# Supplementary material for: Genetic and Molecular Characterization of Submergence Response Identifies Subtol6 as a Major Submergence Tolerance Locus in Maize
Source: PLoS One. 2015 Mar 25;10(3):e0120385. doi: 10.1371/journal.pone.0120385 (PMC4373911; doi:10.1371/journal.pone.0120385)
Supplement: S3 File — (XLSX) [file pone.0120385.s020.xlsx]

## Sheet: Submerged vs Control
Log2 Fold Change (Sub/Control)	24 h									72 h									Location	Transcript Length	Closest Annotated Gene (Distance from gene)	Top BLASTn Hits
	B73		B97		Mo18W		M162W			B73		B97		Mo18W		M162W
Transcript ID	LogFC	FDR	LogFC	FDR	LogFC	FDR	LogFC	FDR		LogFC	FDR	LogFC	FDR	LogFC	FDR	LogFC	FDR
TCONS_00002015	12.4497	2.30095e-63	13.3526	2.30699e-76	12.3757	1.02659e-60	12.3043	1.41779e-69		13.1618	3.28583e-75	13.766	1.97534e-83	12.7805	1.257e-67	12.5114	3.84089e-73		chr3:66426001-66426410	410	near: GRMZM2G526075(-14783)	|| gb|ACG29272.1| hypothetical protein [Zea mays] 77 2e-12
TCONS_00002018	7.31602	3.405e-43	12.4819	1.99549e-61	8.90872	3.71311e-47	8.17635	7.50694e-57		8.07876	8.45088e-55	12.9879	1.32452e-69	9.53362	5.68005e-57	8.15761	7.67243e-57		chr3:66433625-66433825	201	near: GRMZM2G526075(-7264)	|| gb|ACG29272.1| hypothetical protein [Zea mays] 65 6e-09
TCONS_00004081	8.53552	1.79208e-42	10.4452	2.48446e-32	2.54824	0.573867	4.6906	8.61406e-39		9.35928	1.2587e-54	10.8077	8.0329e-37	4.48825	0.0566564	5.19096	1.22673e-46		chr6:116707941-116711571	3631	near: GRMZM2G078954(34251)	|| gb|AAL66751.1|AF464738_2 putative gag-pol precursor [Zea mays] >... 1082 0.0 || gb|AAN40029.1| putative gag-pol precursor [Zea mays] 788 0.0 || gb|AAL75973.1|AF466203_2 putative gypsy-type retrotransposon RIR... 961 0.0 || gb|AAL75984.1|AF466203_13 putative prpol [Zea mays] 960 0.0 || gb|AAL75981.1|AF466203_10 putative gag-pol precursor -orf1 [Zea ... 947 0.0 || emb|CAD40114.1| OSJNBa0035O13.3…
TCONS_00002638	11.2611	1.03559e-41	0	1	10.5411	2.3297e-32	5.62147	7.63776e-35		11.9412	8.2124e-51	3.34542	0.353768	11.6107	1.25978e-45	5.97788	8.4992e-40		chr4:70734675-70735000	326	near: GRMZM2G535155(-12137)	|| gb|ACG24353.1| hypothetical protein [Zea mays] 84 1e-14
TCONS_00000313	-10.1746	4.07533e-41	-2.86095	0.32691	-3.51577	0.0145985	0	1		-11.9294	1.87518e-43	-2.86095	0.332127	-3.00218	0.0173095	0	1		chr1:58452706-58453592	887	near: GRMZM2G528052(6679)	No hits found
TCONS_00001808	5.90278	3.36611e-37	6.9758	3.44501e-47	6.46471	3.71311e-47	5.52247	0.000964099		6.27361	2.78004e-42	6.98627	2.60266e-47	7.07338	3.94555e-56	5.74202	0.000180872		chr3:152826330-152836373	10044	near: GRMZM2G179332(7157)	No hits found
TCONS_00002240	4.36339	3.94062e-36	3.06724	6.56159e-23	3.71899	1.88734e-33	2.96158	6.44618e-13		4.94025	1.05998e-45	3.09752	2.0643e-23	4.11998	2.17375e-40	3.5237	3.30982e-19		chr3:169317473-169317615	143	near: GRMZM2G346312(359)	No hits found
TCONS_00002640	6.5332	1.26499e-34	2.41874	0.64048	6.43116	0.00013091	5.85085	9.22194e-34		7.33443	7.38327e-43	4.54981	0.0847451	7.30755	2.46151e-07	6.79044	1.45062e-43		chr4:70736187-70736656	470	near: GRMZM2G535155(-10553)	No hits found
TCONS_00002042	3.52607	1.37153e-33	4.08355	3.11159e-47	4.06826	3.02294e-39	1.5705	0.00372123		3.74098	2.33126e-38	3.75295	1.37415e-39	4.55621	6.39301e-51	0.518109	0.580124		chr3:77744370-77747893	3524	near: AC217841.3_FG001(8121)	|| tpg|DAA54631.1| TPA: hypothetical protein ZEAMMB73_692905 [Zea m... 199 5e-67
TCONS_00005295	4.73909	2.08157e-32	1.68482	0.859537	0	1	0	1		4.46128	4.21687e-29	0	1	0	1	0	1		chr9:82562805-82564137	1333	near: GRMZM2G545234(-4396)	|| gb|ACG43645.1| hypothetical protein [Zea mays] 397 e-108 || gb|ACG42783.1| hypothetical protein [Zea mays] 360 4e-97 || gb|ACL53055.1| unknown [Zea mays] 342 1e-91 || gb|AEN14324.1| hypothetical protein rf1-C2-g9 [Zea mays] 74 9e-11
TCONS_00003586	5.0687	8.24655e-32	6.33574	2.34982e-29	2.83914	7.98038e-09	4.23537	1.01151e-19		4.7547	4.99523e-28	5.85933	4.80926e-24	1.92269	0.000379091	3.93406	5.52593e-17		chr6:63190645-63191629	985	near: GRMZM2G486472(703)	|| tpg|DAA62633.1| TPA: hypothetical protein ZEAMMB73_031603 [Zea m... 95 2e-17 || ref|NP_001142608.1| uncharacterized protein LOC100274876 [Zea ma... 95 2e-17 || tpg|DAA62632.1| TPA: hypothetical protein ZEAMMB73_747736 [Zea m... 91 3e-16
TCONS_00002421	10.6824	3.79e-31	7.10076	9.49775e-33	10.4353	5.50576e-28	8.32581	1.83504e-46		11.1379	7.39603e-36	8.37131	7.68506e-47	11.7875	5.13335e-42	9.51716	1.27038e-60		chr4:23829011-23834844	5834	near: AC198517.3_FG003(-9383)	No hits found
TCONS_00001484	-8.99909	1.02444e-30	0	1	-7.96841	2.35447e-13	0	1		-10.7538	5.94492e-33	0	1	-7.96841	5.95855e-15	0	1		chr2:102287683-102288259	577	near: GRMZM2G367270(-586)	No hits found
TCONS_00002632	7.3676	1.63048e-28	2.43729	0.640303	7.85904	1.40336e-10	4.55528	1.04427e-26		8.28479	2.34372e-40	2.95802	0.466455	8.88873	8.03151e-18	4.3644	1.07011e-24		chr4:70728807-70729180	374	near: GRMZM2G535155(-17981)	|| gb|ACG24353.1| hypothetical protein [Zea mays] 100 1e-19
TCONS_00000972	-5.21244	1.34754e-27	-3.90527	7.89795e-13	0	1	-2.41284	0.206091		-6.76153	2.02218e-35	-4.89836	6.02718e-16	2.28133	0.610691	-1.92573	0.236689		chr10:65922853-65924884	2032	near: GRMZM2G433849(5084)	|| gb|AAP94590.1| Cinful1 polyprotein [Zea mays] 298 e-128 || gb|ACN36742.1| unknown [Zea mays] 169 3e-39 || gb|AAL76006.1|AF466646_14 putative retrotransposon protein [Zea ... 102 1e-31 || gb|AAL59226.1|AF448416_3 Cinful1 polyprotein [Zea mays] 123 2e-25 || gb|ACG41602.1| hypothetical protein [Zea mays] 105 6e-20 || gb|ACG31201.1| hypothetical protein [Zea mays] 71 1e-09 || gb|ACG26588.1| hypoth…
TCONS_00000604	2.94493	1.36512e-27	3.46971	5.25359e-36	4.27677	2.22175e-17	1.98216	3.41723e-05		2.32399	4.41992e-17	2.78843	4.50435e-23	3.78275	8.3463e-13	1.74301	0.000319097		chr1:201944334-201946668	2335	near: GRMZM2G028386(-12379)	|| ref|NP_001136629.1| uncharacterized protein LOC100216755 [Zea ma... 272 3e-70 || gb|AFW59036.1| hypothetical protein ZEAMMB73_762836 [Zea mays] 130 1e-27 || gb|AFW59160.1| hypothetical protein ZEAMMB73_601507 [Zea mays] 98 9e-18 || ref|NP_001170446.1| uncharacterized protein LOC100384438 precurs... 92 5e-16 || tpg|DAA63464.1| TPA: hypothetical protein ZEAMMB73_665348 [Zea m... 85 8e-14 || gb|A…
TCONS_00000293	-2.99743	1.85518e-25	-3.0683	7.92545e-27	-3.16191	3.33987e-27	-3.36592	3.26161e-31		-2.57466	9.18833e-20	-3.22309	7.69801e-29	-3.00934	1.18052e-25	-3.30741	1.71823e-31		chr1:44803839-44804124	286	near: GRMZM2G074401(1700)	No hits found
TCONS_00002634	7.31184	3.2968e-25	0	1	11.9034	3.76292e-47	4.52311	6.34404e-25		8.03493	5.76534e-33	2.95698	0.467419	13.5063	4.63818e-68	4.85215	7.90188e-29		chr4:70730311-70730799	489	near: GRMZM2G535155(-16420)	No hits found
TCONS_00002777	3.36689	6.50358e-25	4.32079	2.96131e-29	2.57724	2.94577e-12	3.36385	7.14381e-20		3.17834	3.20734e-22	4.19564	2.09455e-27	1.97894	3.07933e-07	3.0623	1.81081e-16		chr4:122747129-122749149	2021	near: GRMZM2G065409(23327)	|| ref|NP_001136629.1| uncharacterized protein LOC100216755 [Zea ma... 83 4e-25 || gb|AFW63069.1| hypothetical protein ZEAMMB73_549896 [Zea mays] 113 2e-22 || gb|AFW70694.1| hypothetical protein ZEAMMB73_339325 [Zea mays] 95 7e-17 || ref|NP_001170606.1| uncharacterized protein LOC100384645 [Zea ma... 95 7e-17 || gb|AFW80537.1| hypothetical protein ZEAMMB73_012953 [Zea mays] 85 7e-14 || gb|AFW6519…
TCONS_00001398	10.3909	2.1389e-24	-2.8611	0.32691	-0.588225	1	6.28562	9.54067e-32		11.3886	1.81144e-32	0.42531	1	-0.872362	0.864957	6.76745	3.7185e-36		chr2:71231651-71232752	1102	near: GRMZM2G487605(-10738)	|| ref|NP_001142979.1| uncharacterized protein LOC100275433 [Zea ma... 153 7e-35
TCONS_00000341	3.3395	1.00099e-23	4.50706	2.70985e-38	2.84824	8.80165e-22	1.59434	3.00303e-08		3.54703	5.84184e-27	4.17204	8.27212e-33	2.08131	4.58695e-12	0.910103	0.00352752		chr1:72547246-72548964	1719	near: GRMZM2G128714(-3211)	No highly scored hits
TCONS_00001882	4.36604	2.28999e-23	3.00102	1.71966e-13	3.2146	4.40449e-15	2.9958	2.69666e-23		4.16951	5.69376e-21	2.56886	1.72509e-09	3.2953	2.98072e-16	2.91917	2.20877e-22		chr3:114194158-114203446	9289	near: GRMZM2G047610(-5360)	|| tpg|DAA60808.1| TPA: hypothetical protein ZEAMMB73_472211 [Zea m... 100 2e-18 || tpg|DAA62632.1| TPA: hypothetical protein ZEAMMB73_747736 [Zea m... 97 1e-17 || tpg|DAA62633.1| TPA: hypothetical protein ZEAMMB73_031603 [Zea m... 94 9e-17 || ref|NP_001142608.1| uncharacterized protein LOC100274876 [Zea ma... 94 9e-17 || ref|NP_001169773.1| uncharacterized protein LOC100383658 [Zea ma... 80 1e-12
TCONS_00003434	4.64415	7.88092e-23	2.44197	0.640303	1.7784	0.809945	3.18866	1.2392e-13		4.48374	1.63667e-21	3.32821	0.361222	1.55882	0.826319	2.85533	2.64133e-11		chr5:181029220-181030444	1225	near: GRMZM5G811042(8887)	No highly scored hits
TCONS_00004084	4.67374	9.4031e-23	4.71937	8.37777e-18	-0.978467	1	3.91366	3.02088e-25		5.03361	5.84184e-27	5.07413	2.56616e-21	1.72245	0.366444	4.47114	1.28569e-32		chr6:116714036-116714545	510	near: GRMZM5G873083(-38062)	No hits found
TCONS_00004080	5.72439	2.21415e-21	9.08853	2.09014e-17	2.54939	0.573867	2.82076	1.73787e-14		6.59445	1.67217e-30	10.0802	3.90121e-26	3.41795	0.26489	4.03279	5.96623e-28		chr6:116702654-116707820	5167	near: GRMZM2G078954(29732)	|| gb|AAL75982.1|AF466203_11 putative prpol [Zea mays] 385 0.0 || gb|AAL75983.1|AF466203_12 putative gag-pol precursor -orf2 [Zea ... 384 0.0 || gb|AAL75984.1|AF466203_13 putative prpol [Zea mays] 383 0.0 || gb|AEJ07907.1| putative Huck2 pol protein [Zea luxurians] 306 e-163 || emb|CAH66285.1| OSIGBa0161P06.2 [Oryza sativa Indica Group] 216 e-108 || emb|CAD39529.2| OSJNBa0027O01.4 [Oryza sativa J…
TCONS_00002395	-5.17514	2.21415e-21	-4.95484	1.89555e-12	-5.63966	0.000377606	-6.27608	6.09443e-18		-6.88661	1.7607e-27	-5.26312	9.07358e-13	-3.36438	0.00453854	-5.70448	1.19317e-18		chr4:177323421-177326409	2989	near: GRMZM2G554377(2110)	No hits found
TCONS_00002814	-4.77137	2.74448e-21	0	1	-0.275311	1	-2.31094	0.460039		-5.0106	3.76483e-22	0	1	-0.374043	0.941805	-0.150001	1		chr4:153618926-153619705	780	near: GRMZM2G392971(4944)	|| gb|AFW62311.1| hypothetical protein ZEAMMB73_865401 [Zea mays] 65 2e-15 || ref|NP_001144514.1| hypothetical protein [Zea mays] >gi|19564330... 48 2e-11 || ref|XP_002458466.1| hypothetical protein SORBIDRAFT_03g034190 [S... 48 8e-11 || ref|NP_001044212.1| Os01g0742300 [Oryza sativa Japonica Group] >... 48 2e-10 || dbj|BAJ95839.1| predicted protein [Hordeum vulgare subsp. vulgar... 47 5e-10 || g…
TCONS_00001173	9.33706	7.60475e-21	0	1	11.1629	2.4921e-39	10.8559	8.07964e-43		10.3606	4.10293e-31	1.71127	0.841765	12.8211	2.41465e-61	11.5177	8.5339e-52		chr2:71235384-71236629	1246	near: GRMZM2G487605(-6933)	No hits found
TCONS_00001663	-4.85259	1.09209e-19	-4.45882	5.59326e-17	-5.00751	2.85038e-21	0	1		-4.38359	3.34497e-17	-4.34856	1.52815e-16	-5.53733	8.75267e-25	0	1		chr2:180835487-180836024	538	near: GRMZM2G059106(2435)	No hits found
TCONS_00000864	-7.73145	5.67274e-19	-2.98856	9.91755e-05	1.77711	0.809945	0	1		-5.31689	5.20788e-17	-2.94711	0.000139964	0	1	0	1		chr10:12702672-12703241	570	near: GRMZM2G564446(-9096)	No hits found
TCONS_00004714	-5.05717	9.60961e-19	-2.38848	4.6535e-09	-1.11934	0.701093	-3.93282	1.02078e-10		-4.24851	1.20328e-16	-2.73144	5.50821e-11	-1.87863	0.300318	-3.31619	3.26977e-10		chr8:4791866-4792590	725	near: GRMZM2G512010(-609)	No hits found
TCONS_00001019	10.2556	1.73253e-18	8.35816	2.56286e-09	7.47388	1.24409e-06	-0.756473	1		10.6778	7.7776e-21	9.53894	2.9281e-14	9.12396	9.83395e-13	-3.16347	0.123089		chr10:94844347-94845344	998	near: GRMZM2G514245(-881)	No hits found
TCONS_00000342	3.62603	1.50252e-17	3.84734	4.98806e-19	3.10501	1.66127e-14	1.90337	1.67749e-06		3.44107	5.09308e-16	3.12375	7.17216e-13	2.25669	3.43341e-08	0.915439	0.0411641		chr1:72549017-72549680	664	near: GRMZM2G128714(-1967)	|| tpg|DAA37767.1| TPA: hypothetical protein ZEAMMB73_400977 [Zea m... 107 2e-21
TCONS_00005048	-4.88185	4.80332e-17	-5.31566	8.16695e-19	-4.00104	1.72811e-12	-4.21945	1.08823e-13		-7.82954	7.83975e-31	-5.78097	3.83171e-21	-4.153	2.12162e-13	-4.58814	1.00364e-15		chr9:45364529-45365796	1268	near: GRMZM5G899977(-4298)	|| gb|AEZ53899.1| pyrophosphate-dependent fructose-6-phosphate 1-ph... 342 5e-92 || dbj|BAD33246.1| putative Pyrophosphate--fructose 6-phosphate 1-p... 337 1e-90 || gb|EEC80509.1| hypothetical protein OsI_22776 [Oryza sativa Indi... 337 1e-90 || ref|NP_001057528.1| Os06g0326400 [Oryza sativa Japonica Group] >... 337 1e-90 || gb|EMS55626.1| Pyrophosphate--fructose 6-phosphate 1-phosphotran... 322 …
TCONS_00002392	-1.81653	4.83602e-17	-1.65541	2.37516e-14	-1.54606	1.5343e-12	-1.87616	1.14527e-17		-1.79485	9.18408e-17	-1.73084	1.40859e-15	-1.73164	9.22843e-16	-2.24027	4.76857e-25		chr4:176353155-176353902	748	near: GRMZM2G064537(3298)	No highly scored hits
TCONS_00003541	-8.05308	1.53362e-16	-8.34556	3.22451e-19	-6.69951	6.9361e-08	0	1		-8.05308	3.62874e-17	-8.34556	4.92582e-19	-6.69951	5.84632e-09	0	1		chr6:123850228-123851992	1765	near: GRMZM2G054004(1851)	No hits found
TCONS_00005006	-3.12714	2.79759e-16	-3.26653	1.80233e-15	-2.23643	4.84129e-09	-2.53178	3.55015e-11		-3.50532	8.72549e-20	-3.65478	3.83991e-18	-2.28505	1.68971e-09	-2.97199	5.51787e-15		chr8:161916005-161916303	299	near: GRMZM5G875238(-2911)	No hits found
TCONS_00002077	3.15247	2.85979e-16	3.4413	1.58991e-13	3.25457	2.18427e-16	2.43429	3.19307e-10		2.30058	3.45554e-08	2.22341	6.08658e-05	2.8856	8.3463e-13	1.66331	6.9082e-05		chr3:83970209-83970678	470	near: GRMZM5G865931(-9639)	|| tpg|DAA54499.1| TPA: hypothetical protein ZEAMMB73_006793 [Zea m... 87 2e-15 || ref|NP_001145010.1| uncharacterized protein LOC100278178 [Zea ma... 74 2e-11 || gb|ACF83349.1| unknown [Zea mays] 67 2e-09
TCONS_00002832	-4.2485	2.09104e-14	-3.52782	2.29738e-14	1.77374	0.809945	-3.75787	3.11064e-15		-3.60176	3.95121e-12	-3.71692	4.17433e-15	4.04555	0.124167	-3.09005	3.30825e-12		chr4:158701191-158702720	1530	near: GRMZM2G492779(-1404)	|| ref|NP_001167887.1| uncharacterized protein LOC100381596 [Zea ma... 87 6e-16
TCONS_00005156	4.01648	2.49553e-14	4.02433	0.181177	2.55528	0.573867	4.14692	7.11232e-10		3.3236	9.82049e-10	3.30737	0.363807	1.55828	0.826319	3.39373	2.2954e-06		chr9:13366217-13367006	790	near: GRMZM2G152383(5506)	|| tpg|DAA54618.1| TPA: hypothetical protein ZEAMMB73_709610 [Zea m... 79 1e-12 || ref|NP_001146117.1| uncharacterized protein LOC100279658 [Zea ma... 76 8e-12 || gb|ACG28826.1| hypothetical protein [Zea mays] 66 8e-09
TCONS_00003520	-4.10373	2.57171e-14	0	1	0	1	0	1		-5.12924	7.07356e-18	0	1	0	1	0	1		chr6:13451964-13454901	2938	near: GRMZM2G058241(-4374)	No hits found
TCONS_00004883	6.30545	2.9184e-14	5.33344	5.95625e-09	9.82106	7.96313e-21	6.84619	2.83311e-07		7.56245	1.395e-23	6.22882	9.00389e-14	10.1182	3.7164e-23	7.03801	3.13256e-08		chr8:96654218-96656011	1794	near: GRMZM2G019491(5431)	|| gb|ACR34532.1| unknown [Zea mays] 264 e-112 || gb|AAM94327.1| putative reverse transcriptase [Sorghum bicolor] 255 8e-89 || gb|AAS82603.1| putative glycerol 3-phosphate permease [Zea mays] 209 9e-81 || gb|AAT85026.1| hypothetical protein [Oryza sativa Japonica Group... 257 7e-66 || ref|NP_001168801.1| uncharacterized protein LOC100382601 [Zea ma... 207 1e-64 || emb|CAE04648.2| OSJNBa0061G20.4 …
TCONS_00002398	-4.66944	4.09514e-14	-5.0841	2.39179e-13	0	1	-3.29511	7.81043e-15		-3.33997	4.77245e-11	-2.81651	1.19514e-07	0	1	-3.38642	2.99143e-17		chr4:180489253-180490828	1576	near: GRMZM2G000764(-11353)	No hits found
TCONS_00000091	-4.08657	6.2668e-14	-4.20621	7.6569e-08	-4.97033	5.56194e-09	-3.54204	1.94917e-13		-3.40001	5.87843e-11	-5.80596	4.21848e-10	-4.10347	2.28925e-08	-2.96807	1.62138e-10		chr1:255149588-255150231	644	near: GRMZM2G172555(2813)	No hits found
TCONS_00001515	3.13291	7.57192e-14	3.77805	9.30979e-16	5.99502	2.07285e-29	2.41587	4.32921e-09		2.27853	1.01698e-07	3.22872	1.55364e-11	5.82302	7.90862e-28	1.9165	4.62832e-06		chr2:112744531-112745401	871	near: GRMZM2G158147(105812)	No highly scored hits
TCONS_00005088	-6.80157	2.24254e-13	-5.16193	3.25163e-12	-5.0749	2.15185e-10	-5.74178	8.36554e-05		-8.55625	2.22553e-15	-5.36378	1.84961e-12	-6.95986	1.98228e-14	-5.74178	1.67364e-05		chr9:24366698-24367523	826	near: AC202122.2_FG006(1259)	No hits found
TCONS_00000357	-3.24697	2.29445e-13	0	1	-2.38215	2.47165e-09	-3.47491	3.18782e-18		-3.32145	6.15201e-14	0	1	-3.0429	2.23044e-14	-3.32804	7.89196e-18		chr1:76194974-76195660	687	near: GRMZM2G133754(12209)	|| tpg|DAA55124.1| TPA: hypothetical protein ZEAMMB73_525797 [Zea m... 74 4e-11
TCONS_00003984	5.97761	3.61687e-13	4.16828	5.12526e-09	4.33749	2.3289e-20	3.87549	1.14488e-10		5.7869	4.47672e-12	4.25895	1.42801e-09	3.59956	3.8269e-14	3.34575	7.1963e-08		chr6:66390751-66391208	458	near: AC214504.3_FG002(-381)	No hits found
TCONS_00002561	3.65199	4.2003e-13	4.57651	1.12733e-16	0	1	0	1		3.34388	4.37283e-11	3.85312	1.28072e-11	0	1	0	1		chr4:43477176-43477813	638	near: AC214438.3_FG004(577)	|| tpg|DAA54642.1| TPA: hypothetical protein ZEAMMB73_503931 [Zea m... 75 8e-12 || tpg|DAA54643.1| TPA: hypothetical protein ZEAMMB73_440416 [Zea m... 75 1e-11 || gb|ACG28826.1| hypothetical protein [Zea mays] 72 7e-11
TCONS_00003457	-7.16911	7.02363e-13	-2.63262	0.1688	0	1	0	1		-7.16911	1.07551e-13	-1.34559	0.547896	0	1	0	1		chr5:194309737-194310088	352	near: GRMZM2G416248(-13527)	No hits found
TCONS_00002404	3.62032	8.56854e-13	0	1	6.66625	1.93184e-27	5.33726	5.85104e-19		3.36908	5.87359e-11	1.70021	0.841765	8.16512	1.12525e-46	5.03982	1.29216e-16		chr4:203652809-203654073	1265	near: GRMZM2G167113(-5062)	No hits found
TCONS_00005086	10.2458	9.90434e-13	7.97371	5.96356e-05	6.83383	2.37416e-06	7.89692	9.29293e-11		11.6809	1.32523e-15	11.0269	4.21848e-10	10.0201	3.71342e-12	9.71373	2.45446e-14		chr9:20607952-20609454	1503	near: GRMZM2G103475(2026)	|| ref|NP_001131809.1| uncharacterized protein LOC100193182 [Zea ma... 190 8e-46 || gb|ACG24704.1| early nodulin 93 [Zea mays] 188 2e-45 || gb|AFW85920.1| early nodulin 93 [Zea mays] 187 5e-45 || ref|XP_002436448.1| hypothetical protein SORBIDRAFT_10g002890 [S... 186 1e-44 || gb|ACG23914.1| early nodulin 93 [Zea mays] >gi|195605240|gb|ACG2... 185 2e-44 || gb|ACG31347.1| early nodulin 93 [Zea mays…
TCONS_00004209	5.66024	1.11689e-12	1.94012	0.075314	3.43043	0.322587	7.57794	8.81214e-21		6.72765	3.60803e-18	3.18203	0.000291995	3.15043	0.339388	8.02848	1.87202e-23		chr7:122861776-122866441	4666	near: GRMZM2G565347(8299)	|| ref|NP_001142979.1| uncharacterized protein LOC100275433 [Zea ma... 366 4e-98 || gb|AFW85324.1| hypothetical protein ZEAMMB73_873645 [Zea mays] 74 3e-10
TCONS_00004256	-4.56693	1.75042e-12	0	1	-3.12141	1.85296e-06	0	1		-4.6644	6.58532e-13	0	1	-4.081	1.39974e-09	0	1		chr7:112413329-112413970	642	near: AC199475.4_FG001(25589)	No hits found
TCONS_00004704	6.00473	2.53166e-12	-0.858194	0.181412	-2.01627	3.47759e-05	-1.3045	0.0273372		5.86887	1.19651e-11	-0.664347	0.354403	-2.34438	7.68309e-07	-1.33856	0.0127278		chr8:167433339-167433858	520	near: GRMZM2G548915(343)	No hits found
TCONS_00001102	2.91512	2.53166e-12	1.91961	3.77325e-06	1.77941	0.809945	2.42594	9.19974e-09		2.76322	3.78708e-11	1.37227	0.00233345	0	1	2.19042	2.29247e-07		chr10:133991596-133992292	697	near: GRMZM2G102860(-724)	No highly scored hits
TCONS_00004533	5.72166	4.04388e-12	4.38236	0.108966	0	1	5.1531	3.64356e-13		7.47516	5.84184e-27	3.63689	0.277085	0	1	7.07761	2.54836e-31		chr7:124996371-124997462	1092	near: AC217895.2_FG006(42215)	No hits found
TCONS_00001504	8.23896	4.71821e-12	10.2902	7.19931e-27	0	1	8.76341	5.56444e-19		9.22497	6.85124e-19	11.1005	3.51692e-35	0	1	8.79604	1.66394e-19		chr2:107593545-107595199	1655	near: GRMZM2G483490(-2236)	|| gb|AFW85324.1| hypothetical protein ZEAMMB73_873645 [Zea mays] 77 2e-11
TCONS_00004724	3.05731	5.80699e-12	1.68852	0.859537	6.03107	6.35007e-24	1.66854	0.762866		3.37367	2.00805e-14	1.69649	0.841765	4.64589	1.49699e-13	1.46037	0.752741		chr8:6925727-6926381	655	near: GRMZM2G110501(3089)	No hits found
TCONS_00004245	8.26859	7.626e-12	9.31485	9.97783e-18	8.68447	5.65644e-14	6.89596	4.61074e-30		9.60517	5.03527e-21	9.95878	8.53674e-23	10.8635	1.98617e-31	7.82284	8.06867e-40		chr7:69900798-69901450	653	near: GRMZM2G565468(757)	No hits found
TCONS_00003985	3.41859	8.29061e-12	3.57048	0.299485	2.55601	0.573867	0.507543	0.819355		3.57678	5.73029e-13	5.29346	0.0169979	3.41065	0.269904	-0.400935	0.923892		chr6:68491388-68491968	581	near: GRMZM2G561503(2702)	|| gb|AAL35395.1| Opie2a gag protein [Zea mays] >gi|168251074|gb|AC... 86 5e-15 || gb|AAP94592.1| retrotransposon Opie-2 [Zea mays] 86 6e-15 || gb|AEJ07945.1| Opie1 putative gag protein [Zea diploperennis] 86 6e-15 || gb|AEJ07930.1| Opie3 gag protein [Zea mays subsp. mexicana] 84 1e-14 || gb|AEJ07898.1| Opie3 putative gag protein [Zea mays subsp. mexic... 84 1e-14 || gb|ABF67913.1| Opie2 gag prot…
TCONS_00002079	3.14208	9.14314e-12	4.54006	2.03815e-20	3.96009	5.79598e-17	2.57273	2.5573e-08		2.73494	2.45837e-09	3.72331	9.92823e-15	3.11	2.18666e-11	1.99783	1.85521e-05		chr3:84006467-84008589	2123	near: GRMZM5G865931(27445)	|| gb|AFW70856.1| hypothetical protein ZEAMMB73_310396 [Zea mays] 62 3e-16 || gb|AFW77660.1| hypothetical protein ZEAMMB73_342226 [Zea mays] >... 64 7e-10 || ref|NP_001183590.1| uncharacterized protein LOC100502184 [Zea ma... 69 7e-09 || tpg|DAA55679.1| TPA: hypothetical protein ZEAMMB73_864935 [Zea m... 68 9e-09
TCONS_00002564	3.10295	1.50097e-11	4.20959	4.71378e-18	0.309407	1	0.128768	1		2.63484	2.16511e-08	3.32715	4.26697e-11	0.690376	0.521796	-0.157916	1		chr4:43484500-43485647	1148	near: AC214438.3_FG003(832)	|| gb|ACG28826.1| hypothetical protein [Zea mays] 84 9e-14 || tpg|DAA54642.1| TPA: hypothetical protein ZEAMMB73_503931 [Zea m... 74 6e-11 || tpg|DAA54643.1| TPA: hypothetical protein ZEAMMB73_440416 [Zea m... 74 9e-11 || gb|AFW70694.1| hypothetical protein ZEAMMB73_339325 [Zea mays] 51 5e-09
TCONS_00003548	-4.03922	3.75083e-11	1.67526	0.859537	-2.74314	0.372308	-2.89116	4.57158e-09		-3.09076	1.72211e-08	2.96793	0.465584	-2.74314	0.283582	-2.75311	2.67288e-09		chr6:141667577-141667941	365	near: GRMZM5G810176(-1024)	No hits found
TCONS_00002522	3.97387	3.86933e-11	0	1	0	1	1.67389	0.762866		1.05945	0.331955	0	1	0	1	0	1		chr4:16446559-16446869	311	near: GRMZM2G031615(24486)	No hits found
TCONS_00004175	2.4363	4.11274e-11	3.66159	2.2237e-17	5.07786	5.01904e-47	3.37849	4.37553e-38		2.40286	7.18434e-11	3.87264	4.60268e-20	5.69399	2.41465e-61	3.80193	2.87582e-48		chr7:22706979-22707340	362	near: GRMZM2G032514(6133)	No hits found
TCONS_00000051	-3.19271	6.27115e-11	-2.86855	0.32691	0	1	0	1		-2.90192	1.65039e-09	-2.86855	0.331579	0	1	0	1		chr1:120098348-120099559	1212	near: GRMZM2G080657(1458)	|| gb|ACL53295.1| unknown [Zea mays] 69 3e-09
TCONS_00005215	3.61475	8.25576e-11	1.6873	0.859537	0	1	4.39065	0.0446653		4.10182	2.51626e-14	0	1	0	1	3.90109	0.0797799		chr9:38147514-38149574	2061	near: AC196171.6_FG001(-19888)	|| gb|AFW65190.1| hypothetical protein ZEAMMB73_151696, partial [Ze... 113 2e-26 || tpg|DAA55553.1| TPA: hypothetical protein ZEAMMB73_852206 [Zea m... 123 2e-25 || gb|AFW63069.1| hypothetical protein ZEAMMB73_549896 [Zea mays] 69 2e-13 || ref|NP_001170049.1| uncharacterized protein LOC100383964 [Zea ma... 83 3e-13 || tpg|DAA46094.1| TPA: hypothetical protein ZEAMMB73_099554 [Zea m... 82 6e-13 ||…
TCONS_00004281	-5.96696	9.88114e-11	-5.01119	1.84445e-07	-2.76174	0.37314	-3.18001	0.205881		-8.97724	4.41326e-14	-5.4116	8.15335e-08	-2.76174	0.285997	-3.18001	0.125995		chr7:13480756-13481962	1207	near: AC233954.1_FG004(-4431)	No highly scored hits
TCONS_00004765	3.51033	9.97821e-11	4.372	1.51575e-12	0	1	2.44407	0.515407		3.06427	2.9047e-08	3.86373	1.32828e-09	0	1	1.46075	0.752741		chr8:31981443-31982599	1157	near: AC196158.3_FG002(1832)	No highly scored hits
TCONS_00003290	-3.06366	1.42473e-10	-1.87872	8.20025e-05	-2.34777	0.0172188	-1.16016	0.0572289		-3.01553	1.73962e-10	-1.38208	0.00496976	-0.999936	0.307834	-1.00906	0.0740833		chr5:105994498-105995120	623	near: GRMZM2G518460(-58867)	|| gb|ADB85432.1| putative retrotransposon protein [Phyllostachys e... 170 2e-40 || gb|AAN09859.1| putative polyprotein [Oryza sativa Japonica Group] 168 7e-40 || gb|ABG65972.1| retrotransposon protein, putative, Ty3-gypsy subc... 168 7e-40 || gb|AAX95158.1| retrotransposon protein, putative, Ty3-gypsy sub-... 162 4e-38 || gb|AAX96752.1| retrotransposon protein, putative, Ty3-gypsy sub-... 162 4e…
TCONS_00003471	8.20542	1.62649e-10	7.65488	8.93001e-08	0	1	0	1		10.1009	8.57519e-22	10.0836	9.16864e-21	0	1	0	1		chr5:197431921-197433117	1197	near: GRMZM2G408917(-13232)	|| gb|AAP94585.1| putative gag-pol precursor [Zea mays] 451 e-124
TCONS_00005359	5.21504	2.05448e-10	0	1	0	1	2.48674	0.00143949		4.62934	2.98288e-07	0	1	1.55424	0.826319	2.07195	0.0110543		chr9:112787564-112789256	1693	near: GRMZM2G172476(-14836)	|| gb|AFW65190.1| hypothetical protein ZEAMMB73_151696, partial [Ze... 110 5e-23 || gb|AFW77660.1| hypothetical protein ZEAMMB73_342226 [Zea mays] >... 73 6e-22 || gb|ACG25023.1| hypothetical protein [Zea mays] 73 1e-20 || gb|AFW70856.1| hypothetical protein ZEAMMB73_310396 [Zea mays] 83 4e-19 || tpg|DAA60745.1| TPA: hypothetical protein ZEAMMB73_873187, parti... 80 8e-13
TCONS_00002450	3.12197	2.58056e-10	3.44831	6.15556e-10	4.15221	2.58856e-16	2.52714	4.4297e-08		3.16678	1.00512e-10	3.65424	2.82816e-11	4.17838	1.13705e-16	1.81205	0.000193051		chr4:107197046-107199176	2131	near: AC210035.3_FG002(8251)	|| gb|AFW62513.1| hypothetical protein ZEAMMB73_693163 [Zea mays] 321 5e-85 || tpg|DAA37803.1| TPA: hypothetical protein ZEAMMB73_260554 [Zea m... 93 3e-16 || ref|NP_001168178.1| uncharacterized protein LOC100381932 [Zea ma... 82 6e-13
TCONS_00005114	2.45776	2.69922e-10	2.09958	1.63829e-09	3.02241	0.000245018	1.8216	0.115147		1.87919	3.4286e-06	1.22336	0.00129384	2.82262	0.000705321	1.15438	0.408077		chr9:105623669-105627011	3343	near: GRMZM5G848174(-14138)	|| gb|AFW84529.1| hypothetical protein ZEAMMB73_297575 [Zea mays] 166 2e-77 || ref|NP_001143762.1| uncharacterized protein LOC100276524 [Zea ma... 95 2e-16
TCONS_00005349	-7.72688	3.54609e-10	-7.86797	1.14221e-16	-7.17309	1.39551e-13	-7.07707	2.41139e-08		-5.37096	2.16511e-08	-7.85209	1.56275e-16	-8.95678	1.59541e-16	-7.07707	1.51972e-09		chr9:109138278-109138866	589	near: GRMZM2G103647(-4881)	No hits found
TCONS_00000755	6.11982	6.24026e-10	5.61787	0.0133922	4.85679	0.000101372	5.319	0.00756503		5.84406	3.75541e-09	5.54604	0.0162788	4.53082	0.000358751	5.19518	0.00696032		chr1:292083933-292085321	1389	near: GRMZM2G347043(-2726)	No hits found
TCONS_00002533	7.9605	6.56628e-10	7.70369	2.51069e-08	7.27407	5.38141e-07	6.41851	2.01418e-20		9.08856	2.42755e-16	7.97023	1.79971e-09	7.46595	7.27314e-08	6.39898	1.77462e-20		chr4:23828463-23828663	201	near: AC198517.3_FG003(-12747)	No hits found
TCONS_00003141	5.00098	7.19445e-10	4.45267	2.57918e-12	0	1	5.68942	8.38955e-09		4.65747	1.60772e-08	4.11165	1.23579e-10	0	1	5.27483	1.63715e-07		chr5:30497770-30498104	335	near: GRMZM2G390804(342)	No hits found
TCONS_00001050	8.26764	9.60961e-10	0	1	0	1	0	1		6.89599	2.17443e-05	0	1	0	1	0	1		chr10:111787204-111787775	572	near: GRMZM2G013330(-5851)	No hits found
TCONS_00003275	7.64749	1.04001e-09	2.30113	0.159875	2.97531	0.00236798	2.6376	0.0138095		7.62901	9.8698e-10	1.41133	0.6125	2.18674	0.0513067	1.51638	0.291334		chr5:96654656-96655702	1047	near: GRMZM2G558723(669)	No highly scored hits
TCONS_00003877	7.7484	1.11577e-09	3.79702	1.61505e-16	4.17354	0.12781	2.64948	4.6297e-10		9.60144	8.1788e-23	4.92178	4.27894e-28	5.79403	0.0014338	3.55621	2.4345e-18		chr6:24782124-24782425	302	near: GRMZM2G579832(25766)	No hits found
TCONS_00000273	3.16168	1.2241e-09	4.06276	2.37895e-10	5.27669	1.69985e-13	5.02999	3.22561e-12		2.19187	0.000165412	4.09644	1.38019e-10	5.42467	9.82427e-15	4.20624	7.9607e-08		chr1:31284717-31285107	391	near: GRMZM5G819313(605)	|| tpg|DAA50177.1| TPA: hypothetical protein ZEAMMB73_199884 [Zea m... 93 3e-17 || ref|NP_001136658.1| uncharacterized protein LOC100216787 precurs... 67 3e-16
TCONS_00001057	-3.36198	1.34137e-09	0	1	0	1	-2.5332	1.15553e-06		-3.88096	1.41823e-11	0	1	0	1	-3.60338	3.55271e-11		chr10:113752367-113752646	280	near: GRMZM2G128399(4532)	No highly scored hits
TCONS_00002722	3.35761	1.4172e-09	3.63114	5.07352e-11	3.09654	1.67903e-08	1.08902	0.10733		2.43562	3.26354e-05	2.47013	3.04316e-05	1.74241	0.00375907	-0.268791	0.982018		chr4:107004059-107005337	1279	near: GRMZM2G507770(61703)	|| gb|AFW62542.1| hypothetical protein ZEAMMB73_950694 [Zea mays] 100 1e-18
TCONS_00001931	5.60892	1.41745e-09	1.11907	0.0538104	2.65816	5.9292e-05	5.4979	2.14509e-25		5.08936	1.8028e-07	1.60935	0.00203658	2.92853	3.98755e-06	5.89657	9.90369e-29		chr3:18751206-18752611	1406	near: GRMZM2G065750(29245)	|| ref|NP_001142979.1| uncharacterized protein LOC100275433 [Zea ma... 399 e-109
TCONS_00003898	2.79572	1.52012e-09	1.6877	0.859537	3.04487	0.413033	-2.32114	0.460039		2.81994	8.95673e-10	0	1	1.55828	0.826319	0.311189	1		chr6:39710217-39711009	793	near: GRMZM5G847462(2937)	No highly scored hits
TCONS_00000474	3.56746	1.55571e-09	8.77337	1.00456e-13	1.77376	0.809945	2.68587	0.0170982		3.49999	3.1518e-09	8.88661	2.23012e-14	2.75546	0.449791	2.65585	0.0116804		chr1:142224833-142225490	658	near: GRMZM2G703764(33239)	|| gb|AFW62513.1| hypothetical protein ZEAMMB73_693163 [Zea mays] 77 2e-12
TCONS_00001027	3.82599	1.79028e-09	0	1	5.9307	4.41831e-20	0	1		3.43354	2.72517e-07	0	1	5.18901	4.77275e-14	1.45427	0.752741		chr10:96197800-96198178	379	near: GRMZM2G519252(-47030)	No hits found
TCONS_00004282	-5.40348	1.8064e-09	-3.99293	0.00157695	0	1	0	1		-5.50321	5.23627e-10	-5.67714	0.000152892	0	1	0	1		chr7:13482140-13482666	527	near: AC233954.1_FG004(-3387)	|| tpg|DAA57278.1| TPA: hypothetical protein ZEAMMB73_532638 [Zea m... 111 2e-33 || gb|EMT23183.1| 60S ribosomal protein L10-2 [Aegilops tauschii] 76 6e-20 || dbj|BAK07136.1| predicted protein [Hordeum vulgare subsp. vulgare] 76 7e-20 || dbj|BAJ91711.1| predicted protein [Hordeum vulgare subsp. vulgare] 76 7e-20 || gb|EMS68400.1| 60S ribosomal protein L10-2 [Triticum urartu] 76 2e-19 || ref|NP_00…
TCONS_00005501	-3.76829	1.8592e-09	0	1	-2.03493	0.000385785	0	1		-3.80004	8.33977e-10	1.72659	0.841765	-1.09384	0.0688273	0	1		chrUNKNOWN:6225247-6225674	428	near: GRMZM2G582169(1146)	No highly scored hits
TCONS_00003276	7.42458	2.02953e-09	4.37455	0.105136	0	1	4.77606	0.0136708		6.90751	5.39107e-07	2.96035	0.465584	0	1	3.89902	0.0740207		chr5:96656038-96656750	713	near: GRMZM2G558723(1884)	|| gb|AAT08010.1| putative kinase [Zea mays] 137 2e-30 || gb|ACL53242.1| unknown [Zea mays] 106 6e-21 || gb|AAL75995.1|AF466646_3 ornithine carbamoyltransferase [Zea mays] 68 2e-09
TCONS_00004618	-4.14738	2.07569e-09	-3.1347	1.00309e-09	0	1	0	1		-4.26467	4.28942e-10	-3.23732	5.43087e-10	0	1	0	1		chr7:172475625-172476189	565	near: AC212684.3_FG006(-1615)	No hits found
TCONS_00004171	8.36947	3.74047e-09	4.60473	1.70385e-06	1.78319	0.809945	3.81658	0.00296579		6.67399	0.000144379	4.60594	1.72753e-06	0	1	4.31845	0.000193237		chr7:159278-160662	1385	near: AC193976.3_FG003(3314)	No hits found
TCONS_00003703	2.04828	5.11008e-09	2.85286	3.51754e-10	2.42373	7.83147e-11	1.59013	0.000104833		2.03113	6.23113e-09	2.32053	1.72753e-06	1.57398	9.4052e-05	1.1154	0.0106494		chr6:11159781-11160356	576	near: AC212225.3_FG001(-976)	No highly scored hits
TCONS_00002407	4.03392	5.44896e-09	3.58124	4.36744e-10	0	1	2.42978	2.04107e-05		3.80105	8.50942e-08	3.26665	4.05135e-08	0	1	2.81242	1.08579e-07		chr4:209606218-209608233	2016	near: AC212473.4_FG006(-3866)	|| gb|ACN27149.1| unknown [Zea mays] 71 6e-12 || gb|ACL53295.1| unknown [Zea mays] 67 9e-09
TCONS_00003550	5.86839	6.5671e-09	6.05198	4.11641e-08	6.35647	0.00212854	7.07437	1.96003e-05		1.28214	0.44784	-0.0797663	1	3.41063	0.289545	5.7499	0.00205941		chr6:153260861-153262367	1507	near: GRMZM2G169953(-1106)	No hits found
TCONS_00003942	2.86806	7.31715e-09	4.99714	1.68672e-15	2.30679	5.99564e-06	1.69475	0.762866		3.14233	1.00408e-10	5.41751	9.29122e-19	3.09692	1.04674e-10	2.64618	0.362782		chr6:53899928-53902105	2178	near: GRMZM2G161959(-16367)	No highly scored hits
TCONS_00003619	-3.11778	7.70257e-09	-2.58884	1.04079e-06	-3.26471	1.06119e-08	-2.50598	2.09074e-06		-4.25424	2.56156e-14	-1.8287	0.000825929	-2.15129	0.000105643	-2.08823	7.31652e-05		chr6:163847653-163851595	3943	near: GRMZM2G531387(-2319)	No hits found
TCONS_00000423	-2.3004	1.00054e-08	-0.302072	0.812342	-1.28821	0.00447751	1.6701	0.762866		-3.81729	8.2403e-19	-0.926936	0.0584003	-2.82654	5.71076e-11	1.45506	0.752741		chr1:124755208-124755958	751	near: GRMZM2G359822(-6551)	|| ref|NP_001170681.1| uncharacterized protein LOC100384746 [Zea ma... 73 6e-11
TCONS_00003019	-1.66195	1.00054e-08	-1.76496	2.35657e-09	-2.50292	7.66267e-12	0	1		-1.60553	2.9047e-08	-1.37547	4.82971e-06	-2.31598	3.66337e-11	0	1		chr5:8266677-8267379	703	near: GRMZM2G548459(1450)	No hits found
TCONS_00003092	-2.53555	1.00054e-08	-2.85959	0.32691	-1.40779	0.0172071	1.69212	0.762866		-3.38324	2.01867e-13	-2.85959	0.331253	-1.45674	0.00888088	2.16154	0.520203		chr5:6568602-6569193	592	near: GRMZM2G089673(-1693)	No hits found
TCONS_00001718	-4.15327	1.00054e-08	-2.8682	0.32691	0	1	0	1		-4.54006	1.09747e-09	-2.8682	0.331498	0	1	0	1		chr2:212422717-212423482	766	near: GRMZM2G328593(1300)	|| ref|XP_002463209.1| hypothetical protein SORBIDRAFT_02g039780 [S... 40 2e-10
TCONS_00003117	-6.76376	1.0193e-08	0	1	0	1	0	1		-6.76376	3.71051e-09	0	1	0	1	0	1		chr5:16291356-16291469	114	near: GRMZM2G112679(-12396)	No hits found
TCONS_00002875	2.17796	1.04283e-08	1.67121	0.859537	3.36613	2.53177e-06	1.64415	1.18707e-05		2.30187	1.05804e-09	1.71799	0.841765	3.39298	1.35696e-06	0.839512	0.046323		chr4:188626187-188627241	1055	near: AC203670.3_FG003(726)	|| gb|AFW62913.1| hypothetical protein ZEAMMB73_286665 [Zea mays] 141 2e-31 || gb|AFW62911.1| hypothetical protein ZEAMMB73_197027 [Zea mays] 138 3e-30 || gb|AFW62912.1| hypothetical protein ZEAMMB73_706667 [Zea mays] 96 1e-17
TCONS_00001178	-3.80131	1.09604e-08	-3.95889	9.91083e-12	0	1	-3.16719	0.191546		-3.01704	5.18331e-07	-4.39867	7.90684e-13	0	1	-3.16719	0.116843		chr2:97010687-97011599	913	near: GRMZM2G546387(26871)	No hits found
TCONS_00002281	7.7408	1.19388e-08	5.65463	0.00625668	3.95047	0.177925	4.96598	0.0106158		4.91688	0.032603	6.16987	0.000954794	1.55468	0.826319	4.46029	0.0275079		chr3:189461901-189462689	789	near: AC233851.1_FG010(-1229)	No highly scored hits
TCONS_00004469	4.0336	2.00369e-08	0	1	3.29203	5.25922e-05	0	1		2.65401	0.00305851	0	1	2.79669	0.00114111	0	1		chr7:91775405-91777271	1867	near: GRMZM2G330379(17027)	|| tpg|DAA61074.1| TPA: hypothetical protein ZEAMMB73_979297 [Zea m... 110 8e-27 || tpg|DAA58302.1| TPA: hypothetical protein ZEAMMB73_846418 [Zea m... 110 1e-21 || ref|NP_001183567.1| hypothetical protein [Zea mays] >gi|23801312... 84 8e-14 || ref|NP_001144911.1| uncharacterized protein LOC100278027 [Zea ma... 84 1e-13 || ref|NP_001169560.1| uncharacterized protein LOC100383439 [Zea ma... 81 9e-…
TCONS_00002986	-2.86267	2.08935e-08	-2.47079	1.84665e-06	-2.36317	1.06295e-05	-2.83567	2.5573e-08		-2.50899	7.50784e-07	-2.68198	2.42755e-07	-2.77456	1.27239e-07	-3.2772	8.71363e-11		chr5:168883047-168883840	794	near: GRMZM2G115504(-4114)	|| gb|ACG42083.1| bile acid sodium symporter [Zea mays] 95 1e-17 || gb|ACF81875.1| unknown [Zea mays] 95 1e-17 || ref|NP_001047023.1| Os02g0531200 [Oryza sativa Japonica Group] >... 86 6e-15 || gb|EMT16428.1| hypothetical protein F775_01471 [Aegilops tauschii] 84 3e-14 || gb|EMS46601.1| Sodium/bile acid cotransporter 7 [Triticum urartu] 82 1e-13 || ref|XP_003575067.1| PREDICTED: sodium/bile acid …
TCONS_00002911	-4.34019	2.30225e-08	-2.16051	0.000316028	-2.37184	0.000223487	-1.50328	0.672904		-4.97981	8.98811e-10	-2.1603	0.000380473	-2.02345	0.00081631	-3.17274	0.117921		chr4:217406406-217407007	602	near: GRMZM2G132531(-14513)	|| tpg|DAA40557.1| TPA: hypothetical protein ZEAMMB73_784389 [Zea m... 94 2e-17 || tpg|DAA40556.1| TPA: hypothetical protein ZEAMMB73_784389 [Zea m... 94 2e-17
TCONS_00000970	-5.20903	2.4762e-08	-2.1046	0.150538	-0.968595	1	-3.69723	0.0808674		-4.55195	7.12262e-08	-2.07739	0.155404	-1.19238	0.836351	-3.69723	0.0430932		chr10:65921656-65921975	320	near: GRMZM2G433849(3031)	No highly scored hits
TCONS_00003192	3.24236	2.53794e-08	0	1	0	1	0	1		2.36322	0.000271232	0	1	0	1	0	1		chr5:56655697-56656929	1233	near: GRMZM5G803881(-5263)	|| ref|NP_001168140.1| uncharacterized protein LOC100381887 [Zea ma... 182 1e-43 || gb|AFW69332.1| hypothetical protein ZEAMMB73_323492 [Zea mays] 148 3e-33
TCONS_00005135	2.67255	2.82774e-08	2.40564	0.000650162	2.80371	1.51249e-07	0.739896	0.4342		1.57433	0.00328044	1.17043	0.242226	2.17778	8.9342e-05	-0.309517	0.951633		chr9:1949579-1951438	1860	near: GRMZM2G542896(-6794)	|| gb|AFW63072.1| hypothetical protein ZEAMMB73_160724 [Zea mays] 100 2e-18
TCONS_00000274	3.23203	2.91695e-08	3.67063	2.67294e-09	5.56949	7.83471e-16	3.8858	3.59225e-06		1.93427	0.00671299	2.9771	1.01102e-05	5.03708	2.84521e-12	3.64944	1.68618e-05		chr1:31291905-31292536	632	near: GRMZM5G837231(540)	|| ref|NP_001136658.1| uncharacterized protein LOC100216787 precurs... 65 7e-21 || tpg|DAA50177.1| TPA: hypothetical protein ZEAMMB73_199884 [Zea m... 100 2e-19 || ref|NP_001170544.1| uncharacterized protein LOC100384561 [Zea ma... 84 3e-14 || gb|AFW86221.1| hypothetical protein ZEAMMB73_516751 [Zea mays] 59 2e-13 || gb|AFW70694.1| hypothetical protein ZEAMMB73_339325 [Zea mays] 74 2e-11 || ref|N…
TCONS_00002078	2.23476	3.35738e-08	2.81861	5.21821e-12	2.91945	6.44286e-13	1.94029	2.41351e-06		1.46969	0.000538521	1.40491	0.0014313	1.92753	2.79715e-06	0.689927	0.169451		chr3:83970758-83972216	1459	near: GRMZM5G865931(-8595)	No highly scored hits
TCONS_00000739	7.32166	3.63292e-08	6.79438	9.28537e-06	0	1	1.82904	0.00541517		7.2712	4.6199e-08	6.72099	1.69399e-05	0	1	2.72901	3.22644e-07		chr1:279051080-279051829	750	near: AC196018.3_FG009(10843)	No hits found
TCONS_00000314	-7.15905	3.72601e-08	-6.00458	6.94003e-05	0	1	0	1		-7.15905	2.00717e-08	-6.00458	8.77572e-05	0	1	0	1		chr1:58461666-58461895	230	near: GRMZM2G376395(-10998)	No hits found
TCONS_00004384	2.02242	3.96958e-08	1.36699	0.00142937	2.31296	7.83147e-11	0.576895	0.23912		1.78289	2.3223e-06	0.214794	1	1.99575	3.19906e-08	0.266192	0.748477		chr7:60943507-60945704	2198	near: GRMZM2G007116(33629)	|| gb|AFW70856.1| hypothetical protein ZEAMMB73_310396 [Zea mays] 92 4e-19 || tpg|DAA60745.1| TPA: hypothetical protein ZEAMMB73_873187, parti... 80 8e-14
TCONS_00001655	-4.32071	4.62613e-08	0	1	-6.31769	4.14566e-09	0	1		-7.60678	8.60659e-14	0	1	-5.32391	1.2425e-08	0	1		chr2:179043743-179044709	967	near: GRMZM2G030241(4992)	|| ref|NP_001159145.1| uncharacterized protein LOC100304227 [Zea ma... 118 3e-24 || ref|XP_002440947.1| hypothetical protein SORBIDRAFT_09g017560 [S... 102 1e-19 || ref|XP_002464643.1| hypothetical protein SORBIDRAFT_01g022412 [S... 84 7e-14 || ref|XP_002445163.1| hypothetical protein SORBIDRAFT_07g005110 [S... 82 2e-13
TCONS_00003560	4.15356	4.81988e-08	4.6201	1.68995e-08	2.90999	3.09176e-06	-2.30999	0.460039		4.1811	3.06342e-08	4.92729	5.09095e-10	2.77325	8.69376e-06	-2.30999	0.338856		chr6:159662565-159663157	593	near: AC206165.3_FG019(-1193)	No hits found
TCONS_00000685	-2.4752	6.57449e-08	0	1	0	1	0	1		-2.30301	1.81339e-07	1.70935	0.841765	0	1	0	1		chr1:251152506-251152765	260	near: GRMZM2G545282(-1721)	No hits found
TCONS_00002245	-3.83956	6.57449e-08	0	1	-2.41073	0.00202814	0	1		-3.19654	9.32809e-07	0	1	-1.26771	0.0728317	0	1		chr3:172379230-172379513	284	near: GRMZM2G167253(2680)	No hits found
TCONS_00005368	-6.87231	7.00802e-08	0	1	-4.78199	2.34172e-05	-2.30757	0.460138		-6.87231	3.33894e-08	0	1	-4.26243	2.0786e-05	-2.30757	0.339932		chr9:118522346-118522753	408	near: GRMZM2G113873(68904)	No hits found
TCONS_00002888	-3.21791	7.65867e-08	-2.83572	0.0053784	-2.84644	0.0109351	-4.03311	7.24139e-14		-1.63765	0.00449169	-0.327453	1	-3.13118	0.00296182	-3.64581	3.06699e-13		chr4:195830694-195831490	797	near: GRMZM2G543198(-589)	|| dbj|BAG89746.1| unnamed protein product [Oryza sativa Japonica G... 144 2e-32 || gb|AAV43824.1| hypothetical protein [Oryza sativa Japonica Group... 144 2e-32 || dbj|BAD29050.1| ribosomal protein-like [Oryza sativa Japonica Gr... 143 5e-32 || ref|XP_003595815.1| hypothetical protein MTR_2g061140 [Medicago ... 143 5e-32 || tpg|DAA00398.1| TPA_exp: putative transposase [Oryza sativa (jap... 143 …
TCONS_00001657	5.25613	9.05816e-08	-2.8579	0.3273	2.5526	0.573867	0	1		7.24908	5.89403e-18	-1.14331	0.901752	0	1	2.16804	0.520714		chr2:179283248-179284083	836	near: GRMZM2G317728(-8089)	No hits found
TCONS_00001806	-3.71205	1.08728e-07	-2.57011	0.0412136	0	1	0	1		-3.18813	1.11607e-06	-5.48015	0.000566518	0	1	0	1		chr3:147280560-147281379	820	near: GRMZM2G059730(1205)	No hits found
TCONS_00005010	3.36745	1.37264e-07	2.48532	0.000642414	0.916998	0.801159	1.38727	0.462479		2.41515	0.00111915	0.8948	0.514811	0.0551574	1	0.751825	0.833628		chr8:164282020-164283485	1466	near: AC204398.3_FG001(7746)	|| gb|ACG28826.1| hypothetical protein [Zea mays] 97 1e-17 || gb|ACN29062.1| unknown [Zea mays] 80 1e-12 || gb|AFW70694.1| hypothetical protein ZEAMMB73_339325 [Zea mays] 69 3e-09
TCONS_00000637	7.50687	1.60458e-07	0	1	0	1	0	1		4.25541	0.113646	0	1	0	1	0	1		chr1:223156831-223157453	623	near: GRMZM2G450504(3663)	No hits found
TCONS_00001144	-1.65719	1.62448e-07	-1.66793	1.14675e-07	-1.45392	6.10137e-06	-1.14787	0.000648198		-2.5953	7.65305e-17	-2.31043	9.45313e-14	-2.56425	1.60045e-16	-1.98552	2.12918e-10		chr2:946211-952489	6279	near: GRMZM2G058948(10667)	|| ref|XP_002448794.1| hypothetical protein SORBIDRAFT_06g033310 [S... 394 e-107 || ref|NP_001136988.1| uncharacterized protein LOC100217150 [Zea ma... 390 e-106 || gb|EEE61928.1| hypothetical protein OsJ_16670 [Oryza sativa Japo... 390 e-106 || gb|EEC78276.1| hypothetical protein OsI_17972 [Oryza sativa Indi... 390 e-106 || emb|CAJ86300.1| H0124B04.17 [Oryza sativa Indica Group] 390 e-106 || ref…
TCONS_00001400	7.27655	1.70107e-07	0	1	8.60417	3.88289e-14	8.03737	6.27824e-14		8.13798	1.0959e-11	0	1	9.05417	2.00417e-17	7.74926	2.01034e-12		chr2:71237938-71238576	639	near: GRMZM2G487605(-4683)	No hits found
TCONS_00002605	7.79652	1.752e-07	8.43105	3.99056e-09	2.2079	0.112977	6.28186	9.02251e-05		9.05478	5.62597e-12	9.21339	4.54464e-12	2.48529	0.0433278	6.00854	0.000224922		chr4:59991378-59992323	946	near: GRMZM2G132076(-3490)	|| tpg|DAA49232.1| TPA: hypothetical protein ZEAMMB73_716260 [Zea m... 72 2e-10
TCONS_00001224	-3.04323	1.86816e-07	0	1	0	1	-1.32362	0.113454		-2.98009	1.84567e-07	0	1	0	1	-3.35058	3.05307e-05		chr2:87636824-87639268	2445	near: AC203994.3_FG003(15391)	No hits found
TCONS_00000933	3.1394	1.88796e-07	2.7512	1.92531e-06	4.11644	1.09126e-14	2.75729	6.72471e-07		2.26998	0.000551274	1.46398	0.0350329	2.92054	8.90408e-08	1.41608	0.0261782		chr10:45205639-45207123	1485	near: GRMZM2G125197(-1678)	|| tpg|DAA54974.1| TPA: hypothetical protein ZEAMMB73_485746 [Zea m... 101 6e-19
TCONS_00004064	-1.49286	2.01819e-07	0	1	-3.42599	2.20697e-08	-1.71848	0.0474246		-2.36186	1.26249e-16	0	1	-3.39991	3.48057e-09	-3.75173	4.01048e-05		chr6:106969939-106970237	299	near: GRMZM2G012681(4055)	No hits found
TCONS_00003472	7.4458	2.03617e-07	6.67065	7.82566e-05	0	1	0	1		8.87707	5.51007e-14	8.43893	4.58711e-11	0	1	0	1		chr5:197433571-197433766	196	near: GRMZM2G408917(-12083)	No hits found
TCONS_00001221	-3.01854	2.10797e-07	-2.93291	8.61952e-10	-2.79157	2.37416e-06	-3.7376	1.27961e-12		-2.05726	0.000200947	-2.38838	4.51877e-07	-2.57392	4.10435e-06	-3.7938	4.79791e-14		chr2:62408711-62409224	514	near: GRMZM2G032430(-1532)	No hits found
TCONS_00001340	-2.02451	2.16732e-07	-1.71628	3.31828e-06	-1.9584	3.50853e-07	-2.03866	1.12338e-07		-0.402321	0.507237	-1.08584	0.00555811	-2.36658	3.29411e-10	-2.39143	1.33198e-10		chr2:28043954-28044508	555	near: GRMZM2G553139(-444)	No hits found
TCONS_00004049	2.70997	2.61797e-07	0	1	0	1	0	1		1.98728	0.000582851	0	1	0	1	0	1		chr6:92075764-92077296	1533	near: AC205665.3_FG004(17425)	|| gb|AFW81451.1| hypothetical protein ZEAMMB73_768485 [Zea mays] 75 6e-11 || gb|AFW62433.1| hypothetical protein ZEAMMB73_162445 [Zea mays] 59 7e-11 || ref|NP_001170544.1| uncharacterized protein LOC100384561 [Zea ma... 74 1e-10
TCONS_00000609	4.23566	2.8787e-07	0	1	0	1	1.48475	0.098759		4.65058	2.80901e-09	0	1	0	1	3.11503	5.06236e-07		chr1:203461427-203461950	524	near: GRMZM2G030686(11042)	No hits found
TCONS_00005171	-5.00468	3.03847e-07	0	1	0	1	0	1		-7.53242	8.83209e-10	1.68474	0.841765	0	1	0	1		chr9:20816431-20816847	417	near: GRMZM2G439084(-4662)	No hits found
TCONS_00003119	7.21282	3.03847e-07	2.32735	6.21237e-06	1.77439	0.809945	-0.169542	1		7.10555	6.40285e-07	1.85338	0.000819136	1.55051	0.826319	-1.08091	0.572483		chr5:18814742-18815824	1083	near: GRMZM2G535470(-5168)	|| gb|ACN29062.1| unknown [Zea mays] 94 6e-17 || gb|AFW70694.1| hypothetical protein ZEAMMB73_339325 [Zea mays] 92 2e-16 || ref|NP_001170606.1| uncharacterized protein LOC100384645 [Zea ma... 86 2e-14 || ref|NP_001183567.1| hypothetical protein [Zea mays] >gi|23801312... 81 8e-14 || tpg|DAA58302.1| TPA: hypothetical protein ZEAMMB73_846418 [Zea m... 82 3e-13 || ref|NP_001170544.1| uncharacterized…
TCONS_00002774	3.5694	3.18398e-07	4.79967	2.39382e-10	3.14342	0.00202814	5.35862	3.27284e-09		3.50085	5.1619e-07	5.00833	3.0412e-11	4.32026	1.46526e-06	5.26841	5.12603e-09		chr4:122742557-122745356	2800	near: GRMZM2G065409(19145)	|| emb|CAH67121.1| H0502G05.12 [Oryza sativa Indica Group] 509 0.0 || emb|CAE03484.2| OSJNBa0065O17.9 [Oryza sativa Japonica Group] 509 0.0 || emb|CAE04240.1| OSJNBa0089N06.1 [Oryza sativa Japonica Group] >g... 508 0.0 || emb|CAH67719.1| H0613A10.2 [Oryza sativa Indica Group] 504 0.0 || gb|ABA95262.1| retrotransposon protein, putative, Ty3-gypsy subc... 506 0.0 || gb|ABA97045.1| retrotransposon p…
TCONS_00001977	7.50682	3.43718e-07	0	1	0	1	5.72098	1.67687e-09		8.25951	5.03009e-10	0	1	0	1	5.34258	3.3606e-08		chr3:49721964-49722818	855	near: GRMZM2G161052(62066)	No hits found
TCONS_00002531	7.29717	4.26278e-07	0	1	0	1	4.86871	5.55348e-07		8.39031	7.84499e-12	0	1	0	1	4.35845	2.12079e-05		chr4:23827733-23827876	144	near: AC198517.3_FG003(-13506)	|| gb|ACG24353.1| hypothetical protein [Zea mays] 71 1e-10
TCONS_00000774	-2.20216	4.29699e-07	-2.63587	5.03048e-11	-2.71571	3.01916e-05	0.18669	1		-1.55439	0.000392909	-2.70457	2.29196e-11	-2.57016	2.37753e-05	-1.09799	0.503297		chr10:2781116-2781670	555	near: GRMZM5G822449(-1379)	|| ref|NP_001169691.1| uncharacterized protein LOC100383572 [Zea ma... 143 2e-32 || gb|ACN33688.1| unknown [Zea mays] 143 2e-32 || tpg|DAA59226.1| TPA: putative RNA-binding zinc finger family pro... 97 1e-18 || tpg|DAA59224.1| TPA: putative RNA-binding zinc finger family pro... 97 1e-18 || gb|ACF79578.1| unknown [Zea mays] 97 1e-18 || ref|XP_002441761.1| hypothetical protein SORBIDRAFT_08g001980 …
TCONS_00003096	-2.00607	4.35525e-07	-1.75225	0.0155371	-1.77706	0.0033616	-1.244	0.0152359		-1.69014	1.68402e-05	-2.32486	0.0017027	-1.32077	0.0199866	-1.60672	0.000544034		chr5:10172541-10172710	170	near: GRMZM2G455869(-1232)	No hits found
TCONS_00005297	1.93647	5.17991e-07	0.958528	0.88319	0.693456	1	3.55615	0.183806		2.10043	3.69189e-08	3.27086	0.0101588	1.98012	0.264724	3.71749	0.108815		chr9:82564975-82567295	2321	near: GRMZM2G545234(-1732)	|| gb|ACG29498.1| hypothetical protein [Zea mays] 72 5e-10
TCONS_00001684	2.16569	7.91169e-07	1.67087	0.054509	0	1	1.21042	0.0178831		1.53859	0.000942097	1.31522	0.177466	0	1	0.912087	0.0796413		chr2:195312260-195312747	488	near: GRMZM2G416227(-3627)	|| ref|NP_001169892.1| uncharacterized protein LOC100383786 [Zea ma... 75 8e-12 || gb|AFW74551.1| hypothetical protein ZEAMMB73_885850 [Zea mays] 73 2e-11
TCONS_00001218	-2.5048	8.06393e-07	0	1	0	1	0	1		-2.17148	1.72794e-05	0	1	0	1	0	1		chr2:28788950-28789983	1034	near: GRMZM5G882852(-13030)	No highly scored hits
TCONS_00000052	2.23145	8.51869e-07	2.35547	7.32165e-08	2.4362	1.2322e-07	4.40165	0.0442055		1.18124	0.0240065	2.31435	1.22986e-07	1.70673	0.00043604	2.64477	0.362782		chr1:127430190-127431837	1648	near: GRMZM2G497922(-6470)	|| gb|ACG28826.1| hypothetical protein [Zea mays] 93 3e-16 || gb|ACN29062.1| unknown [Zea mays] 57 1e-09 || gb|AFW70694.1| hypothetical protein ZEAMMB73_339325 [Zea mays] 57 5e-09
TCONS_00005309	-5.51542	8.58738e-07	-4.12116	0.000130411	-7.0641	2.57666e-07	-4.30316	0.000175477		-6.0668	8.41519e-08	-3.77101	0.000454433	-7.29051	5.51282e-08	-3.68332	0.000780825		chr9:89388151-89390959	2809	near: GRMZM5G868034(2647)	|| gb|EMT19471.1| Putative isoaspartyl peptidase/L-asparaginase 3 [... 137 1e-35 || gb|EMS58462.1| hypothetical protein TRIUR3_26054 [Triticum urartu] 123 3e-29 || gb|EMT09105.1| Putative RNA-directed DNA polymerase from transpo... 135 6e-29 || gb|EMS68932.1| Ferrochelatase-2, chloroplastic [Triticum urartu] 118 1e-23 || gb|EMS53784.1| IAA-alanine resistance protein 1 [Triticum urartu] 112 4e-22 …
TCONS_00004687	7.0203	8.58738e-07	6.60545	4.1565e-05	0	1	6.65511	4.13634e-07		7.54997	4.20457e-09	8.10518	2.05404e-11	0	1	7.28132	2.1881e-10		chr8:43262543-43264266	1724	near: GRMZM2G061052(-24733)	|| gb|AAB48408.1| MURAZC [Zea mays] 176 5e-60 || gb|AAA21566.1| MudrA [Zea mays] >gi|595816|gb|AAA81535.1| mudrA ... 176 4e-58 || emb|CAA44165.1| unnamed protein product [Zea mays] 117 7e-24 || dbj|BAF79582.1| RMUA [Oryza sativa Indica Group] 72 1e-16 || gb|AAT42175.1| putative tubulin gamma-2 chain [Zea mays] 80 6e-16 || ref|NP_001170540.1| uncharacterized protein LOC100384556 [Zea ma... 77 2e-1…
TCONS_00005112	3.30028	9.82632e-07	2.5522	4.46718e-07	5.89345	0.00189392	1.99689	0.000103155		3.45276	1.81177e-07	3.29623	1.9119e-11	6.59303	4.75636e-05	2.72984	1.4999e-08		chr9:92108534-92109747	1214	near: AC209083.3_FG002(2766)	No hits found
TCONS_00001128	-3.16624	1.02109e-06	0	1	0	1	0	1		-2.34649	0.000160551	0	1	0	1	0	1		chr10:144113391-144114014	624	near: GRMZM5G877016(2203)	No hits found
TCONS_00000778	-1.47576	1.05479e-06	-1.01255	0.00397344	-1.10286	0.000736274	-1.25178	5.03378e-05		-1.49767	6.40285e-07	-1.46597	1.12083e-05	-1.56343	3.75112e-07	-2.1689	1.4243e-13		chr10:9136593-9137313	721	near: GRMZM2G001904(-3906)	|| gb|ACG44134.1| 5-formyltetrahydrofolate cyclo-ligase [Zea mays] 69 1e-09 || ref|NP_001066251.1| Os12g0168000 [Oryza sativa Japonica Group] >... 68 2e-09 || ref|XP_002441883.1| hypothetical protein SORBIDRAFT_08g004240 [S... 68 2e-09 || gb|EAY82393.1| hypothetical protein OsI_37607 [Oryza sativa Indi... 68 2e-09 || ref|XP_003578862.1| PREDICTED: methenyltetrahydrofolate synthase... 66 7e-09
TCONS_00002017	7.06537	1.05479e-06	8.4447	1.13895e-12	7.2407	3.28003e-07	4.7108	6.72471e-07		8.22865	4.19009e-12	9.88914	2.19697e-23	9.02595	4.99118e-17	6.59718	9.80094e-19		chr3:66427558-66427876	319	near: GRMZM2G526075(-13272)	|| ref|NP_001142979.1| uncharacterized protein LOC100275433 [Zea ma... 129 3e-28
TCONS_00004309	5.08631	1.07589e-06	0	1	3.95339	0.183261	3.26973	0.270369		5.74186	3.77381e-09	0	1	5.9142	0.00182907	2.63817	0.368107		chr7:27221775-27222913	1139	near: GRMZM2G328258(-3260)	|| gb|AFW65491.1| hypothetical protein ZEAMMB73_979551 [Zea mays] 79 1e-17
TCONS_00001745	-1.96577	1.40278e-06	-6.00309	2.02278e-05	-1.66168	0.456259	0	1		-1.38783	0.00110299	-2.68269	0.0108927	0.384251	1	0	1		chr2:220877156-220878961	1806	near: GRMZM2G500077(-13343)	|| gb|ACG47792.1| hypothetical protein [Zea mays] 100 1e-18 || ref|NP_001145014.1| uncharacterized protein LOC100278183 [Zea ma... 85 6e-14 || gb|ACN31953.1| unknown [Zea mays] >gi|414885639|tpg|DAA61653.1| ... 78 7e-12 || ref|NP_001167689.1| uncharacterized protein LOC100381357 [Zea ma... 72 4e-10 || gb|ACG40816.1| hypothetical protein [Zea mays] 71 9e-10
TCONS_00004155	-6.85298	1.40278e-06	-5.65412	0.000617455	0	1	-2.3013	0.464427		-6.85298	8.45468e-07	-5.65412	0.000732431	0	1	-2.3013	0.345873		chr6:159699981-159700163	183	near: AC206165.3_FG001(4496)	No hits found
TCONS_00002998	4.6947	1.5695e-06	3.21144	7.90783e-05	0	1	5.64374	9.9936e-16		5.71964	1.51796e-11	3.88369	1.58936e-07	0	1	5.6203	7.64023e-16		chr5:200068321-200070278	1958	near: GRMZM2G144898(20073)	|| tpg|DAA45916.1| TPA: hypothetical protein ZEAMMB73_071112 [Zea m... 79 4e-12
TCONS_00000936	-1.94988	1.97744e-06	-1.1561	0.00710705	-1.20942	0.00469544	-1.3446	0.000909242		-3.01159	6.93811e-13	-1.54155	0.000198751	-1.93021	1.19369e-06	-1.99603	1.32048e-07		chr10:48601352-48602595	1244	near: GRMZM5G858812(-37675)	|| ref|NP_001170681.1| uncharacterized protein LOC100384746 [Zea ma... 114 7e-23
TCONS_00000870	3.81744	1.97744e-06	6.52008	0.000639836	4.84585	1.49336e-08	0	1		3.34119	4.5513e-05	4.77731	0.0718461	3.567	6.81706e-05	0	1		chr10:16179922-16180244	323	near: GRMZM2G591211(-975)	No hits found
TCONS_00004119	4.13421	2.01491e-06	4.05777	0.0003069	4.36232	0.0988536	0.686554	0.912053		3.75224	3.89662e-05	3.3462	0.00919031	2.28504	0.610691	0.868063	0.670779		chr6:139711536-139711921	386	near: GRMZM2G317460(-7318)	No hits found
TCONS_00003401	7.19969	2.08422e-06	7.69299	1.14675e-07	0	1	0	1		7.52825	1.42158e-07	8.08617	3.93446e-09	0	1	0	1		chr5:159731522-159732477	956	near: GRMZM2G064136(24969)	|| gb|ACG32859.1| hypothetical protein [Zea mays] 69 2e-09
TCONS_00005160	7.03263	2.32622e-06	2.72072	8.9657e-05	0	1	6.71147	6.09443e-18		8.15034	4.05441e-11	3.33061	2.49783e-07	0	1	6.9592	5.91061e-20		chr9:13703484-13703959	476	near: GRMZM2G703425(17891)	|| ref|NP_001142979.1| uncharacterized protein LOC100275433 [Zea ma... 191 6e-47
TCONS_00002186	2.99596	2.36376e-06	0	1	1.77748	0.809945	0	1		2.26208	0.00249112	0	1	1.55494	0.826319	0	1		chr3:142486118-142486594	477	near: GRMZM2G360792(48027)	|| gb|AFW65190.1| hypothetical protein ZEAMMB73_151696, partial [Ze... 94 1e-17 || tpg|DAA63464.1| TPA: hypothetical protein ZEAMMB73_665348 [Zea m... 86 4e-15 || gb|AFW81451.1| hypothetical protein ZEAMMB73_768485 [Zea mays] 86 4e-15
TCONS_00000209	-1.66052	2.48333e-06	-1.5031	2.02278e-05	-1.02412	0.00638317	-1.43425	6.02274e-05		-1.62889	3.82753e-06	-1.18956	0.00115411	-0.98889	0.00676993	-1.60641	3.58595e-06		chr1:292099201-292100556	1356	near: GRMZM2G489771(-2332)	|| ref|NP_001148920.1| nucleic acid binding protein [Zea mays] >gi|... 229 8e-58 || ref|XP_002466215.1| hypothetical protein SORBIDRAFT_01g003680 [S... 227 3e-57 || ref|NP_001130116.1| uncharacterized protein LOC100191210 [Zea ma... 215 1e-53 || ref|NP_001051685.1| Os03g0815700 [Oryza sativa Japonica Group] >... 214 3e-53 || ref|XP_003563829.1| PREDICTED: KH domain-containing protein SPIN... 201 …
TCONS_00000753	6.84824	2.49697e-06	2.91636	0.481853	0	1	1.28091	0.717278		6.8566	1.9091e-06	1.71457	0.841765	0	1	3.65578	0.000623146		chr1:290200199-290200525	327	near: GRMZM2G009901(-1472)	No hits found
TCONS_00002246	-2.74901	2.52055e-06	2.42157	0.640766	0	1	-2.4322	1.47763e-05		-2.48975	1.4314e-05	2.48037	0.625413	0	1	-2.79576	3.0201e-07		chr3:172682730-172683746	1017	near: GRMZM2G111432(-1401)	|| ref|NP_001191258.1| uncharacterized protein LOC100533165 [Zea ma... 145 2e-32 || ref|NP_001182820.1| uncharacterized protein LOC100501052 [Zea ma... 81 9e-20
TCONS_00001712	7.16107	2.55418e-06	5.07667	0.0331801	0	1	0	1		6.0364	0.00111059	2.4605	0.627879	0	1	0	1		chr2:211063135-211063458	324	near: GRMZM2G038723(2884)	|| gb|AAL75973.1|AF466203_2 putative gypsy-type retrotransposon RIR... 139 3e-31 || gb|AAL75981.1|AF466203_10 putative gag-pol precursor -orf1 [Zea ... 139 3e-31 || gb|AAL75984.1|AF466203_13 putative prpol [Zea mays] 139 3e-31 || gb|AAN40029.1| putative gag-pol precursor [Zea mays] 136 2e-30 || gb|AAL66751.1|AF464738_2 putative gag-pol precursor [Zea mays] >... 134 1e-29 || gb|ACG24309.1| hypothe…
TCONS_00004315	-3.05436	2.69598e-06	-3.90843	3.72485e-07	0	1	0	1		-4.07973	1.13502e-08	-2.75626	5.55255e-05	0	1	0	1		chr7:29316900-29317105	206	near: GRMZM5G805697(49179)	No hits found
TCONS_00004640	1.44341	2.92778e-06	2.34653	9.84541e-08	3.82011	1.95197e-17	1.08077	0.00140481		1.44938	2.3468e-06	2.33646	1.10179e-07	4.00802	1.533e-19	0.961117	0.00438877		chr8:48482126-48484863	2738	near: GRMZM2G433509(-14375)	|| gb|ACG28826.1| hypothetical protein [Zea mays] 85 9e-14 || ref|NP_001191258.1| uncharacterized protein LOC100533165 [Zea ma... 67 2e-12
TCONS_00003875	-5.48236	2.92778e-06	-4.02266	0.000125858	-5.10786	3.80416e-06	-4.74649	0.00106989		-3.52579	0.0011774	-2.80131	0.00763937	-4.7535	8.49955e-06	-4.26624	0.000955185		chr6:24472682-24474168	1487	near: GRMZM2G111579(-79002)	|| gb|AAL76004.1|AF466646_12 putative gag-pol polyprotein [Zea mays] 54 5e-09
TCONS_00003404	7.12682	2.98534e-06	7.81587	3.69119e-08	0	1	0	1		6.78009	2.65956e-05	7.07904	9.09096e-06	0	1	0	1		chr5:159734758-159735398	641	near: GRMZM2G120918(-23258)	|| gb|AAL75487.1|AF466202_13 putative gag-pol precursor -orf2 [Zea ... 211 1e-52 || gb|AEJ07907.1| putative Huck2 pol protein [Zea luxurians] 209 4e-52 || gb|AAL75983.1|AF466203_12 putative gag-pol precursor -orf2 [Zea ... 199 3e-49 || gb|AAL75982.1|AF466203_11 putative prpol [Zea mays] 199 3e-49 || gb|AAL75984.1|AF466203_13 putative prpol [Zea mays] 198 8e-49 || gb|AAM22642.1|AF464767_1 gag/pol …
TCONS_00002698	3.21011	3.02831e-06	2.41189	0.0015253	3.06021	4.96499e-07	1.80345	0.0133252		2.10236	0.00936378	0.74592	0.658555	1.74923	0.0115306	0.548864	0.713029		chr4:95409448-95411006	1559	near: GRMZM2G159472(19178)	|| ref|NP_001183714.1| uncharacterized protein LOC100502307 [Zea ma... 98 5e-28 || gb|AFW56787.1| hypothetical protein ZEAMMB73_748205 [Zea mays] 84 8e-14
TCONS_00002016	6.95417	3.38914e-06	2.88818	4.91484e-05	6.18793	0.000412383	2.8107	4.68378e-09		7.76939	1.96345e-09	3.9203	5.55104e-10	7.71869	3.90844e-09	3.0724	5.71176e-11		chr3:66426933-66427465	533	near: GRMZM2G526075(-13790)	|| ref|NP_001142979.1| uncharacterized protein LOC100275433 [Zea ma... 265 4e-69
TCONS_00003273	-2.14305	3.58507e-06	-1.50853	0.00767884	-0.905993	0.11618	-1.95113	4.99382e-05		-1.80826	6.29587e-05	-0.667759	0.337466	-0.241102	0.907761	-1.29565	0.00419436		chr5:94257838-94258445	608	near: GRMZM2G551441(-15487)	No hits found
TCONS_00002809	6.9726	3.79464e-06	0	1	0	1	0	1		7.02768	2.0864e-06	0	1	0	1	0	1		chr4:147444884-147445781	898	near: GRMZM2G143669(-17819)	No highly scored hits
TCONS_00004986	-2.0394	3.92837e-06	0	1	-1.90432	1.65609e-05	-2.00496	0.00100838		-0.932658	0.0560483	0	1	-1.79673	3.13527e-05	-2.32656	4.07148e-05		chr8:149800857-149802028	1172	near: AC187910.5_FG002(4638)	|| ref|NP_001148826.1| ANAC010 [Zea mays] >gi|195622424|gb|ACG33042... 274 6e-76 || ref|XP_002458293.1| hypothetical protein SORBIDRAFT_03g030750 [S... 260 2e-71 || dbj|BAD73298.1| no apical meristem (NAM) protein-like [Oryza sat... 246 3e-68 || gb|EAY75324.1| hypothetical protein OsI_03216 [Oryza sativa Indi... 243 2e-67 || dbj|BAJ90840.1| predicted protein [Hordeum vulgare subsp. vulgar... 246 …
TCONS_00003876	-4.31186	3.92837e-06	-3.9619	7.50773e-06	-4.47642	1.4039e-06	-3.01144	0.00143949		-4.28976	4.00797e-06	-2.45531	0.00585691	-4.10611	4.96523e-06	-4.35324	4.49959e-06		chr6:24474647-24476027	1381	near: GRMZM2G111579(-77090)	No hits found
TCONS_00003529	3.25248	4.0519e-06	0	1	0	1	1.66827	0.762866		4.33533	1.0592e-11	1.71301	0.841765	0	1	0	1		chr6:77807403-77808790	1388	near: GRMZM2G509266(5875)	|| gb|ACG33280.1| hypothetical protein [Zea mays] 86 2e-14 || tpg|DAA44492.1| TPA: hypothetical protein ZEAMMB73_728454 [Zea m... 84 1e-13 || gb|AFW81450.1| hypothetical protein ZEAMMB73_243681 [Zea mays] 74 1e-10 || gb|ACG34287.1| hypothetical protein [Zea mays] 69 4e-09
TCONS_00000512	2.41663	4.22147e-06	1.84801	0.035855	1.7985	0.0216113	0	1		1.62027	0.00604434	0.463977	0.960961	1.10076	0.241819	0	1		chr1:155393196-155393469	274	near: GRMZM5G897710(-531)	|| tpg|DAA41886.1| TPA: hypothetical protein ZEAMMB73_294425 [Zea m... 74 9e-24
TCONS_00000261	6.62325	4.2728e-06	0	1	1.77762	0.809945	1.67825	0.762866		6.08934	0.000187495	0	1	0	1	1.45649	0.752741		chr1:20365590-20365898	309	near: GRMZM5G814374(-9062)	|| gb|AFW86391.1| hypothetical protein ZEAMMB73_878530 [Zea mays] 88 7e-16 || gb|ACN35452.1| unknown [Zea mays] >gi|413921804|gb|AFW61736.1| h... 85 7e-15 || gb|AFW86443.1| hypothetical protein ZEAMMB73_413027 [Zea mays] 82 4e-14
TCONS_00001248	-2.20719	4.40362e-06	0	1	0	1	-2.33589	3.47041e-06		-1.48929	0.00238578	0	1	0	1	-1.93648	4.15727e-05		chr2:115669169-115670607	1439	near: GRMZM2G325504(12620)	No highly scored hits
TCONS_00003190	4.5551	4.55728e-06	4.83757	4.98806e-19	0.553818	1	1.00926	0.0176027		4.31569	2.64607e-05	5.32205	1.68069e-23	0.745818	0.850898	1.01557	0.0121262		chr5:55316620-55317903	1284	near: GRMZM2G068871(8577)	|| ref|NP_001142979.1| uncharacterized protein LOC100275433 [Zea ma... 311 2e-82
TCONS_00000456	3.11008	4.75506e-06	2.88195	5.8674e-06	4.01287	6.17076e-10	3.5152	6.68099e-08		2.23912	0.00180661	1.59623	0.023094	2.99844	3.902e-06	1.66278	0.0198488		chr1:136528139-136529410	1272	near: GRMZM2G543456(-20940)	|| ref|NP_001147094.1| esterase PIR7B [Zea mays] >gi|195607178|gb|A... 75 4e-11 || gb|ACN36787.1| unknown [Zea mays] >gi|414590828|tpg|DAA41399.1| ... 75 5e-11 || ref|XP_002460975.1| hypothetical protein SORBIDRAFT_02g038650 [S... 70 2e-09
TCONS_00002259	7.11289	4.77406e-06	5.44261	0.0132684	4.16136	0.137864	6.58332	8.48709e-06		7.63476	1.01037e-07	6.19214	0.00114602	2.75688	0.453511	6.1665	5.40098e-05		chr3:179435654-179436957	1304	near: GRMZM2G569185(-5775)	No hits found
TCONS_00000397	1.65807	5.15333e-06	2.44948	0.63866	0	1	1.54609	3.62218e-05		0.868422	0.0356921	2.4696	0.625413	2.28189	0.610691	0.419314	0.447274		chr1:114471363-114474627	3265	near: GRMZM2G549665(6403)	No highly scored hits
TCONS_00004734	1.9986	5.2388e-06	2.82175	1.90294e-11	2.35933	2.27219e-08	2.80294	3.89321e-10		1.67519	0.00020262	0.926253	0.0714599	1.28254	0.00446171	1.47948	0.00219623		chr8:10333027-10334004	978	near: GRMZM2G500272(-32833)	No highly scored hits
TCONS_00004408	-2.58783	5.32865e-06	-1.46682	0.0149443	-1.79758	0.00103689	-2.29288	9.70079e-06		-1.63543	0.00354851	-1.43232	0.0170627	-2.36303	7.72796e-06	-2.90083	8.08752e-09		chr7:71597787-71598231	445	near: GRMZM2G539749(-15636)	No highly scored hits
TCONS_00004412	2.1431	5.90539e-06	2.6831	6.8725e-08	0	1	3.17634	1.25418e-07		2.19626	2.90504e-06	3.42711	1.84961e-12	0	1	2.40581	0.000163968		chr7:73529740-73530770	1031	near: GRMZM2G008108(10276)	No highly scored hits
TCONS_00001061	7.3934	6.16308e-06	0	1	0	1	3.5241	0.208729		7.62047	1.52941e-06	2.47363	0.628637	0	1	3.91157	0.09323		chr10:114535665-114536526	862	near: GRMZM2G514104(7801)	|| ref|NP_001170299.1| uncharacterized protein LOC100384263 [Zea ma... 117 2e-26
TCONS_00004769	3.06488	6.2496e-06	4.5518	0.000105887	1.78329	0.809945	0	1		2.63708	0.000141277	4.67553	5.79322e-05	0	1	0	1		chr8:31990470-31992312	1843	near: GRMZM2G079790(3142)	|| gb|ABQ44355.1| polyprotein [Zea mays] 354 e-131 || gb|ADB85337.1| putative retrotransposon protein [Phyllostachys e... 351 e-129 || gb|AAM08845.1|AC113337_9 Putative retroelement [Oryza sativa Jap... 338 e-126 || gb|AAP52358.2| retrotransposon protein, putative, Ty3-gypsy subc... 338 e-126 || gb|AAM74399.1|AC119149_14 Putative retroelement [Oryza sativa Ja... 337 e-125 || gb|AAS90688.2| putati…
TCONS_00002913	-2.57094	6.34768e-06	-0.998073	0.159359	-1.60347	0.00305391	-3.04269	3.00344e-08		-2.55218	5.15994e-06	-2.03317	0.00185595	-2.11886	3.90996e-05	-2.95481	8.31001e-09		chr4:217459266-217460179	914	near: GRMZM2G511451(-4811)	No hits found
TCONS_00004890	5.43929	6.70623e-06	7.5996	1.31585e-05	9.26847	1.0579e-09	3.75198	0.163726		5.74816	1.09341e-06	6.4626	0.00136175	10.456	2.65242e-13	3.28308	0.218365		chr8:100026032-100027089	1058	near: GRMZM2G568748(-940)	No hits found
TCONS_00001654	-5.93068	6.70623e-06	-2.85744	0.342247	-7.82604	1.56323e-06	1.64096	0.768138		-8.43179	8.6295e-08	-2.85744	0.347599	-7.82604	4.13123e-07	0	1		chr2:179041305-179042102	798	near: GRMZM2G030241(2469)	|| emb|CAB51950.1| transposase related protein [Zea mays] 268 8e-70 || gb|ACF78501.1| unknown [Zea mays] 264 2e-68
TCONS_00000918	-2.98307	6.73486e-06	1.67364	0.859537	-3.59174	1.13548e-06	-1.77358	0.0999001		-3.53828	2.80193e-07	0	1	-3.59385	2.13326e-07	-1.44151	0.13161		chr10:36782031-36782421	391	near: GRMZM2G049915(3264)	No hits found
TCONS_00004561	2.12598	7.05783e-06	2.4228	0.64048	1.77841	0.809945	1.67355	0.762866		1.6373	0.00101789	2.48722	0.625413	0	1	1.46063	0.752741		chr7:142660623-142661337	715	near: AC188721.3_FG002(-1042)	No highly scored hits
TCONS_00004082	6.72188	7.05783e-06	5.66353	0.00415653	0	1	3.05652	1.53298e-05		6.69958	7.76924e-06	5.73615	0.00317896	1.55431	0.826319	3.42754	1.17363e-07		chr6:116711701-116711876	176	near: GRMZM2G078954(36284)	No hits found
TCONS_00003322	3.46546	7.69598e-06	2.16677	0.00789283	0	1	0.979712	0.323656		2.23841	0.0162301	1.13854	0.324196	0	1	0.552462	0.68736		chr5:118143748-118145031	1284	near: AC210860.2_FG001(4788)	|| gb|AFW62656.1| hypothetical protein ZEAMMB73_949294 [Zea mays] 109 1e-21 || tpg|DAA63464.1| TPA: hypothetical protein ZEAMMB73_665348 [Zea m... 86 2e-14 || gb|ACN29062.1| unknown [Zea mays] 72 3e-10 || ref|NP_001170544.1| uncharacterized protein LOC100384561 [Zea ma... 65 4e-10 || gb|AFW81451.1| hypothetical protein ZEAMMB73_768485 [Zea mays] 62 8e-10 || gb|AFW70749.1| hypothetical protein ZEA…
TCONS_00001255	-2.52161	7.69794e-06	0	1	0	1	-0.670779	0.762866		-2.61392	3.54228e-06	0	1	0	1	-0.770698	0.565942		chr2:170621531-170622765	1235	near: GRMZM2G487814(-1859)	No hits found
TCONS_00001026	2.45986	7.8206e-06	7.52395	6.65289e-08	4.74375	2.91478e-15	0	1		2.08788	0.000324661	6.77798	2.25019e-05	4.17712	1.55135e-11	0	1		chr10:96190946-96191315	370	near: GRMZM2G578157(43784)	No hits found
TCONS_00004768	2.6532	7.92354e-06	8.82425	1.15596e-11	0	1	2.45673	0.152571		2.12821	0.000572197	8.47896	3.31492e-10	1.56108	0.826319	1.20202	0.693673		chr8:31989262-31990384	1123	near: GRMZM2G079790(1574)	No highly scored hits
TCONS_00002953	4.24465	8.00769e-06	0	1	0	1	0	1		3.05521	0.00627396	0	1	0	1	0	1		chr5:12734984-12735436	453	near: GRMZM2G097113(509)	|| ref|NP_001170135.1| uncharacterized protein LOC100384062 precurs... 112 3e-23
TCONS_00003923	7.35121	9.07864e-06	0.334572	1	-0.168276	1	2.26865	0.118598		7.43339	5.63011e-06	0.552714	0.817759	1.48467	0.575951	2.05411	0.142845		chr6:48004716-48006182	1467	near: GRMZM2G521707(-91830)	|| ref|NP_001167887.1| uncharacterized protein LOC100381596 [Zea ma... 61 3e-10
TCONS_00004852	-2.72711	9.07864e-06	-3.30018	8.10412e-06	-2.04177	0.000848544	-2.67372	0.00020296		-3.79342	8.94295e-09	-2.94419	5.05775e-05	-3.07145	4.1826e-07	-2.97204	1.62534e-05		chr8:71687454-71688110	657	near: GRMZM2G028570(-30559)	No hits found
TCONS_00003704	1.94393	9.42236e-06	2.23845	5.54943e-06	2.59384	8.32739e-09	1.28427	0.0113215		1.99179	5.0251e-06	1.66779	0.00171012	2.11627	3.902e-06	0.58966	0.350415		chr6:11160556-11160873	318	near: AC212225.3_FG001(-330)	|| gb|AFW74502.1| hypothetical protein ZEAMMB73_789544 [Zea mays] 204 9e-51
TCONS_00005141	6.61439	9.52366e-06	5.64153	0.00407542	0	1	0	1		0	1	0	1	0	1	0	1		chr9:4529679-4530282	604	near: GRMZM2G572095(-4948)	No highly scored hits
TCONS_00001417	4.42107	9.52366e-06	0	1	0	1	0	1		4.16623	6.58862e-05	0	1	0	1	0	1		chr2:79743640-79744300	661	near: AC209368.3_FG004(-7282)	No hits found
TCONS_00004017	3.30177	9.97664e-06	3.31532	0.377117	2.56274	0.575342	2.94608	0.382683		3.17559	2.33315e-05	4.3949	0.124114	3.44348	0.277695	4.33644	0.0458546		chr6:79548931-79551537	2607	near: GRMZM2G420637(-3083)	No highly scored hits
TCONS_00000500	7.01211	1.05021e-05	0	1	2.5918	0.00173847	3.23657	0.000129743		6.08734	0.00106312	0	1	3.11821	4.63098e-05	1.47293	0.202091		chr1:148424178-148425236	1059	near: AC190612.3_FG002(-14566)	No hits found
TCONS_00001878	2.12569	1.07777e-05	1.94175	9.91035e-06	2.23434	1.08527e-06	1.15647	0.0268169		1.86886	0.000196684	1.64276	0.000364536	0.965123	0.0843639	0.891125	0.0919049		chr3:71478782-71484286	5505	near: GRMZM2G579097(34757)	No highly scored hits
TCONS_00004181	-2.01017	1.0857e-05	-1.31024	0.013089	-1.10338	0.0715725	-1.38522	0.00588708		-1.46743	0.00160098	-1.44917	0.00541186	-1.25189	0.0247458	-1.64076	0.000408286		chr7:38658958-38660463	1506	near: GRMZM2G577492(-838)	No highly scored hits
TCONS_00004376	4.44317	1.11412e-05	3.33223	2.72067e-05	2.98422	0.00348099	3.63964	4.87764e-05		4.07142	0.000160199	2.83425	0.0011197	3.751	1.72365e-05	2.4688	0.0223079		chr7:59270646-59271393	748	near: GRMZM5G866674(29710)	No hits found
TCONS_00002968	-1.60389	1.11927e-05	-2.35112	7.55755e-12	-1.9965	1.54923e-08	-1.07868	0.00493631		-1.30093	0.000540073	-1.98725	7.24449e-09	-1.55004	1.10038e-05	-1.59772	5.06896e-06		chr5:42297544-42299356	1813	near: GRMZM2G035405(-3579)	|| gb|ADG43152.1| auxin response factor 18 [Zea mays] 124 3e-26 || ref|XP_002438851.1| hypothetical protein SORBIDRAFT_10g027220 [S... 119 1e-24 || ref|NP_001058360.1| Os06g0677800 [Oryza sativa Japonica Group] >... 116 1e-23 || gb|EAZ38013.1| hypothetical protein OsJ_22358 [Oryza sativa Japo... 116 1e-23 || sp|A2YG67.1|ARFQ_ORYSI RecName: Full=Auxin response factor 17 >g... 116 1e-23 || gb|EMT11…
TCONS_00004336	2.23498	1.13303e-05	0	1	0	1	0	1		2.88523	5.93628e-09	0	1	0	1	0	1		chr7:42331119-42331595	477	near: GRMZM2G001708(-2349)	No highly scored hits
TCONS_00005402	2.87681	1.25468e-05	4.17592	5.37886e-08	0	1	0	1		3.07858	1.34629e-06	4.27834	1.49319e-08	0	1	0	1		chr9:137029844-137030121	278	near: GRMZM2G057959(3250)	|| ref|NP_001170445.1| uncharacterized protein LOC100384437 [Zea ma... 66 4e-09
TCONS_00003095	-2.44919	1.29263e-05	-3.41167	2.3714e-08	-3.37549	4.77271e-10	-3.53333	6.76796e-10		-1.92468	0.00049626	-4.26671	2.04957e-10	-3.67773	4.30214e-12	-4.17197	2.33727e-13		chr5:9820113-9820990	878	near: GRMZM2G104342(2692)	No hits found
TCONS_00001266	1.60126	1.46717e-05	1.92005	1.97411e-05	1.48929	0.000807145	1.5803	1.43522e-05		2.29147	1.03544e-10	2.24396	2.51783e-07	1.78876	2.0786e-05	1.27492	0.000586961		chr2:187129238-187129920	683	near: GRMZM2G414528(2582)	No hits found
TCONS_00002362	3.24729	1.53604e-05	10.2769	1.41207e-13	1.78502	0.809945	2.24174	0.262723		5.00587	3.56653e-11	12.6132	4.36703e-22	4.20965	0.116687	0.952561	0.853437		chr4:53290217-53293056	2840	near: GRMZM2G146682(-4449)	|| gb|ABF67926.1| Milt1a putative polyprotein [Zea mays] 201 7e-49 || gb|ABF67936.1| Milt putative polyprotein [Zea mays] >gi|33880841... 155 6e-35 || ref|NP_001169213.1| uncharacterized protein LOC100383069 [Zea ma... 150 3e-33 || ref|XP_003571730.1| PREDICTED: uncharacterized protein LOC100843... 135 6e-29 || gb|AAQ56457.1| putative reverse transcriptase [Oryza sativa Japo... 128 1e-26 || gb|AA…
TCONS_00003402	6.77596	1.54395e-05	4.39949	2.56987e-05	-0.0890401	1	3.29814	0.256515		5.72843	0.00289744	4.62864	4.76632e-06	0.444796	0.858767	3.28036	0.197601		chr5:159733003-159733336	334	near: GRMZM2G120918(-25166)	No hits found
TCONS_00005124	-3.30286	1.64115e-05	0	1	-2.53601	0.0631502	-1.61657	0.148995		-3.70879	1.75484e-06	0	1	-0.572766	0.862316	-2.23608	0.0208549		chr9:136564872-136569599	4728	near: GRMZM2G306482(-5821)	|| gb|ACN27500.1| unknown [Zea mays] >gi|224030613|gb|ACN34382.1| u... 59 1e-13 || gb|ACG42491.1| DNA polymerase III subunit epsilon [Zea mays] 59 1e-13 || ref|NP_001131224.1| uncharacterized protein LOC100192533 [Zea ma... 59 1e-13 || ref|XP_002468000.1| hypothetical protein SORBIDRAFT_01g037840 [S... 59 3e-13 || ref|NP_001169932.1| uncharacterized protein LOC100383829 [Zea ma... 69 3e-10 || dbj…
TCONS_00004566	4.78472	1.66585e-05	4.098	0.000745052	6.75616	9.55377e-05	1.90837	0.1497		4.06676	0.000879755	3.32351	0.0171003	6.50667	0.000230318	2.74651	0.00621911		chr7:147385248-147385819	572	near: GRMZM2G012636(1124)	No highly scored hits
TCONS_00003585	6.71719	1.67161e-05	0	1	0	1	0	1		7.11437	8.22745e-07	0	1	0	1	0	1		chr6:58212947-58214107	1161	near: AC193972.3_FG001(-14836)	No hits found
TCONS_00000911	-2.57094	1.67758e-05	0	1	0	1	-2.42706	0.219488		-3.4757	1.61724e-08	0	1	0	1	-0.55117	0.974034		chr10:33771391-33772600	1210	near: GRMZM2G080650(25028)	No highly scored hits
TCONS_00001352	-2.45223	1.68268e-05	-1.95477	0.000431983	-2.1763	0.000663613	-1.99611	0.0211203		-2.52357	7.55093e-06	-1.25235	0.0313254	-2.33746	0.000126016	-1.55101	0.0470677		chr2:30976075-30977115	1041	near: GRMZM2G044110(6142)	No hits found
TCONS_00001846	4.56026	1.86786e-05	1.66034	0.190794	0.939172	0.342052	0.197802	1		4.21306	0.000177166	1.48474	0.282599	-0.143967	1	0.88221	0.283481		chr3:2774878-2776059	1182	near: GRMZM2G318862(2288)	|| ref|XP_002457107.1| hypothetical protein SORBIDRAFT_03g001330 [S... 163 5e-38
TCONS_00001978	4.86678	1.96689e-05	0	1	1.7834	0.809945	3.4474	0.000423144		4.98715	8.73655e-06	0	1	0	1	4.57893	1.80098e-07		chr3:49722982-49724175	1194	near: GRMZM2G161052(63254)	No hits found
TCONS_00002152	-1.86001	2.1473e-05	-2.21953	4.63013e-07	-1.54094	0.0630827	-1.45059	0.0197996		-2.01202	3.50613e-06	-1.56558	0.000414175	-1.97065	0.00978666	-2.003	0.000423289		chr3:121540055-121540448	394	near: GRMZM2G575557(-18407)	No hits found
TCONS_00004723	2.53633	2.19252e-05	0	1	7.06662	3.04989e-06	0	1		3.08177	6.18515e-08	1.69571	0.841765	4.22191	0.0962292	0	1		chr8:6923333-6923634	302	near: GRMZM2G110501(518)	No highly scored hits
TCONS_00001768	2.78839	2.20693e-05	2.36815	5.71665e-07	1.15691	0.081616	-1.41543	0.0435674		2.19701	0.00317531	1.41013	0.0136657	0.495445	0.665073	-1.17494	0.0648834		chr3:9111182-9111908	727	near: GRMZM2G355381(-4708)	No highly scored hits
TCONS_00001396	6.77936	2.2115e-05	0	1	0	1	7.33498	8.38955e-09		7.26613	7.33922e-07	0	1	1.54882	0.826319	7.39144	3.00003e-09		chr2:71229319-71229629	311	near: GRMZM2G487605(-13466)	No hits found
TCONS_00004065	-2.60977	2.23586e-05	0	1	-4.14709	0.0528709	-3.77925	0.00283762		-2.32648	0.000135434	1.69381	0.841765	-1.01587	0.718841	-2.80406	0.00797758		chr6:107386612-107387339	728	near: GRMZM2G116785(2849)	No hits found
TCONS_00000885	3.33556	2.28676e-05	1.69855	0.859537	3.3228	0.00270696	2.37076	0.00450022		2.7927	0.000815757	0	1	1.90447	0.177535	1.03871	0.351336		chr10:29800165-29801024	860	near: GRMZM2G541292(-5031)	No hits found
TCONS_00001060	7.01852	2.3155e-05	0	1	0	1	3.28832	0.270947		7.1706	1.00092e-05	1.68641	0.841765	0	1	4.66109	0.0210567		chr10:114534899-114535563	665	near: GRMZM2G514104(6936)	No highly scored hits
TCONS_00001361	6.39383	2.55712e-05	1.67536	0.859537	0	1	0	1		4.01293	0.141271	0	1	0	1	1.45563	0.752741		chr2:44374277-44375050	774	near: GRMZM2G015844(-6096)	No hits found
TCONS_00004940	6.68275	2.59106e-05	7.28164	9.26545e-07	0	1	3.7198	4.19183e-05		6.21324	0.00036811	7.55152	9.37169e-08	0	1	2.69265	0.0103588		chr8:123256288-123257516	1229	near: GRMZM5G850924(2944)	|| ref|NP_001167955.1| uncharacterized protein LOC100381671 [Zea ma... 87 9e-15
TCONS_00000528	4.04211	2.66295e-05	0	1	5.41382	0.0159231	0	1		3.5695	0.000369923	0	1	5.61316	0.00713876	0	1		chr1:167946812-167948426	1615	near: GRMZM2G514812(-5157)	|| ref|NP_001169186.1| uncharacterized protein LOC100383038 [Zea ma... 91 9e-23 || ref|NP_001170445.1| uncharacterized protein LOC100384437 [Zea ma... 107 1e-20 || ref|NP_001183374.1| uncharacterized protein LOC100501787 [Zea ma... 103 1e-19 || ref|NP_001159333.1| uncharacterized protein LOC100304427 [Zea ma... 80 2e-12 || ref|NP_001169311.1| uncharacterized protein LOC100383175 [Zea ma... 80 2e-…
TCONS_00001108	3.32699	2.9717e-05	0	1	0	1	1.66363	0.0338664		3.43322	1.14445e-05	1.71894	0.841765	0	1	2.14978	0.00115354		chr10:135190669-135190897	229	near: GRMZM5G854465(12956)	No hits found
TCONS_00001658	4.04545	3.00979e-05	2.41829	0.643211	-2.81338	0.12651	3.26106	0.273386		5.76522	1.17144e-11	4.56562	0.0906221	-4.58466	0.0100307	4.34435	0.0404782		chr2:179393410-179394068	659	near: GRMZM2G575535(-5519)	No hits found
TCONS_00004292	2.09977	3.12631e-05	0.199679	1	1.59129	0.0291575	1.14226	0.0361128		1.16775	0.0505247	-0.232451	1	0.984404	0.255624	0.269052	0.894611		chr7:18859521-18861102	1582	near: AF546188.1_FG006(3212)	|| gb|AFW81731.1| hypothetical protein ZEAMMB73_338323 [Zea mays] 103 2e-19 || gb|AFW70694.1| hypothetical protein ZEAMMB73_339325 [Zea mays] 97 2e-17 || gb|AFW86504.1| hypothetical protein ZEAMMB73_745690 [Zea mays] 94 8e-17 || gb|ACN29062.1| unknown [Zea mays] 91 9e-16 || ref|NP_001170606.1| uncharacterized protein LOC100384645 [Zea ma... 91 1e-15 || ref|NP_001170544.1| uncharacterized protein …
TCONS_00003576	2.79975	3.28073e-05	3.53903	1.34529e-06	2.54071	0.575342	4.30782	1.63354e-13		2.01072	0.00721766	1.1142	0.39318	0	1	2.83795	3.90751e-06		chr6:31382928-31383667	740	near: GRMZM2G571790(1042)	|| gb|ACG28826.1| hypothetical protein [Zea mays] 94 3e-17 || gb|ACG25373.1| hypothetical protein [Zea mays] 72 2e-10
TCONS_00002414	-1.68265	3.66941e-05	-0.675094	0.318992	-0.769333	0.264164	-1.03732	0.0615584		-1.14089	0.0068567	-0.391851	0.711871	0.0419999	1	-1.4619	0.0028451		chr4:237702050-237703203	1154	near: GRMZM2G165931(-5098)	|| ref|XP_002453285.1| hypothetical protein SORBIDRAFT_04g003250 [S... 172 6e-53 || ref|NP_001045858.1| Os02g0141300 [Oryza sativa Japonica Group] >... 166 2e-50 || gb|EEC72458.1| hypothetical protein OsI_05805 [Oryza sativa Indi... 164 1e-49 || ref|XP_003574519.1| PREDICTED: L-arabinokinase-like [Brachypodiu... 162 1e-47 || dbj|BAJ94139.1| predicted protein [Hordeum vulgare subsp. vulgar... 166 …
TCONS_00000415	-3.42727	3.85982e-05	-3.75376	0.108911	-2.05546	0.0193134	-4.5247	3.03509e-08		-3.81558	7.55093e-06	-0.758918	0.973572	-2.68612	0.00136942	-2.71232	4.00849e-05		chr1:122757086-122757795	710	near: AC215169.3_FG001(700)	No highly scored hits
TCONS_00000212	-2.63744	3.85982e-05	-1.92097	0.00419725	-1.69601	0.215441	-1.73537	0.00776896		-2.15261	0.000777364	-1.25763	0.0838669	-3.86069	0.00367276	-2.49109	3.94608e-05		chr1:299621095-299622466	1372	near: AC203966.5_FG001(5806)	No hits found
TCONS_00001020	6.54988	3.85982e-05	-1.1846	0.886646	0	1	2.93518	0.37248		7.76748	9.35548e-10	-1.16085	0.893521	0	1	2.16167	0.520203		chr10:94848255-94848860	606	near: GRMZM2G514245(2831)	|| ref|NP_001142979.1| uncharacterized protein LOC100275433 [Zea ma... 124 8e-56
TCONS_00004502	-6.78508	4.16997e-05	0	1	-4.03736	0.0138563	1.66509	0.764222		-4.2041	0.00240414	0	1	-5.79888	0.000681892	1.44448	0.75294		chr7:112419209-112419449	241	near: AC199475.4_FG001(31268)	No hits found
TCONS_00004206	-3.80112	4.36002e-05	0	1	0	1	0	1		-4.64998	1.60794e-06	0	1	1.56914	0.826319	0	1		chr7:116283215-116284577	1363	near: GRMZM2G460039(1882)	|| ref|NP_001159243.1| uncharacterized protein LOC100304332 [Zea ma... 124 1e-31 || gb|EEE53396.1| hypothetical protein OsJ_36445 [Oryza sativa Japo... 109 1e-28 || gb|EAY83463.1| hypothetical protein OsI_38675 [Oryza sativa Indi... 108 2e-28 || dbj|BAJ95521.1| predicted protein [Hordeum vulgare subsp. vulgare] 103 1e-27 || dbj|BAJ89787.1| predicted protein [Hordeum vulgare subsp. vulgare] 103 1e…
TCONS_00002828	-3.54683	4.48872e-05	-3.28245	8.92563e-05	1.77093	0.809945	-4.91484	1.12338e-07		-4.80655	5.68734e-07	-5.55698	9.04517e-08	2.75456	0.456762	-4.34312	1.20244e-07		chr4:158697829-158698591	763	near: GRMZM2G492779(-5149)	|| gb|AAL66751.1|AF464738_2 putative gag-pol precursor [Zea mays] >... 362 5e-98 || gb|AAL75973.1|AF466203_2 putative gypsy-type retrotransposon RIR... 343 2e-92 || gb|AAL75984.1|AF466203_13 putative prpol [Zea mays] 343 3e-92 || gb|AAL75981.1|AF466203_10 putative gag-pol precursor -orf1 [Zea ... 337 1e-90 || gb|AAL75982.1|AF466203_11 putative prpol [Zea mays] 314 2e-83 || gb|AAL75487.1|AF466202_…
TCONS_00002637	7.28815	4.70375e-05	0	1	5.48661	0.0176458	3.78207	9.49513e-05		8.15545	6.99063e-07	1.72356	0.841765	7.67509	9.75081e-06	4.02825	2.28263e-05		chr4:70732703-70733427	725	near: GRMZM2G535155(-13910)	No hits found
TCONS_00002853	6.73206	4.78999e-05	0	1	0	1	0	1		6.20746	0.000618326	0	1	0	1	0	1		chr4:173943319-173944658	1340	near: AC186287.7_FG003(4475)	|| gb|AAN40028.1| putative RIRE2 orf3 [Zea mays] 130 2e-38 || gb|AAL75972.2|AF466203_1 putative RIRE2 orf3 [Zea mays] 81 6e-13
TCONS_00003628	-2.35206	4.80817e-05	0.0747124	1	-1.20149	0.673357	0	1		-1.2802	0.0353952	0.518893	0.499488	0.233248	1	0	1		chr6:2577787-2578073	287	near: GRMZM2G552418(-7750)	No hits found
TCONS_00000955	-2.74119	4.87865e-05	-2.49457	0.000299909	-2.08145	0.0184396	-1.25686	0.450088		-2.22717	0.000728175	-2.12746	0.00188355	-2.55083	0.00241167	-2.6833	0.0333958		chr10:57945541-57945903	363	near: GRMZM2G118063(-49750)	No hits found
TCONS_00000560	2.36107	4.93152e-05	1.39658	0.0281612	4.45563	2.74945e-10	1.51393	0.0380128		0.92143	0.29142	0.254556	1	3.41154	1.4933e-05	0.283534	1		chr1:183602876-183604215	1340	near: AC194176.3_FG009(-8185)	No highly scored hits
TCONS_00004694	1.95088	5.00923e-05	2.59841	2.95877e-08	3.44507	1.57042e-13	2.10395	2.69597e-05		1.15471	0.0315578	1.07975	0.0495173	1.83745	0.000137188	0.411071	0.68736		chr8:97161294-97161930	637	near: GRMZM2G340297(7154)	|| gb|ACG28826.1| hypothetical protein [Zea mays] 96 8e-18 || gb|ACN29062.1| unknown [Zea mays] 88 2e-15 || gb|AFW70694.1| hypothetical protein ZEAMMB73_339325 [Zea mays] 85 1e-14 || ref|NP_001170606.1| uncharacterized protein LOC100384645 [Zea ma... 75 8e-12 || ref|NP_001170544.1| uncharacterized protein LOC100384561 [Zea ma... 69 1e-09 || gb|ACG25373.1| hypothetical protein [Zea mays] 66 5e-09
TCONS_00004626	-1.89694	5.18607e-05	-1.30114	0.291628	-1.95376	3.01916e-05	-2.06578	7.60036e-06		-1.7892	0.000146224	-1.15175	0.362891	-2.83207	8.46793e-10	-2.58769	8.20928e-09		chr7:174246540-174247001	462	near: AC226550.2_FG001(-6581)	No hits found
TCONS_00004079	6.57608	5.51759e-05	6.10942	0.00104685	0	1	2.74629	3.23457e-05		7.16615	1.02481e-06	6.43046	0.0002568	0	1	3.98453	1.14474e-11		chr6:116701709-116702600	892	near: GRMZM2G078954(26650)	No hits found
TCONS_00002394	-4.49628	5.65301e-05	-4.68856	1.83013e-05	0	1	-4.71397	7.97943e-11		-6.25107	1.60005e-06	-3.89135	0.000144986	0	1	-7.6313	1.30977e-16		chr4:177307499-177308222	724	near: GRMZM2G420385(-3518)	|| ref|NP_001149075.1| nuclear transcription factor Y subunit A-3 [... 75 2e-25 || gb|AFW73715.1| nuclear transcription factor Y subunit A-3 [Zea m... 75 2e-25 || gb|AFW73714.1| hypothetical protein ZEAMMB73_194191 [Zea mays] 75 2e-25 || ref|XP_002454647.1| hypothetical protein SORBIDRAFT_04g034760 [S... 76 5e-24 || gb|EEE57897.1| hypothetical protein OsJ_08579 [Oryza sativa Japo... 74 9e-16 || g…
TCONS_00003604	-2.58685	5.85562e-05	-2.85876	0.32691	0	1	0	1		-4.07951	1.40955e-08	-1.16302	0.89424	0	1	0	1		chr6:122329480-122333450	3971	near: GRMZM2G065984(5104)	No highly scored hits
TCONS_00000352	-3.61963	5.9058e-05	-2.55152	0.00468323	-3.32248	1.62225e-05	-0.971123	0.471802		-1.74475	0.0386843	-1.3444	0.162972	-2.59221	0.000260375	-1.37891	0.167588		chr1:73969698-73970984	1287	near: GRMZM2G125241(3183)	No highly scored hits
TCONS_00005398	4.05328	6.08263e-05	5.09392	0.0243904	0	1	0	1		4.20047	1.68954e-05	1.71331	0.841765	0	1	0	1		chr9:134949809-134950392	584	near: AC231485.1_FG005(3843)	|| ref|NP_001136629.1| uncharacterized protein LOC100216755 [Zea ma... 81 2e-13 || gb|AFW70694.1| hypothetical protein ZEAMMB73_339325 [Zea mays] 59 8e-11 || ref|NP_001170606.1| uncharacterized protein LOC100384645 [Zea ma... 52 5e-09
TCONS_00002300	-1.2741	6.08446e-05	-1.78268	6.43886e-09	-1.70422	1.9478e-08	-0.93384	0.135287		-1.22842	0.00013194	-1.93916	2.7607e-10	-2.16749	2.97321e-13	-0.86218	0.12361		chr3:201632676-201633059	384	near: GRMZM5G879426(-2918)	|| ref|NP_001144250.1| uncharacterized protein LOC100277120 [Zea ma... 94 1e-17 || ref|XP_002456270.1| hypothetical protein SORBIDRAFT_03g033270 [S... 92 5e-17 || ref|NP_001044108.1| Os01g0723600 [Oryza sativa Japonica Group] >... 84 1e-14 || gb|EAZ13389.1| hypothetical protein OsJ_03307 [Oryza sativa Japo... 84 1e-14 || ref|XP_003569709.1| PREDICTED: ribose-phosphate pyrophosphokinas... 82 5e-14…
TCONS_00005321	-2.82245	6.50465e-05	0	1	0	1	-2.95882	0.0581573		-2.00453	0.00342484	0	1	0	1	-3.16643	0.0232521		chr9:100829153-100829348	196	near: GRMZM2G083278(-6936)	No hits found
TCONS_00000578	-1.75632	6.52431e-05	-0.902284	0.107337	-0.616983	0.282653	-2.49985	2.25385e-09		-1.33217	0.00281824	-1.3492	0.00919031	-1.16622	0.0092605	-2.64054	4.00146e-11		chr1:188483382-188484931	1550	near: GRMZM2G495333(16346)	|| gb|AFW70856.1| hypothetical protein ZEAMMB73_310396 [Zea mays] 97 2e-17 || ref|NP_001183590.1| uncharacterized protein LOC100502184 [Zea ma... 69 3e-12 || tpg|DAA60745.1| TPA: hypothetical protein ZEAMMB73_873187, parti... 70 2e-09 || gb|AFW70488.1| hypothetical protein ZEAMMB73_877386 [Zea mays] 69 4e-09
TCONS_00005084	-1.37845	6.54397e-05	0	1	0	1	0	1		-2.04678	4.83864e-09	0	1	0	1	0	1		chr9:19004269-19005271	1003	near: GRMZM2G541978(1308)	|| ref|XP_002464174.1| hypothetical protein SORBIDRAFT_01g013600 [S... 83 1e-22 || ref|NP_001130350.1| uncharacterized protein LOC100191445 [Zea ma... 82 2e-22 || gb|ABP38411.1| ornithine--oxo-acid aminotransferase [Saccharum o... 79 1e-21 || gb|EEE59577.1| hypothetical protein OsJ_11874 [Oryza sativa Japo... 79 3e-21 || ref|NP_001050753.1| Os03g0643300 [Oryza sativa Japonica Group] >... 79 3e-21…
TCONS_00002727	-3.67123	6.90126e-05	-2.41866	0.00117857	-2.89376	0.0105702	-3.15874	0.198143		-3.44474	0.000108933	-3.90059	2.34246e-06	-2.0643	0.0396963	-3.15874	0.121012		chr4:107916259-107916531	273	near: GRMZM2G129749(2281)	No hits found
TCONS_00003982	-4.53102	6.93681e-05	0	1	0	1	0	1		-2.96593	0.0043808	0	1	0	1	0	1		chr6:66089372-66089728	357	near: GRMZM2G478892(-17462)	|| gb|AEN14324.1| hypothetical protein rf1-C2-g9 [Zea mays] 95 5e-18 || gb|AFW75270.1| hypothetical protein ZEAMMB73_349855, partial [Ze... 67 2e-09
TCONS_00005387	-7.22258	7.38399e-05	-6.35914	0.000690046	-7.23906	0.000104694	-3.76512	0.0176027		-3.75108	0.0127332	-6.35914	0.000822166	-4.94879	0.00121555	-5.10329	0.00116061		chr9:123001050-123001490	441	near: GRMZM2G435049(-1589)	No hits found
TCONS_00001635	-4.58816	8.01991e-05	-3.45408	0.00235349	-4.42532	0.00029823	-3.51847	0.00222897		-3.99238	0.000409401	-2.66866	0.0196638	-2.09498	0.070686	-3.49419	0.00157452		chr2:173420539-173423043	2505	near: GRMZM2G090045(-1699)	No hits found
TCONS_00002137	3.05136	8.02745e-05	0	1	0	1	1.97181	0.0305311		1.60596	0.158781	0	1	0	1	0.48208	0.944582		chr3:109943902-109944100	199	near: GRMZM2G544682(123441)	No hits found
TCONS_00002244	1.8871	8.37363e-05	-1.87969	0.353263	1.7795	0.809945	0.926981	0.0430494		2.22405	1.23026e-06	-1.85307	0.363807	1.55741	0.826319	1.34807	0.000639976		chr3:172139832-172140985	1154	near: GRMZM2G158742(-1606)	|| gb|AFW61174.1| hypothetical protein ZEAMMB73_060529 [Zea mays] 92 2e-16
TCONS_00000356	-3.92084	8.62054e-05	0	1	-1.86082	0.0892941	-3.31955	1.91134e-07		-3.52667	0.000195814	0	1	-5.82223	2.0786e-05	-4.6966	5.53023e-12		chr1:76194149-76194812	664	near: GRMZM2G133754(11372)	No hits found
TCONS_00003590	1.67727	8.65313e-05	2.07687	7.03163e-09	0	1	3.05872	1.40746e-07		1.17881	0.0126476	1.53769	5.02743e-05	0	1	1.6012	0.0304716		chr6:89648068-89648654	587	near: GRMZM2G509270(510)	|| gb|AFW70694.1| hypothetical protein ZEAMMB73_339325 [Zea mays] 92 5e-17 || ref|NP_001170606.1| uncharacterized protein LOC100384645 [Zea ma... 84 2e-14 || ref|NP_001183590.1| uncharacterized protein LOC100502184 [Zea ma... 82 5e-14 || gb|ACN29062.1| unknown [Zea mays] 73 4e-11
TCONS_00004260	-4.45827	9.38421e-05	0	1	0	1	-2.0159	0.000218404		-3.32146	0.000921909	0	1	0	1	-2.13793	3.76241e-05		chr7:156477689-156478195	507	near: GRMZM2G308982(2012)	No hits found
TCONS_00003702	2.11941	9.66006e-05	2.34062	5.01999e-05	2.30758	8.7242e-07	1.33737	0.0157662		1.70202	0.00383954	2.38872	3.15451e-05	1.97708	4.03831e-05	0.981627	0.0874204		chr6:11159162-11159656	495	near: AC212225.3_FG001(-1636)	No hits found
TCONS_00000174	-2.65489	9.66006e-05	0	1	-1.7855	0.00451872	0	1		-2.63506	0.000102646	0	1	-1.61853	0.0065373	0	1		chr1:175828961-175830148	1188	near: GRMZM2G586961(-711)	|| gb|AAL76001.1|AF466646_9 putative gag-pol polyprotein [Zea mays] 373 e-101 || emb|CAD40278.2| OSJNBb0062H02.17 [Oryza sativa Japonica Group] >... 342 9e-92 || emb|CAE05274.1| OSJNBb0014D23.8 [Oryza sativa Japonica Group] 340 4e-91 || gb|AAL68644.1|AF458768_1 polyprotein [Oryza sativa Japonica Group] 339 8e-91 || ref|NP_001054298.1| Os04g0682600 [Oryza sativa Japonica Group] >... 334 2e-89 || e…
TCONS_00004337	3.80312	9.86854e-05	0	1	0	1	0	1		3.50447	0.000601948	0	1	0	1	0	1		chr7:42344441-42345258	818	near: GRMZM2G001708(11143)	No hits found
TCONS_00003024	-1.85634	9.86854e-05	-3.8325	0.00488089	-2.19541	0.0261022	-1.73907	0.108577		-1.4367	0.00345696	-2.15028	0.0871374	-1.44971	0.115037	-2.31466	0.0159057		chr5:20924809-20925686	878	near: GRMZM5G869905(1918)	|| ref|XP_003545919.1| PREDICTED: zinc finger MYM-type protein 1-li... 177 2e-42 || ref|XP_003517986.1| PREDICTED: uncharacterized protein LOC100819... 177 2e-42 || ref|XP_003553096.1| PREDICTED: zinc finger MYM-type protein 1-li... 177 3e-42 || ref|XP_003551470.1| PREDICTED: zinc finger MYM-type protein 1-li... 177 3e-42 || ref|XP_003550979.1| PREDICTED: zinc finger MYM-type protein 1-li... 177 …
TCONS_00005219	-3.86232	0.000101032	1.66366	0.859537	0	1	0	1		-6.88821	1.20155e-07	0	1	0	1	0	1		chr9:39205620-39206147	528	near: GRMZM2G583116(-434)	No highly scored hits
TCONS_00000345	6.7364	0.000109877	3.34748	0.0177894	2.0562	0.0238603	1.96863	0.0683904		6.86985	5.59105e-05	3.48991	0.0107638	1.98111	0.0250327	2.47363	0.00750602		chr1:72555984-72556591	608	near: GRMZM2G128714(4971)	No hits found
TCONS_00000373	6.44058	0.000112128	3.28038	0.373521	0	1	4.62967	0.0260028		7.70465	6.56816e-09	4.08008	0.166899	0	1	4.3322	0.03563		chr1:89742766-89743339	574	near: GRMZM2G348706(11928)	No hits found
TCONS_00002737	1.50445	0.00011739	2.80292	3.62289e-13	1.60966	0.307162	2.45526	2.89885e-12		1.29751	0.00124847	2.56315	3.83112e-11	1.28525	0.443793	2.20477	3.01198e-10		chr4:108581324-108583148	1825	near: GRMZM2G702522(-3561)	|| gb|ACF83029.1| unknown [Zea mays] 79 4e-12
TCONS_00001281	-2.95729	0.000117395	-2.61531	0.000978646	-3.13253	0.000377606	-1.40764	0.104686		-3.43318	1.44565e-05	-2.4481	0.00217731	-3.67203	2.11715e-05	-3.24963	3.42051e-05		chr2:229011930-229012438	509	near: GRMZM5G875516(2865)	No highly scored hits
TCONS_00004641	2.93241	0.000128145	0	1	8.74155	1.82915e-14	1.69359	0.762866		2.49618	0.00257883	0	1	9.40294	3.75747e-19	2.16119	0.520203		chr8:52907031-52907567	537	near: GRMZM2G047966(-2289)	No hits found
TCONS_00004117	4.08253	0.000128833	2.76573	0.00768937	3.04915	0.410799	0.38771	0.925122		3.42688	0.00447097	1.69984	0.242542	1.55761	0.826319	0.235289	1		chr6:139710401-139710996	596	near: GRMZM2G317460(-8348)	No highly scored hits
TCONS_00002192	1.97616	0.000134584	2.54007	8.44639e-07	2.86061	4.35258e-08	1.31694	0.0246147		1.85313	0.000407558	1.19885	0.0474407	2.23816	2.61327e-05	0.393669	0.737334		chr3:144215783-144217407	1625	near: GRMZM2G500826(-77810)	|| gb|AAL76006.1|AF466646_14 putative retrotransposon protein [Zea ... 221 5e-55 || gb|AAP94590.1| Cinful1 polyprotein [Zea mays] 96 2e-17 || ref|NP_001145878.1| uncharacterized protein LOC100279393 [Zea ma... 84 2e-14
TCONS_00000278	-2.69548	0.000134979	-2.83663	9.56367e-06	-2.21799	0.010828	-1.76837	0.0281874		-2.71083	0.000144379	-2.31883	0.000321263	-3.8332	1.39657e-05	-3.8968	8.38049e-07		chr1:34811088-34811404	317	near: GRMZM2G536079(-2803)	No hits found
TCONS_00000547	6.43507	0.000134979	0	1	-2.76486	0.372308	0	1		4.62072	0.0585886	0	1	-2.76486	0.283582	0	1		chr1:176851035-176851673	639	near: GRMZM2G515741(-1224)	No hits found
TCONS_00003292	-2.83187	0.000141247	-1.74206	0.0381101	0.605485	0.7248	-2.929	0.000103155		-2.76453	0.000223393	-0.723406	0.552282	0.814637	0.439999	-3.59855	1.09261e-06		chr5:106003147-106004445	1299	near: GRMZM2G518460(-49880)	No highly scored hits
TCONS_00004212	4.23393	0.000141247	5.8044	0.00405957	0	1	5.71965	3.89321e-10		6.06024	1.16704e-11	7.16929	4.59523e-06	2.29599	0.610691	7.27683	2.53862e-19		chr7:122868642-122872694	4053	near: GRMZM2G565347(14858)	No highly scored hits
TCONS_00003084	6.43587	0.000141247	2.28956	0.0652575	1.78072	0.809945	1.66745	0.762866		5.71118	0.00341161	2.08105	0.111017	1.55929	0.826319	1.46104	0.752741		chr5:2380142-2380527	386	near: GRMZM2G002805(1355)	No hits found
TCONS_00000469	7.23312	0.000147484	1.724	0.859537	4.34368	0.137585	-0.242855	1		7.59169	3.74092e-05	0	1	2.27229	0.623584	0.553944	1		chr1:142216902-142218364	1463	near: GRMZM2G703764(25711)	No hits found
TCONS_00004344	-5.08176	0.000147484	-2.85748	0.342166	-2.76576	0.0198172	0	1		-5.12309	0.000151608	-2.85748	0.347514	-3.88415	0.000820597	0	1		chr7:44799011-44799776	766	near: GRMZM2G588912(-3314)	No highly scored hits
TCONS_00003641	2.48804	0.000149924	4.52519	0.0861055	5.63321	0.00340693	2.91352	0.375455		3.14162	9.86565e-08	4.24135	0.129481	4.20528	0.09296	1.45439	0.752741		chr6:6840406-6841454	1049	near: AC211622.4_FG005(19538)	|| gb|AFW62513.1| hypothetical protein ZEAMMB73_693163 [Zea mays] 69 3e-09
TCONS_00003997	2.04407	0.000163317	-1.43374	0.463436	2.37857	1.25414e-05	0	1		1.31875	0.024947	-0.0966152	1	1.449	0.0109681	1.46293	0.752741		chr6:69496826-69497572	747	near: GRMZM5G829072(37998)	|| tpg|DAA41419.1| TPA: hypothetical protein ZEAMMB73_603238 [Zea m... 217 3e-54 || tpg|DAA41418.1| TPA: hypothetical protein ZEAMMB73_603238 [Zea m... 217 3e-54 || ref|NP_001169457.1| uncharacterized protein LOC100383328 [Zea ma... 161 2e-37
TCONS_00000141	-2.32998	0.000166767	-2.85846	0.32691	-1.85109	0.0167236	0	1		-1.92658	0.00167119	-1.16375	0.89424	-0.215632	1	0	1		chr1:80497548-80498930	1383	near: AC211513.3_FG003(1449)	No hits found
TCONS_00004905	6.36886	0.000167918	6.14238	0.000872725	7.65398	2.12852e-08	0	1		6.29371	0.000245524	6.04903	0.00137125	6.99857	3.03972e-06	1.46046	0.752741		chr8:106641064-106641886	823	near: GRMZM5G820696(12122)	No hits found
TCONS_00000496	-3.16541	0.000168247	0	1	0	1	-1.54701	0.0694717		-2.58933	0.00138017	0	1	0	1	-2.14365	0.00481789		chr1:146893604-146894103	500	near: GRMZM2G580550(-61058)	No hits found
TCONS_00000196	-1.65099	0.000171428	-1.32031	0.00366325	-1.03119	0.019748	-1.02594	0.023949		-1.40357	0.00151288	-0.816127	0.10426	-1.61763	6.58821e-05	-1.49611	0.000213837		chr1:267569995-267571093	1099	near: GRMZM5G814549(-2114)	No hits found
TCONS_00000527	-1.64125	0.000173732	-1.17542	0.0103016	1.77373	0.809945	-1.09889	0.024433		-0.99658	0.0372771	-0.418787	0.574955	0	1	-0.418703	0.530373		chr1:167474530-167475750	1221	near: GRMZM2G490776(1259)	No hits found
TCONS_00004617	-2.97359	0.000175037	-2.57699	0.00411402	-2.27912	0.00524792	-2.3985	0.00902795		-3.30498	3.13878e-05	-2.53765	0.00500702	-2.1554	0.00672822	-1.41406	0.129041		chr7:171695407-171695819	413	near: AC215611.3_FG004(1414)	No hits found
TCONS_00004200	-1.89922	0.000175577	0	1	0	1	0	1		-1.50731	0.00243998	0	1	0	1	0	1		chr7:85345105-85346617	1513	near: AC198357.3_FG002(2728)	No hits found
TCONS_00001656	3.41848	0.000176724	0.140678	1	0	1	0	1		5.77483	1.69384e-12	-1.1195	0.916329	0	1	1.45054	0.752741		chr2:179116709-179117458	750	near: GRMZM2G568097(-6402)	No hits found
TCONS_00005116	-5.18709	0.000177187	-1.8034	0.402947	-6.00358	0.000600259	-1.41369	0.382695		-2.33922	0.0564038	0.0120896	1	-2.88325	0.0285458	-1.62463	0.210445		chr9:118390448-118391118	671	near: GRMZM2G367985(-1739)	|| gb|EMT15039.1| hypothetical protein F775_05865 [Aegilops tauschii] 292 4e-77 || gb|EEC67390.1| hypothetical protein OsI_34544 [Oryza sativa Indi... 290 1e-76 || dbj|BAK03939.1| predicted protein [Hordeum vulgare subsp. vulgare] 289 3e-76 || gb|AAK20046.1|AC025783_6 hypothetical protein [Oryza sativa Japo... 285 3e-75 || ref|NP_001065214.2| Os10g0546200 [Oryza sativa Japonica Group] >... 285 3e…
TCONS_00004749	4.17821	0.000180728	6.4121	0.000320109	6.52951	0.000117579	3.21556	5.82929e-05		3.99526	0.000496939	5.99454	0.00194386	6.15545	0.000543241	2.71522	0.00116634		chr8:21600556-21600894	339	near: GRMZM5G896290(3000)	No hits found
TCONS_00004314	-2.77586	0.000183576	-3.82772	0.000277233	0	1	0	1		-3.31171	1.37973e-05	-3.30865	0.00109016	0	1	0	1		chr7:29315558-29315798	241	near: GRMZM5G805697(47854)	No hits found
TCONS_00003747	4.72033	0.000183576	1.6835	0.274689	3.12016	0.0528902	2.52454	0.17582		1.57697	0.559553	-0.212752	1	-2.69663	0.293842	0.646975	1		chr6:12150009-12150175	167	near: GRMZM2G487076(42267)	|| ref|XP_003614387.1| RRNA intron-encoded homing endonuclease [Med... 72 1e-11 || ref|XP_003614385.1| RRNA intron-encoded homing endonuclease [Med... 72 1e-11 || ref|XP_003614389.1| RRNA intron-encoded homing endonuclease [Med... 72 1e-11 || gb|ACN37093.1| unknown [Zea mays] 72 6e-11 || ref|XP_003544025.1| PREDICTED: uncharacterized protein LOC100800... 69 3e-10 || ref|XP_003541184.1| PREDICTED:…
TCONS_00000963	6.60595	0.00019063	3.26377	0.385301	0	1	0	1		6.63051	0.000165412	3.89236	0.225414	0	1	0	1		chr10:61718191-61718911	721	near: GRMZM5G893059(2542)	No hits found
TCONS_00004229	-1.76441	0.00019827	-0.517873	0.464559	-0.924433	0.152546	-0.775268	0.292035		-2.47549	1.36274e-07	-0.590622	0.362789	-2.01969	0.000239881	-1.61146	0.00332248		chr7:170666400-170667314	915	near: GRMZM2G562550(3653)	No hits found
TCONS_00000709	1.69092	0.000202452	0	1	0	1	0	1		1.09186	0.032475	2.94935	0.469877	0	1	0	1		chr1:266766088-266766581	494	near: AC233785.2_FG001(-551)	No highly scored hits
TCONS_00002221	1.64083	0.000204247	1.68866	0.859537	2.49635	3.54672e-09	0.417866	0.717278		0.561517	0.365764	0	1	0.158292	1	-1.13584	0.0430016		chr3:158192753-158194961	2209	near: GRMZM2G588276(-4983)	|| ref|NP_001182808.1| uncharacterized protein LOC100501031 [Zea ma... 60 7e-17 || tpg|DAA55005.1| TPA: hypothetical protein ZEAMMB73_787944 [Zea m... 60 8e-14 || gb|AFW80764.1| hypothetical protein ZEAMMB73_116109, partial [Ze... 57 1e-12 || tpg|DAA54624.1| TPA: hypothetical protein ZEAMMB73_280016 [Zea m... 53 4e-12 || tpg|DAA54643.1| TPA: hypothetical protein ZEAMMB73_440416 [Zea m... 76 3e-11…
TCONS_00004745	6.43327	0.000230243	6.10044	0.00159604	3.05365	0.416429	2.40952	0.523241		4.21684	0.121953	3.92921	0.212686	1.5549	0.826319	1.45208	0.752741		chr8:19829477-19830365	889	near: GRMZM2G516301(-4862)	No hits found
TCONS_00001234	-1.29793	0.000244312	-1.19561	0.00152507	0.370269	0.592458	-0.962104	0.0476164		-1.93592	3.18772e-08	-2.18773	6.82379e-09	-0.0695709	1	-1.81371	2.56057e-05		chr2:90185389-90186772	1384	near: GRMZM2G491852(-1004)	No highly scored hits
TCONS_00003642	3.72578	0.000253747	0	1	0	1	0	1		3.66593	0.000354175	0	1	0	1	0	1		chr6:6841664-6841923	260	near: AC211622.4_FG005(20402)	No hits found
TCONS_00002325	-3.00462	0.000255762	-1.05585	0.0387037	0.415049	0.879043	-3.04452	2.11118e-07		-2.95522	0.00021192	-0.74372	0.186348	0.403186	0.840663	-2.59907	1.18199e-06		chr3:220648345-220649054	710	near: GRMZM2G130356(4490)	|| ref|XP_002458308.1| hypothetical protein SORBIDRAFT_03g030970 [S... 108 9e-22 || ref|XP_002458307.1| hypothetical protein SORBIDRAFT_03g030960 [S... 82 1e-13 || gb|AFW84131.1| hypothetical protein ZEAMMB73_159834 [Zea mays] 72 9e-11 || gb|AFW83554.1| hypothetical protein ZEAMMB73_713555 [Zea mays] 72 9e-11
TCONS_00005137	6.25733	0.000257896	5.10183	0.0279749	4.40554	2.64812e-05	3.50886	0.000154849		5.45764	0.00696672	2.9773	0.465584	3.83785	0.000671173	1.86025	0.147028		chr9:3657347-3658008	662	near: GRMZM2G398650(4959)	No hits found
TCONS_00000201	-2.38691	0.000258461	-0.987265	0.360007	-1.96428	0.00336781	-2.09869	0.000974313		-1.90522	0.00390451	0.169028	1	-0.876075	0.248229	-1.41058	0.0270566		chr1:276254123-276255362	1240	near: GRMZM5G802858(3649)	|| ref|XP_002463875.1| hypothetical protein SORBIDRAFT_01g008080 [S... 390 e-106 || gb|EMT15182.1| Putative ATP-dependent RNA helicase DHX36 [Aegilo... 348 6e-94 || gb|EEC76179.1| hypothetical protein OsI_13511 [Oryza sativa Indi... 344 1e-92 || gb|AAL58955.1|AC091811_4 putative helicase [Oryza sativa Japonic... 344 1e-92 || ref|XP_003559590.1| PREDICTED: probable ATP-dependent RNA helica... 342 …
TCONS_00003971	-1.77897	0.000266528	0	1	0	1	0	1		-2.53253	5.12537e-07	0	1	0	1	0	1		chr6:63837366-63837824	459	near: GRMZM5G811190(-5141)	No hits found
TCONS_00005320	-2.0895	0.000267693	0	1	-2.72207	0.373086	-1.86797	9.02251e-05		-2.21509	0.000121685	0	1	-2.72207	0.285326	-1.94256	2.29837e-05		chr9:100826368-100826750	383	near: GRMZM2G083278(-9628)	No hits found
TCONS_00004760	2.5666	0.000279928	2.24196	0.00419583	0.0164142	1	4.47061	1.78407e-05		-0.801669	0.65204	0.925863	0.475889	-4.63833	0.00806699	3.65129	0.00156843		chr8:26911647-26912268	622	near: GRMZM2G569787(-2452)	No highly scored hits
TCONS_00003227	-3.59094	0.00028213	-0.499974	0.929867	-1.49008	0.26712	-0.233214	1		-2.06128	0.0302864	-0.400961	1	-0.508809	0.891212	-1.84367	0.0676734		chr5:77198461-77198820	360	near: GRMZM2G566704(2416)	No highly scored hits
TCONS_00000235	-4.04635	0.000305602	0	1	0	1	0	1		-2.95288	0.00442787	0	1	0	1	0	1		chr1:8661278-8661781	504	near: AC190659.4_FG007(2443)	No highly scored hits
TCONS_00000061	2.87214	0.00030852	1.67427	0.859537	0.843306	0.569421	1.99773	0.0196336		1.94249	0.0375993	1.69254	0.841765	0.442016	0.928928	1.34904	0.150601		chr1:159384014-159386796	2783	near: GRMZM2G094514(21665)	|| ref|NP_001170299.1| uncharacterized protein LOC100384263 [Zea ma... 115 3e-23 || ref|NP_001167887.1| uncharacterized protein LOC100381596 [Zea ma... 69 3e-09
TCONS_00000681	-2.99528	0.000310669	0	1	0	1	0	1		-2.55026	0.00154584	0	1	0	1	0	1		chr1:249451601-249451953	353	near: GRMZM2G580347(3309)	No hits found
TCONS_00001303	-3.691	0.0003405	0	1	0	1	0	1		-1.62987	0.119269	0	1	0	1	0	1		chr2:9613967-9614899	933	near: GRMZM2G702923(-1044)	No hits found
TCONS_00000347	3.94653	0.000349449	0	1	3.75253	1.00705e-06	0	1		3.52069	0.00317531	0	1	2.78463	0.00135699	0	1		chr1:72762846-72763296	451	near: GRMZM2G147301(-5988)	No highly scored hits
TCONS_00005378	2.05187	0.000358755	0.733388	0.316478	2.56979	1.35693e-05	1.28125	0.098295		1.66451	0.00614395	1.24928	0.0298845	2.50522	1.84925e-05	1.52457	0.0231704		chr9:119524090-119524613	524	near: GRMZM5G832108(30296)	No hits found
TCONS_00004536	-3.50544	0.000363812	0.598713	0.859537	0	1	0.2757	1		-1.60785	0.081477	1.05656	0.401763	0	1	0.701287	0.55688		chr7:126779407-126779794	388	near: GRMZM5G872484(903)	No hits found
TCONS_00000812	-2.5307	0.000368117	-2.19561	0.000585619	-2.51156	0.000179314	-1.31354	0.0916111		-1.95784	0.00626655	-2.03802	0.00157648	-1.79747	0.00661306	-1.90274	0.00544068		chr10:2055246-2056084	839	near: GRMZM2G590523(-553)	No hits found
TCONS_00004083	6.08145	0.000372851	5.95659	0.00115573	0	1	3.83263	4.40316e-10		6.85983	1.66525e-06	6.01678	0.000927952	0	1	3.82822	1.72438e-10		chr6:116712274-116713031	758	near: GRMZM2G078954(37148)	No highly scored hits
TCONS_00000962	3.66176	0.000381687	3.42373	0.0123741	0	1	1.66291	0.762866		3.55378	0.000654351	3.32234	0.0165129	0	1	3.01205	0.276974		chr10:61717239-61717986	748	near: GRMZM5G893059(1604)	No hits found
TCONS_00001636	-1.13418	0.000383708	-1.09098	0.000690046	-0.788541	0.0228191	-0.506724	0.2391		-2.41836	7.61171e-16	-0.631324	0.0885339	-1.88419	3.82015e-10	-0.533311	0.158958		chr2:174470208-174471035	828	near: AC203957.3_FG004(805)	No hits found
TCONS_00000348	6.63503	0.000390608	1.65948	0.859537	4.05008	0.00345909	0	1		5.93886	0.00401244	2.45358	0.633288	4.01949	0.0029188	0	1		chr1:72764822-72765700	879	near: GRMZM2G147301(-3798)	No hits found
TCONS_00005249	3.22613	0.000394067	6.30667	0.000223131	3.24928	0.00978013	0.962302	0.905877		2.49198	0.0199143	6.75991	1.31954e-05	1.73135	0.359141	2.01045	0.223351		chr9:53714297-53714702	406	near: GRMZM2G513079(30550)	No highly scored hits
TCONS_00003014	-4.43222	0.000394067	-4.30388	0.0540334	0	1	-3.17474	0.224101		0.523858	0.927754	-4.30388	0.0539961	0	1	-3.17474	0.13926		chr5:213064991-213065690	700	near: AC192457.3_FG005(2250)	No hits found
TCONS_00002102	1.73782	0.000397205	1.1958	0.0170362	0	1	0	1		2.01523	2.298e-05	0.971562	0.0692464	0	1	0	1		chr3:93675977-93676272	296	near: GRMZM2G485313(2053)	No hits found
TCONS_00001160	2.09756	0.000413356	0.513324	0.587213	1.92608	0.350703	1.15226	0.634317		1.83021	0.00321523	1.04763	0.0840179	1.61127	0.44767	1.02851	0.636185		chr2:21907393-21908496	1104	near: GRMZM2G561354(-1650)	No hits found
TCONS_00004909	6.83265	0.000436819	2.0623	0.223688	0	1	0	1		7.01311	0.000222809	1.77162	0.340968	0	1	0	1		chr8:111348095-111348393	299	near: GRMZM2G112765(969)	No highly scored hits
TCONS_00002666	2.43133	0.00045117	2.18648	0.000874204	2.28535	0.000257164	1.22211	0.0940495		1.78676	0.0223637	1.99212	0.00347084	2.04721	0.00120134	1.2931	0.0495661		chr4:86016831-86018846	2016	near: GRMZM5G893098(39328)	|| ref|NP_001170544.1| uncharacterized protein LOC100384561 [Zea ma... 75 7e-11
TCONS_00005422	-4.1031	0.000455806	0	1	0	1	-2.36401	0.000260032		-4.19478	0.000271232	0	1	0	1	-3.47274	1.94823e-07		chr9:155712470-155713129	660	near: GRMZM2G474651(-7510)	|| gb|AAL76001.1|AF466646_9 putative gag-pol polyprotein [Zea mays] 288 2e-78 || dbj|BAH00815.1| unnamed protein product [Oryza sativa Japonica G... 270 3e-73 || emb|CAD40278.2| OSJNBb0062H02.17 [Oryza sativa Japonica Group] >... 275 1e-72 || gb|ABA93896.1| retrotransposon protein, putative, unclassified [... 277 1e-72 || gb|ABA93917.1| retrotransposon protein, putative, unclassified [... 275 2e-…
TCONS_00000754	-2.73797	0.000458711	0	1	0	1	0	1		-3.82772	3.75379e-06	2.48416	0.625487	0	1	0	1		chr1:290566865-290567290	426	near: GRMZM2G092758(-3355)	No hits found
TCONS_00004286	1.32126	0.000470424	0.479118	0.368626	1.56316	0.000138127	1.76099	1.14467e-05		0.941136	0.0223637	0.441984	0.431685	1.39477	0.000748992	1.66039	2.93721e-05		chr7:15426540-15427301	762	near: GRMZM2G544074(4625)	No hits found
TCONS_00000322	3.94454	0.000470424	4.01963	0.182266	2.53503	0.00885508	0.780453	0.621079		4.79107	9.32809e-07	2.9473	0.47064	2.58599	0.00501599	1.01259	0.32581		chr1:62083601-62084255	655	near: GRMZM2G081343(915)	|| tpg|DAA39050.1| TPA: hypothetical protein ZEAMMB73_112445 [Zea m... 67 2e-09 || ref|NP_001170382.1| uncharacterized protein LOC100384365 [Zea ma... 66 5e-09 || ref|NP_001170231.1| uncharacterized protein LOC100384184 [Zea ma... 66 7e-09
TCONS_00001757	-2.25787	0.000477585	-2.54438	0.0216114	-2.99557	2.42812e-05	-3.19558	0.0394321		-2.75968	2.04091e-05	-2.24416	0.0419989	-2.27876	0.0007685	-1.87516	0.154207		chr2:229009685-229010912	1228	near: GRMZM5G875516(980)	|| ref|XP_002451095.1| hypothetical protein SORBIDRAFT_05g024020 [S... 367 3e-99 || gb|ABA94679.1| NB-ARC domain containing protein, expressed [Oryz... 270 4e-70 || ref|NP_001068250.2| Os11g0606400 [Oryza sativa Japonica Group] >... 270 4e-70 || gb|EAZ42027.1| hypothetical protein OsJ_26580 [Oryza sativa Japo... 270 4e-70 || ref|XP_003575921.1| PREDICTED: probable disease resistance prote... 262 …
TCONS_00004731	2.36803	0.000480675	0	1	-2.74693	0.372308	1.54902	0.0468285		3.38753	2.06937e-08	1.72127	0.841765	-2.74693	0.283931	2.44635	7.837e-05		chr8:9224012-9225110	1099	near: GRMZM2G333045(-29058)	|| tpg|DAA38755.1| TPA: hypothetical protein ZEAMMB73_536753 [Zea m... 118 2e-24 || ref|NP_001140547.1| uncharacterized protein LOC100272612 [Zea ma... 74 5e-11 || gb|AFW57065.1| hypothetical protein ZEAMMB73_816677 [Zea mays] 70 1e-09
TCONS_00004044	4.41698	0.000486295	-1.1977	0.90059	2.54115	0.588376	3.41485	0.00715413		3.93606	0.00258178	-0.346615	1	3.07885	0.3759	3.31895	0.00713342		chr6:90581207-90582267	1061	near: GRMZM5G898611(3062)	No hits found
TCONS_00000713	5.91606	0.000489937	0	1	1.77735	0.809945	0	1		5.66607	0.00159256	0	1	0	1	0	1		chr1:270279611-270279767	157	near: AC194271.3_FG005(-1332)	No hits found
TCONS_00005132	2.4045	0.000494218	1.52407	0.0708159	-0.548176	0.740543	2.57097	0.000159009		2.00124	0.0054742	1.12834	0.241659	-1.63824	0.0319023	1.2838	0.10706		chr9:153608936-153610477	1542	near: GRMZM2G092281(-3932)	|| ref|NP_001145040.1| uncharacterized protein LOC100278223 [Zea ma... 200 4e-49 || tpg|DAA43074.1| TPA: hypothetical protein ZEAMMB73_619394 [Zea m... 198 2e-48 || tpg|DAA43075.1| TPA: hypothetical protein ZEAMMB73_619394 [Zea m... 155 2e-35 || ref|XP_002468597.1| hypothetical protein SORBIDRAFT_01g048795 [S... 144 3e-32 || dbj|BAJ96835.1| predicted protein [Hordeum vulgare subsp. vulgare] 108 2…
TCONS_00000971	-3.64661	0.000521146	-6.24451	0.000117	0	1	-4.10854	0.0541182		-6.2819	5.28376e-07	-3.28461	0.0134293	1.53838	0.827521	-4.10854	0.0262797		chr10:65922052-65922765	714	near: GRMZM2G433849(3624)	|| gb|ACN27149.1| unknown [Zea mays] 150 3e-34 || gb|ACL53295.1| unknown [Zea mays] 124 2e-26 || gb|ACN27060.1| unknown [Zea mays] 102 1e-19 || gb|ACG39154.1| hypothetical protein [Zea mays] 75 1e-11 || gb|ACL52717.1| unknown [Zea mays] >gi|224031531|gb|ACN34841.1| u... 74 4e-11
TCONS_00000443	1.62094	0.000522112	2.35009	4.7886e-07	2.70074	1.00971e-10	1.07514	0.0295442		1.14476	0.0263558	1.42107	0.00790123	2.21686	1.79896e-07	0.47185	0.474441		chr1:129693258-129694833	1576	near: AC201966.3_FG002(-28485)	|| gb|AFW70856.1| hypothetical protein ZEAMMB73_310396 [Zea mays] 85 6e-14 || tpg|DAA60745.1| TPA: hypothetical protein ZEAMMB73_873187, parti... 82 3e-13 || gb|AFW65190.1| hypothetical protein ZEAMMB73_151696, partial [Ze... 74 1e-10 || gb|AFW77660.1| hypothetical protein ZEAMMB73_342226 [Zea mays] >... 68 6e-09 || gb|ACG25023.1| hypothetical protein [Zea mays] 68 6e-09
TCONS_00002276	-3.09267	0.000524254	-1.75708	0.07166	-2.10333	0.0269708	-1.37804	0.183387		-2.03381	0.0241206	-1.28095	0.228923	-1.01455	0.345638	-1.71216	0.0549707		chr3:187931604-187932071	468	near: AC213654.3_FG001(1303)	No hits found
TCONS_00003241	-2.13114	0.000528295	-1.62951	0.00522218	-1.53317	0.00711466	-1.28641	0.0361458		-1.44801	0.0219765	-0.701121	0.348259	-0.798687	0.198275	-0.954307	0.107388		chr5:79884128-79884233	106	near: GRMZM2G062914(19041)	|| tpg|DAA47999.1| TPA: aminoacylase-1 [Zea mays] 69 3e-10 || ref|NP_001148589.1| aminoacylase-1 precursor [Zea mays] >gi|1956... 69 3e-10
TCONS_00005110	-2.90534	0.000528295	0	1	0	1	0	1		-3.53005	3.89662e-05	0	1	0	1	0	1		chr9:88769770-88770848	1079	near: GRMZM5G803167(2714)	No hits found
TCONS_00001143	-1.82357	0.000532766	-1.01021	0.213635	-1.01198	0.21804	-1.10529	0.0634129		-3.17727	2.90214e-09	-2.5174	0.000592629	-1.72182	0.0120896	-2.53447	1.25128e-06		chr2:751570-752965	1396	near: GRMZM2G015136(-2448)	No hits found
TCONS_00001397	6.43001	0.000536555	0	1	0	1	8.50388	1.02078e-10		7.83991	3.35094e-07	0	1	1.5642	0.826319	9.00115	1.12283e-12		chr2:71230590-71230999	410	near: GRMZM2G487605(-12145)	No hits found
TCONS_00004316	-3.03005	0.000548066	-3.42851	0.0006883	0	1	0	1		-3.80919	2.33171e-05	-2.4157	0.0155203	0	1	0	1		chr7:29317797-29318217	421	near: GRMZM5G805697(50183)	No hits found
TCONS_00001250	6.25908	0.000561279	5.41135	0.0155214	7.21402	4.97626e-06	0	1		5.82872	0.00287575	5.44662	0.0141433	7.78042	7.19879e-08	0	1		chr2:139912815-139913881	1067	near: GRMZM2G144870(1451)	No hits found
TCONS_00005358	6.40862	0.000563225	0	1	0	1	4.81395	0.0252774		5.95138	0.00289744	0	1	0	1	4.92407	0.0118011		chr9:112709060-112709868	809	near: AC226736.2_FG002(11530)	No highly scored hits
TCONS_00002516	3.76936	0.000592076	0.157398	1	-0.0925192	1	-0.716981	0.766048		0.306989	1	-0.211802	1	-0.43377	0.978461	-0.385312	1		chr4:11142881-11143000	120	near: GRMZM2G538061(61103)	No highly scored hits
TCONS_00001956	3.2981	0.000604725	0	1	0	1	1.47815	0.586452		2.57888	0.0199025	0	1	0	1	1.19219	0.684917		chr3:36060638-36061221	584	near: GRMZM2G125092(-2803)	No hits found
TCONS_00000899	-2.86531	0.000618411	0	1	-1.61399	0.327986	-3.16647	0.010324		-4.42704	1.78261e-06	0	1	-2.75647	0.0477741	-4.13745	0.00059236		chr10:31470900-31471230	331	near: GRMZM2G064008(17520)	No hits found
TCONS_00001021	6.08045	0.000647243	1.93304	0.0165219	0	1	2.15881	9.12959e-06		7.06849	1.43878e-06	2.36878	0.00130874	2.28958	0.610691	1.70453	0.000668504		chr10:94848915-94849294	380	near: GRMZM2G514245(3378)	|| ref|NP_001142979.1| uncharacterized protein LOC100275433 [Zea ma... 164 1e-38
TCONS_00002973	6.36625	0.000652916	1.7032	0.859537	6.18461	0.00156977	5.79998	0.00122309		5.64916	0.00714818	0	1	7.14867	1.95961e-05	5.21496	0.0053912		chr5:56850406-56851257	852	near: GRMZM2G529110(3440)	No hits found
TCONS_00005410	-1.64388	0.000669783	-2.15992	3.77325e-06	-1.57773	0.00253841	-1.30441	0.01459		-1.97712	2.99093e-05	-2.41382	2.13452e-07	-0.947794	0.0838579	-1.30563	0.00991825		chr9:142338521-142338854	334	near: GRMZM2G104418(5665)	|| tpg|DAA44411.1| TPA: hypothetical protein ZEAMMB73_955022 [Zea m... 102 3e-20 || gb|ACG48850.1| hypothetical protein [Zea mays] >gi|414865855|tpg... 102 3e-20 || ref|XP_002468170.1| hypothetical protein SORBIDRAFT_01g040970 [S... 100 2e-19 || ref|NP_001049572.1| Os03g0251500 [Oryza sativa Japonica Group] >... 97 1e-18 || gb|AAK96647.1| At2g21410/F3K23.17 [Arabidopsis thaliana] >gi|217... 93 2e…
TCONS_00003788	-1.90056	0.000670492	-1.64927	0.00911746	-0.662751	0.391451	-1.15752	0.0660848		-1.88097	0.000655909	-0.843057	0.26865	-0.365091	0.79556	-1.49216	0.00786459		chr6:14970551-14971624	1074	near: GRMZM2G172980(-2531)	No hits found
TCONS_00002758	3.02115	0.00067436	1.87915	0.10181	2.73592	6.57524e-05	2.4612	1.53298e-05		3.74493	2.83107e-06	2.30182	0.0233127	3.28096	3.07933e-07	3.27239	8.46027e-10		chr4:117729915-117731214	1300	near: GRMZM5G813316(3224)	|| ref|NP_001159333.1| uncharacterized protein LOC100304427 [Zea ma... 124 6e-26 || ref|NP_001169828.1| uncharacterized protein LOC100383720 precurs... 96 2e-17 || ref|NP_001170445.1| uncharacterized protein LOC100384437 [Zea ma... 93 1e-16 || ref|NP_001169158.1| uncharacterized protein LOC100383005 [Zea ma... 90 2e-15 || ref|NP_001169311.1| uncharacterized protein LOC100383175 [Zea ma... 80 9e-13
TCONS_00004649	-1.83781	0.000675112	-2.36324	2.86454e-05	-0.86654	0.380254	0.259334	1		-2.26566	2.91614e-05	-1.43945	0.0125504	-0.988532	0.240516	-0.280436	0.980919		chr8:76516791-76517942	1152	near: GRMZM2G493520(815)	No hits found
TCONS_00004045	6.54525	0.000710302	0	1	0	1	-1.53912	0.692947		6.08369	0.00307469	0	1	1.54161	0.826319	-0.206341	1		chr6:90582935-90583479	545	near: GRMZM5G898082(-2166)	No hits found
TCONS_00003228	-3.4527	0.000720074	-1.29933	0.384502	0	1	-2.81496	0.00136762		-2.73441	0.00522436	-1.52011	0.284958	0	1	-3.55385	3.63636e-05		chr5:77460492-77462170	1679	near: GRMZM2G169468(-2717)	No hits found
TCONS_00002530	6.10181	0.000749742	0	1	0	1	6.61122	3.19058e-06		6.7271	2.739e-05	0	1	1.55941	0.826319	6.50315	4.17007e-06		chr4:23818895-23819381	487	near: AC198517.3_FG003(-22172)	No hits found
TCONS_00005499	-4.41956	0.000751989	1.70792	0.859537	-0.860328	0.483413	-3.16358	0.208723		-2.08345	0.0743567	1.742	0.841765	-2.63204	0.00192791	-3.16358	0.127576		chrUNKNOWN:3481779-3482087	309	near: GRMZM5G842168(3240)	|| gb|ACG24788.1| hypothetical protein [Zea mays] 103 2e-20 || gb|ACG48394.1| hypothetical protein [Zea mays] 61 8e-15 || gb|ACG26161.1| hypothetical protein [Zea mays] 82 5e-14 || gb|ACF82142.1| unknown [Zea mays] 48 4e-11 || gb|ACG47292.1| hypothetical protein [Zea mays] 49 3e-10 || gb|ACG40466.1| hypothetical protein [Zea mays] 47 5e-10 || gb|ACG33934.1| hypothetical protein [Zea mays] 44 5e-0…
TCONS_00000722	6.28409	0.000762258	0	1	0	1	0	1		6.99294	2.85087e-05	0	1	0	1	0	1		chr1:276154999-276156048	1050	near: GRMZM2G011367(-7314)	|| ref|NP_001170445.1| uncharacterized protein LOC100384437 [Zea ma... 152 2e-34 || ref|NP_001183374.1| uncharacterized protein LOC100501787 [Zea ma... 138 3e-30 || ref|NP_001169186.1| uncharacterized protein LOC100383038 [Zea ma... 102 2e-19 || ref|NP_001169420.1| uncharacterized protein LOC100383289 [Zea ma... 97 5e-18 || ref|NP_001159333.1| uncharacterized protein LOC100304427 [Zea ma... 65 4e…
TCONS_00000119	-2.58738	0.000773971	-0.848093	0.440714	-2.39598	0.00196103	-1.08979	0.252271		-1.38472	0.0983862	-0.829203	0.459737	-1.59313	0.0398231	-1.7907	0.0179684		chr1:4614928-4616802	1875	near: GRMZM2G457550(-2820)	|| gb|EAZ25399.1| hypothetical protein OsJ_09217 [Oryza sativa Japo... 324 4e-86 || sp|Q8LMR2.1|DCL1_ORYSJ RecName: Full=Endoribonuclease Dicer homo... 324 4e-86 || gb|EAY88320.1| hypothetical protein OsI_09779 [Oryza sativa Indi... 323 9e-86 || ref|XP_003558946.1| PREDICTED: endoribonuclease Dicer homolog 1-... 302 2e-79 || gb|EMT07624.1| Endoribonuclease Dicer-1-like protein [Aegilops t... 278 …
TCONS_00004657	5.96935	0.000796774	1.63561	0.47002	2.72938	0.0601102	-0.259082	1		3.81017	0.195025	1.70691	0.430826	0.910017	0.864091	0.105189	1		chr8:129955174-129955881	708	near: GRMZM2G065599(-3545)	No highly scored hits
TCONS_00003618	-3.70986	0.000797046	-2.11145	0.0878851	-4.55016	0.0216732	1.6663	0.499747		-2.71787	0.00705605	-1.83981	0.138355	-2.27106	0.161748	-0.855518	0.978365		chr6:163847653-163849509	1857	near: GRMZM2G381709(3225)	No hits found
TCONS_00003426	-3.27234	0.000805339	-1.58904	0.12986	-1.07975	0.315319	-1.05652	0.346827		-1.53396	0.133188	-1.49313	0.162531	-0.952985	0.353407	-1.32451	0.137118		chr5:177246959-177247328	370	near: GRMZM2G492138(-3016)	|| gb|ACF83964.1| unknown [Zea mays] 174 9e-42
TCONS_00004066	-1.5677	0.000837489	0	1	-0.493531	0.914628	-1.90199	0.0285417		-1.81471	0.000102646	0	1	-0.192358	1	-0.314042	0.952349		chr6:107387614-107387736	123	near: GRMZM2G116785(3549)	No hits found
TCONS_00003138	-1.73012	0.000837489	-1.16452	0.0279749	0	1	0	1		-1.88172	0.000267028	-2.21218	1.13098e-05	0	1	0	1		chr5:28525173-28525765	593	near: GRMZM2G518545(549)	|| tpg|DAA60738.1| TPA: hypothetical protein ZEAMMB73_954493 [Zea m... 94 1e-17 || tpg|DAA60739.1| TPA: hypothetical protein ZEAMMB73_896943 [Zea m... 62 3e-10
TCONS_00000272	2.88761	0.000856129	5.50849	1.1979e-07	1.68425	0.222868	1.30734	0.46941		1.83185	0.0791176	5.44216	1.98701e-07	0.693913	0.840663	0.510584	1		chr1:30683125-30684247	1123	near: GRMZM2G133573(-3864)	No hits found
TCONS_00002709	2.30079	0.000923565	3.60379	1.71719e-08	-0.928668	0.585002	0	1		1.30242	0.112817	1.95174	0.00521914	-1.7124	0.143161	0	1		chr4:103570750-103571806	1057	near: AC184050.2_FG007(24238)	|| tpg|DAA45600.1| TPA: hypothetical protein ZEAMMB73_055127 [Zea m... 70 1e-09 || tpg|DAA45599.1| TPA: hypothetical protein ZEAMMB73_055127 [Zea m... 70 1e-09 || tpg|DAA45597.1| TPA: hypothetical protein ZEAMMB73_055127 [Zea m... 70 1e-09
TCONS_00002085	1.53943	0.000924088	1.39608	0.00483413	2.26747	1.44673e-07	0.546334	0.480312		0.554646	0.428618	0.49966	0.551722	1.51141	0.00100311	-0.1787	1		chr3:84967733-84969499	1767	near: GRMZM2G083141(-14827)	|| ref|NP_001170377.1| uncharacterized protein LOC100384359 [Zea ma... 216 8e-65
TCONS_00003335	1.88928	0.000924088	2.94792	4.46718e-07	3.04303	2.82148e-08	2.1578	7.64457e-05		1.28394	0.0422631	1.88049	0.00388179	2.42436	1.51952e-05	1.37097	0.019466		chr5:126376492-126378028	1537	near: GRMZM5G816031(-14581)	|| tpg|DAA54938.1| TPA: hypothetical protein ZEAMMB73_759758 [Zea m... 77 2e-27 || gb|AFW62378.1| hypothetical protein ZEAMMB73_581011 [Zea mays] 106 3e-22 || gb|AFW70749.1| hypothetical protein ZEAMMB73_878812 [Zea mays] 79 4e-12 || ref|NP_001183683.1| uncharacterized protein LOC100502277 precurs... 69 3e-09 || gb|AFW56787.1| hypothetical protein ZEAMMB73_748205 [Zea mays] 44 8e-09
TCONS_00004127	-1.38898	0.000924088	-1.17804	0.00676175	-1.3707	0.000957575	-1.88744	2.65749e-06		-0.858574	0.0651903	-1.09415	0.0128929	-1.36901	0.00077818	-1.55081	0.000118427		chr6:145562204-145562562	359	near: GRMZM2G176674(29292)	No highly scored hits
TCONS_00002278	-3.03476	0.000934884	-1.75306	0.117052	-3.50571	0.000303707	-1.98268	0.0386632		-2.33606	0.0094301	-2.37005	0.0292949	-3.04639	0.000704196	-2.20376	0.0121125		chr3:187935066-187935439	374	near: AC213654.3_FG001(4718)	No hits found
TCONS_00004334	1.99595	0.000943239	1.66752	0.859537	4.3743	0.10081	1.91328	0.000165956		1.94205	0.00138017	0	1	5.46193	0.00685915	1.55645	0.00259452		chr7:40600363-40603493	3131	near: GRMZM2G447332(-5687)	No hits found
TCONS_00000206	2.48351	0.000951649	1.48062	0.00114214	2.37904	1.13681e-05	0.617586	0.369249		2.37067	0.00192007	0.500758	0.491673	2.08485	0.000158104	-0.0424463	1		chr1:284812413-284813337	925	near: AC208518.3_FG002(-826)	|| gb|ACG28826.1| hypothetical protein [Zea mays] 74 5e-11 || gb|ACG25373.1| hypothetical protein [Zea mays] 71 3e-10
TCONS_00005082	-3.37302	0.000951649	-4.21791	0.00152352	-3.94363	0.000487093	-2.59641	0.023949		-2.37849	0.0219765	-2.82253	0.0252085	-3.67781	0.000663883	-3.02881	0.00499241		chr9:154602848-154604462	1615	near: GRMZM2G110258(3008)	|| dbj|BAD02988.1| putative heme binding protein cemA [Oryza sativa... 65 6e-09 || tpg|DAA42857.1| TPA: hypothetical protein ZEAMMB73_219141 [Zea m... 65 6e-09 || ref|XP_003573565.1| PREDICTED: chloroplast envelope membrane pro... 65 6e-09 || gb|EEC83122.1| hypothetical protein OsI_28281 [Oryza sativa Indi... 65 6e-09
TCONS_00003580	6.27172	0.000991069	5.33654	0.0233543	6.36312	0.000880863	0	1		6.48197	0.000430753	5.24738	0.0265313	7.46964	4.10435e-06	0	1		chr6:39382157-39383768	1612	near: AC215861.2_FG001(6448)	No hits found
TCONS_00004128	-1.95485	0.00100179	-2.43332	1.4637e-05	-0.793045	0.372308	-0.505843	0.737942		-1.91806	0.00137431	-2.07271	0.000264208	-0.00387475	1	-0.0374988	1		chr6:145658386-145659039	654	near: GRMZM2G546452(6360)	No hits found
TCONS_00004992	2.78543	0.00101655	4.77979	0.0669784	0	1	0.0956801	1		3.22634	7.29988e-05	4.30589	0.13622	0	1	1.75078	0.377979		chr8:152463921-152464088	168	near: GRMZM2G065538(605)	No hits found
TCONS_00001781	-2.57386	0.00101655	-1.36981	0.115258	-0.200917	1	-0.923748	0.508884		-1.96642	0.0124262	-0.996588	0.310149	-0.748589	0.613206	-0.575225	0.747116		chr3:51985039-51987059	2021	near: GRMZM2G117019(-18619)	No hits found
TCONS_00000549	-2.41046	0.00104987	-1.9269	0.0499318	-2.06446	0.00299826	-1.81626	0.0143509		-1.71597	0.0228741	-1.71092	0.085703	-2.1672	0.00123243	-1.4157	0.0496897		chr1:177058392-177059667	1276	near: GRMZM2G094856(1093)	No hits found
TCONS_00004019	3.86498	0.00107363	6.3003	0.000547966	0	1	1.66678	0.762866		2.69868	0.073507	5.7737	0.00438756	1.54866	0.826319	2.98839	0.27655		chr6:79679962-79680964	1003	near: GRMZM2G356338(-3925)	|| gb|EEC75077.1| hypothetical protein OsI_11210 [Oryza sativa Indi... 59 5e-15
TCONS_00000724	6.12065	0.00110909	0	1	0	1	0	1		6.51405	0.000190693	0	1	0	1	0	1		chr1:276158031-276158995	965	near: GRMZM2G011367(-4325)	|| gb|AEJ07944.1| Opie1 putative pol protein [Zea diploperennis] 393 e-153 || gb|ABF67946.1| putative Opie4 pol protein [Zea mays] 394 e-153 || gb|AEJ07927.1| Opie2 pol protein [Zea mays subsp. mexicana] 392 e-152 || gb|AEJ07899.1| Opie3 putative pol protein [Zea mays subsp. mexic... 392 e-152 || gb|ABF67947.1| Opie2 pol protein [Zea mays] 390 e-152 || gb|AEJ07909.1| Opie1 putative pol protein [Z…
TCONS_00005277	2.24703	0.00111096	2.1971	0.000704364	2.32036	6.98478e-08	0.923057	0.0522016		0.894876	0.441123	1.00749	0.312521	1.52155	0.00119969	0.199888	0.974317		chr9:70449237-70450324	1088	near: GRMZM2G566286(-26582)	|| tpg|DAA54938.1| TPA: hypothetical protein ZEAMMB73_759758 [Zea m... 45 4e-09
TCONS_00004797	1.91569	0.0011295	1.80135	0.0370124	1.74827	7.72778e-05	0	1		1.80217	0.00285285	2.07921	0.00930081	2.38461	7.67037e-09	0	1		chr8:48509081-48509375	295	near: GRMZM2G083632(668)	No hits found
TCONS_00004680	-3.46769	0.00113681	-0.987898	0.711654	-2.22567	0.0227509	-1.17058	0.46707		-2.63017	0.0113922	-0.636197	0.939165	-0.664546	0.71487	-2.07077	0.071215		chr8:16442931-16443815	885	near: GRMZM2G380414(-997)	No highly scored hits
TCONS_00003968	6.54563	0.00114649	0	1	0	1	4.39398	0.00164766		6.74533	0.000572197	0	1	0	1	4.96199	0.000137843		chr6:63202696-63203985	1290	near: GRMZM5G831515(-5131)	|| gb|AAL75974.1|AF466203_3 putative orf1 [Zea mays] 74 9e-11
TCONS_00004098	-2.41625	0.0011541	-2.7617	0.00013159	-2.76665	0.000398062	-3.72938	8.92405e-06		-1.64892	0.032603	-1.67624	0.0255429	-2.73694	0.000260375	-2.42806	0.00119527		chr6:124803297-124803570	274	near: GRMZM2G084812(-1169)	No hits found
TCONS_00002655	-5.58882	0.00117214	-0.236494	1	0	1	-1.27163	0.313929		-2.31189	0.100215	0.289033	1	0	1	-1.4683	0.158083		chr4:82146023-82146954	932	near: GRMZM2G044148(-4604)	No hits found
TCONS_00001740	1.54348	0.00118609	2.42326	0.64048	2.68892	0.0777634	0.585865	1		1.1234	0.0292451	1.69652	0.841765	2.65737	0.0629707	0.311786	1		chr2:219514046-219514518	473	near: GRMZM2G374460(-578)	|| tpg|DAA41886.1| TPA: hypothetical protein ZEAMMB73_294425 [Zea m... 87 2e-34 || tpg|DAA63464.1| TPA: hypothetical protein ZEAMMB73_665348 [Zea m... 77 1e-12
TCONS_00004332	2.53051	0.00122277	0	1	0.509531	1	0	1		2.27903	0.00450872	0	1	0.943103	0.763759	0	1		chr7:40598595-40599051	457	near: GRMZM2G447332(-8792)	|| gb|ACG29272.1| hypothetical protein [Zea mays] 69 3e-10
TCONS_00004243	3.22781	0.00125074	0	1	0	1	1.69696	0.156693		2.15457	0.0700802	1.68521	0.841765	0	1	0.442293	1		chr7:32900615-32902142	1528	near: GRMZM5G847415(-7607)	|| tpg|DAA54642.1| TPA: hypothetical protein ZEAMMB73_503931 [Zea m... 100 1e-18 || ref|NP_001170264.1| uncharacterized protein LOC100384221 [Zea ma... 100 2e-18 || tpg|DAA54643.1| TPA: hypothetical protein ZEAMMB73_440416 [Zea m... 95 5e-17 || gb|AFW63072.1| hypothetical protein ZEAMMB73_160724 [Zea mays] 72 4e-10 || gb|AFW78766.1| hypothetical protein ZEAMMB73_971833 [Zea mays] 69 3e-09
TCONS_00000310	-2.70122	0.00127305	-2.12942	0.0161518	-2.60772	0.00256211	-1.0958	0.363123		-2.93251	0.000406251	-1.76069	0.0511536	-1.78816	0.0322363	-1.30919	0.16704		chr1:55468318-55469147	830	near: GRMZM2G056355(12087)	No hits found
TCONS_00001346	-2.2404	0.00134136	0	1	-1.48969	0.00479504	-1.21164	0.0289835		-1.09888	0.130495	0	1	-1.30716	0.0100422	-1.94612	8.86917e-05		chr2:29785235-29785423	189	near: GRMZM2G520211(4983)	No hits found
TCONS_00003470	6.01203	0.00139241	5.78631	0.00482188	0	1	0	1		7.7044	5.16196e-08	7.68364	1.75183e-07	0	1	0	1		chr5:197430698-197431143	446	near: GRMZM2G408917(-14831)	|| gb|AAP94585.1| putative gag-pol precursor [Zea mays] 257 8e-67 || emb|CAH66045.1| OSIGBa0107A02.6 [Oryza sativa Indica Group] 92 5e-17 || gb|AAX96316.1| retrotransposon protein, putative, Ty3-gypsy sub-... 91 8e-17 || gb|AAG59655.1|AC084319_13 putative gypsy-type retrotransposon [O... 91 1e-16 || gb|ABF93909.1| retrotransposon protein, putative, Ty3-gypsy subc... 91 1e-16 || gb|ABF97190.1| ret…
TCONS_00003097	-1.74187	0.00141123	-2.40027	0.00186476	-1.6475	0.00236798	-1.76062	0.000724184		-1.38403	0.0121937	-3.27162	7.57804e-05	-0.889519	0.117032	-1.75277	0.000424227		chr5:10280184-10280907	724	near: GRMZM5G833140(4173)	|| ref|NP_001105913.1| histidine kinase [Zea mays] >gi|89242037|dbj... 97 3e-18 || ref|NP_001105858.1| LOC732762 [Zea mays] >gi|89242033|dbj|BAE806... 90 6e-16 || dbj|BAE80688.1| histidine kinase [Zea mays] 88 2e-15 || tpg|DAA51041.1| TPA: putative histidine kinase family protein [Z... 88 2e-15 || gb|ABF98563.1| cytokinin receptor CRE1b, putative, expressed [Or... 77 5e-12 || tpd|FAA00250.1| TPA:…
TCONS_00004409	-3.11003	0.00142275	-1.07215	0.291649	-1.28423	0.146424	-1.50645	0.0576281		-1.25587	0.205583	-0.784997	0.5116	-1.91243	0.0137014	-2.03697	0.00354474		chr7:71611031-71611406	376	near: GRMZM2G539749(-2427)	|| gb|ACG47792.1| hypothetical protein [Zea mays] 108 6e-22 || gb|ACN31953.1| unknown [Zea mays] >gi|414885639|tpg|DAA61653.1| ... 70 2e-10 || ref|NP_001145014.1| uncharacterized protein LOC100278183 [Zea ma... 69 6e-10
TCONS_00005193	1.98866	0.00146865	0	1	1.79808	0.0232045	0.822684	0.418548		1.42676	0.0372964	0	1	1.08783	0.243214	-0.320509	0.974034		chr9:27637502-27638363	862	near: GRMZM2G426678(-24954)	|| gb|ACG26588.1| hypothetical protein [Zea mays] 82 2e-13 || gb|ACG31822.1| hypothetical protein [Zea mays] 76 9e-12 || ref|NP_001143352.1| uncharacterized protein LOC100275975 precurs... 75 2e-11 || ref|NP_001169602.1| uncharacterized protein LOC100383483 [Zea ma... 75 3e-11 || gb|ACG31286.1| hypothetical protein [Zea mays] 74 5e-11 || gb|ACG27261.1| hypothetical protein [Zea mays] 72 2e-10 || …
TCONS_00003455	1.91118	0.00150966	0.33101	0.893431	-0.360177	0.877686	2.51699	0.000480357		-0.0602375	1	0.445218	0.739456	-1.7696	0.00397646	2.24942	0.00178597		chr5:193925682-193926221	540	near: GRMZM2G141503(11182)	No hits found
TCONS_00002020	5.94776	0.00151868	3.77291	0.00163753	6.58826	8.82714e-05	3.60888	0.178771		4.03234	0.152939	2.64918	0.0885339	5.0922	0.0175582	2.99634	0.274665		chr3:66452453-66452754	302	near: GRMZM2G526075(11614)	No hits found
TCONS_00000446	1.38371	0.00160875	1.67185	0.859537	2.19447	1.36479e-08	0.849297	0.0830691		0.916014	0.0652455	2.45309	0.627741	1.64906	3.78506e-05	-0.00119879	1		chr1:129700283-129701564	1282	near: AC201966.3_FG002(-21607)	|| gb|AFW70856.1| hypothetical protein ZEAMMB73_310396 [Zea mays] 84 1e-13 || tpg|DAA60745.1| TPA: hypothetical protein ZEAMMB73_873187, parti... 83 2e-13 || gb|AFW65190.1| hypothetical protein ZEAMMB73_151696, partial [Ze... 71 6e-10
TCONS_00003112	3.05277	0.00165861	4.40772	5.23662e-06	0.361359	1	6.01928	0.00169979		1.09441	0.422642	3.30801	0.000825929	-1.33698	0.191881	8.83624	8.53219e-09		chr5:15109695-15110129	435	near: GRMZM5G869482(-20715)	No highly scored hits
TCONS_00001268	-1.74259	0.00172393	-1.3812	0.0428289	-1.16417	0.0157289	-2.21182	0.147233		-3.06032	9.12158e-08	-0.822393	0.301449	-1.03077	0.0285784	-1.99869	0.126926		chr2:198956487-198958141	1655	near: GRMZM2G052460(-3859)	|| emb|CAD40214.2| OSJNBa0019J05.12 [Oryza sativa Japonica Group] 273 8e-71 || gb|AAN59765.1| Putative retroelement [Oryza sativa Japonica Grou... 271 3e-70 || gb|AAM01024.1|AC090488_24 Putative retroelement [Oryza sativa Ja... 267 6e-69 || ref|NP_001057345.1| Os06g0266100 [Oryza sativa Japonica Group] >... 265 2e-68 || emb|CAH67116.1| H0502G05.7 [Oryza sativa Indica Group] 263 8e-68 || emb|CAD40…
TCONS_00004784	-2.05932	0.00175458	-1.88626	0.00323788	-2.94789	1.20099e-05	0	1		-1.90628	0.00383448	-1.89875	0.00310857	-3.01777	2.80575e-06	0	1		chr8:41066341-41066858	518	near: GRMZM2G373111(-14119)	No highly scored hits
TCONS_00001937	-1.8963	0.00178517	1.6665	0.859537	0	1	0	1		-2.3785	8.47342e-05	0	1	0	1	0	1		chr3:22676016-22677257	1242	near: AC216891.3_FG004(-1719)	|| ref|NP_001176139.1| Os10g0399500 [Oryza sativa Japonica Group] >... 289 1e-75 || gb|AAP06867.1| hypothetical protein [Oryza sativa Japonica Group... 278 2e-72 || ref|NP_001058395.1| Os06g0684500 [Oryza sativa Japonica Group] >... 205 2e-50 || gb|AAP54120.2| retrotransposon protein, putative, Ty1-copia subc... 202 1e-49 || gb|AAM94550.1| putative lectin receptor kinase [Oryza sativa Jap... 200 …
TCONS_00001360	6.3751	0.00178517	0	1	0	1	1.42476	0.445487		7.57916	2.04358e-05	0	1	0	1	2.32169	0.0527814		chr2:43661495-43663395	1901	near: GRMZM2G470936(23269)	|| ref|NP_001182808.1| uncharacterized protein LOC100501031 [Zea ma... 131 8e-28 || tpg|DAA54624.1| TPA: hypothetical protein ZEAMMB73_280016 [Zea m... 107 1e-20 || gb|AFW80764.1| hypothetical protein ZEAMMB73_116109, partial [Ze... 105 3e-20 || tpg|DAA55005.1| TPA: hypothetical protein ZEAMMB73_787944 [Zea m... 104 1e-19 || ref|NP_001159094.1| uncharacterized protein LOC100304157 [Zea ma... 98 7…
TCONS_00003071	-5.86176	0.00178695	-1.20174	0.911773	-2.65903	0.401697	-2.25023	0.0956012		-1.70383	0.326601	-0.475031	1	0.0760158	1	-2.61157	0.0355471		chr5:189048576-189051379	2804	near: GRMZM2G066851(3099)	|| gb|EEE57462.1| hypothetical protein OsJ_07694 [Oryza sativa Japo... 423 e-116 || gb|EEC73682.1| hypothetical protein OsI_08243 [Oryza sativa Indi... 423 e-116 || ref|NP_001047556.2| Os02g0642600 [Oryza sativa Japonica Group] >... 422 e-116 || dbj|BAD25234.1| hypothetical protein [Oryza sativa Japonica Group] 407 e-111 || gb|EMT18283.1| hypothetical protein F775_01461 [Aegilops tauschii] 399 e-…
TCONS_00000252	-4.09756	0.00179262	-2.98871	0.0960319	-2.78445	0.372308	-7.24979	1.88585e-09		-2.93246	0.0129183	-2.97076	0.096907	-2.78445	0.283582	-5.09328	1.69788e-08		chr1:14388719-14389127	409	near: GRMZM2G417835(3120)	|| tpg|DAA43579.1| TPA: hypothetical protein ZEAMMB73_987520, parti... 103 2e-20 || gb|ACN26584.1| unknown [Zea mays] 102 3e-20 || ref|NP_001150511.1| VQ motif family protein [Zea mays] >gi|19563... 102 3e-20 || ref|XP_002468446.1| hypothetical protein SORBIDRAFT_01g046040 [S... 96 4e-18 || ref|XP_002456507.1| hypothetical protein SORBIDRAFT_03g037575 [S... 75 6e-12
TCONS_00004532	5.85537	0.00181228	0	1	0	1	6.23619	2.84901e-05		7.93283	6.94944e-10	0	1	0	1	7.84441	4.97798e-12		chr7:124991412-124991980	569	near: AC217895.2_FG006(36995)	|| gb|ACG42540.1| hypothetical protein [Zea mays] 78 9e-13
TCONS_00003559	-5.31923	0.00185602	-2.86019	0.330101	1.78356	0.809945	-0.645705	0.726579		-2.10521	0.12593	-2.86019	0.335216	3.13264	0.346615	-0.629056	0.649492		chr6:159610623-159611703	1081	near: AC206165.3_FG007(-6591)	|| ref|XP_002441429.1| hypothetical protein SORBIDRAFT_09g026450 [S... 280 7e-74 || gb|ACF81134.1| unknown [Zea mays] 280 7e-74 || ref|NP_001131003.1| uncharacterized protein LOC100192108 [Zea ma... 280 7e-74 || gb|AFW78760.1| putative SNF1-related protein kinase family prote... 279 2e-73 || gb|EEE64457.1| hypothetical protein OsJ_19306 [Oryza sativa Japo... 273 1e-71 || ref|NP_001056128.1| Os05g…
TCONS_00004667	-2.72234	0.00185602	-2.46175	0.0054063	-3.23982	0.000224323	-2.51628	0.00597513		-2.0625	0.0210833	-1.90443	0.037651	-1.47489	0.109938	-2.51839	0.00410447		chr8:150306476-150307120	645	near: GRMZM2G059449(-3090)	No hits found
TCONS_00001153	-2.03889	0.00190391	-2.36881	0.000220331	-2.28354	0.0165134	-1.56918	0.0239454		-2.52092	9.67565e-05	-2.26639	0.000450048	0.0557871	1	-2.06519	0.00118257		chr2:8886974-8888487	1514	near: GRMZM5G889850(-949)	|| gb|ACC86847.1| starch synthase IIIb precursor [Sorghum bicolor] 303 1e-80 || ref|NP_001106016.1| starch synthase IIIb-2 precursor [Zea mays] ... 301 4e-80 || gb|AFW59499.1| starch synthase IIIb-1 [Zea mays] 291 3e-77 || gb|AFW59498.1| starch synthase IIIb-1 [Zea mays] 291 3e-77 || ref|NP_001106015.1| starch synthase IIIb-1 precursor [Zea mays] ... 291 3e-77 || gb|ACY56222.1| soluble starch syn…
TCONS_00000990	6.03381	0.00194575	0	1	1.24947	0.580494	0	1		4.21647	0.128065	0	1	-0.859883	0.883986	0	1		chr10:72924489-72924965	477	near: GRMZM5G846356(-51835)	No hits found
TCONS_00005417	3.82444	0.0019554	8.29496	1.25627e-06	-1.49693	0.413033	3.91159	0.00143949		4.73126	4.36691e-05	7.19787	0.000167464	-1.35963	0.422495	4.52022	7.837e-05		chr9:150839628-150839758	131	near: GRMZM2G169360(-405)	No hits found
TCONS_00003125	5.83861	0.00196781	-0.633128	0.87244	0.356526	1	0.596142	0.75044		6.27563	0.000253573	0.239904	1	2.16499	0.00485677	0.549511	0.721258		chr5:20583578-20583974	397	near: GRMZM2G165984(2556)	No highly scored hits
TCONS_00001134	-1.13697	0.00202829	-1.2915	0.000279533	-0.378121	0.606284	-1.02558	0.003422		-0.775711	0.0501861	-1.00669	0.00651237	0.350453	0.603975	-0.969573	0.00400722		chr10:145349412-145349889	478	near: GRMZM2G076602(-1922)	No hits found
TCONS_00005075	-4.03077	0.00203207	-3.5721	0.0447154	-4.81933	0.00111557	-1.9721	0.129419		-4.04997	0.00206313	-2.39301	0.171902	-2.77469	0.0261531	-2.34843	0.0434989		chr9:136510936-136512237	1302	near: GRMZM2G006341(-3011)	|| ref|XP_002465392.1| hypothetical protein SORBIDRAFT_01g037790 [S... 396 e-108 || gb|EEC75071.1| hypothetical protein OsI_11198 [Oryza sativa Indi... 385 e-105 || gb|ABF95490.1| Kinesin-4, putative, expressed [Oryza sativa Japo... 385 e-105 || tpg|DAA44966.1| TPA: hypothetical protein ZEAMMB73_419454 [Zea m... 381 e-103 || ref|XP_003558101.1| PREDICTED: kinesin-4-like [Brachypodium dist... 360 …
TCONS_00004627	-1.65103	0.00205284	-2.62195	0.183038	-0.110104	1	0	1		-1.24524	0.0245432	-1.84637	0.369962	0.140725	1	0	1		chr7:174251901-174252717	817	near: AC226550.2_FG001(-1043)	No hits found
TCONS_00003212	3.71815	0.0021252	1.66853	0.859537	0	1	2.90408	0.38128		3.82778	0.00116528	1.69418	0.841765	0	1	3.27722	0.200193		chr5:70529502-70530651	1150	near: AC195819.3_FG002(3519)	No hits found
TCONS_00002260	2.40498	0.00213435	7.47671	4.46718e-07	2.28685	8.07303e-05	3.13105	3.79186e-05		2.94167	5.07661e-05	7.88956	1.48002e-08	2.21981	0.000111395	2.38535	0.00354474		chr3:179437141-179438503	1363	near: GRMZM2G569185(-4258)	No hits found
TCONS_00004327	3.54196	0.00213435	4.367	0.108601	5.70274	0.00249538	1.67187	0.762866		2.33053	0.141442	4.07807	0.162205	4.81454	0.0277511	0	1		chr7:39423633-39424199	567	near: GRMZM2G029737(3470)	|| gb|AAL66751.1|AF464738_2 putative gag-pol precursor [Zea mays] >... 209 2e-66 || gb|AAL75984.1|AF466203_13 putative prpol [Zea mays] 207 3e-66 || gb|AAL75981.1|AF466203_10 putative gag-pol precursor -orf1 [Zea ... 205 2e-65 || gb|AAL75973.1|AF466203_2 putative gypsy-type retrotransposon RIR... 204 3e-64 || gb|AAL75982.1|AF466203_11 putative prpol [Zea mays] 140 1e-31 || gb|AAL75487.1|AF466202_…
TCONS_00002495	-2.09359	0.0022296	-1.77294	0.00374913	-1.4546	0.128343	-1.72705	0.010324		-1.32841	0.0653937	-1.79851	0.00317604	-1.3427	0.128395	-2.1963	0.000450679		chr4:237315283-237317387	2105	near: GRMZM2G451007(-3120)	No hits found
TCONS_00004304	-2.33556	0.00228303	-1.50043	0.212374	-1.99004	0.0657475	-1.75321	0.108963		-1.46397	0.0643087	-0.739415	0.695464	-0.612795	0.744354	-1.3307	0.191499		chr7:25500476-25501526	1051	near: GRMZM2G005740(1988)	|| gb|EEE55062.1| hypothetical protein OsJ_02776 [Oryza sativa Japo... 162 1e-37 || emb|CAE02543.1| OSJNBb0069N01.1 [Oryza sativa Japonica Group] >g... 157 4e-36 || gb|EMT05873.1| hypothetical protein F775_03999 [Aegilops tauschii] 146 1e-32 || gb|ABG89853.1| unknown [Phyllostachys edulis] 145 2e-32 || gb|EMT28841.1| Chlorophyll synthase, chloroplastic [Aegilops tau... 144 3e-32 || gb|EMT15774.1|…
TCONS_00004893	1.7937	0.00229458	2.88896	0.00116046	2.1535	8.82714e-05	0.886528	0.263692		2.02354	0.000363016	3.11165	0.000316962	1.91556	0.000551838	0.966092	0.147692		chr8:101329981-101330686	706	near: GRMZM5G864526(2929)	|| ref|NP_001136886.1| uncharacterized protein LOC100217042 [Zea ma... 146 5e-33 || ref|NP_001143062.1| uncharacterized protein LOC100275533 [Zea ma... 137 2e-30 || gb|AAP94584.1| putative gypsy-type retrotransposon [Zea mays] 132 9e-29 || gb|ACF83029.1| unknown [Zea mays] 72 9e-11
TCONS_00000124	-3.89776	0.00239418	-4.50714	4.07392e-06	-2.28388	0.152546	0	1		-6.44282	3.03663e-05	-4.49154	4.73706e-06	-5.35975	0.00141833	0	1		chr1:40051450-40053716	2267	near: GRMZM2G590401(-1623)	No hits found
TCONS_00000047	-3.21156	0.00247225	-1.9426	0.0922398	-2.26723	0.0465441	-1.20764	0.416864		-3.15942	0.0027552	-1.62377	0.172984	-1.56187	0.176924	-1.82974	0.0971165		chr1:107289860-107303853	13994	near: GRMZM2G380777(9079)	|| ref|NP_001052261.2| Os04g0218600 [Oryza sativa Japonica Group] >... 291 1e-76 || gb|AAK70922.1|AC092414_1 hypothetical protein, 5'-partial [Oryza... 288 8e-76 || gb|EEC76801.1| hypothetical protein OsI_14913 [Oryza sativa Indi... 235 8e-60 || ref|XP_002467412.1| hypothetical protein SORBIDRAFT_01g027630 [S... 233 3e-59 || emb|CAE03706.1| OSJNBa0060B20.14 [Oryza sativa Japonica Group] 226 3e-57…
TCONS_00002157	-3.64833	0.00248565	-2.33798	0.153261	-4.00493	0.000603639	-1.32651	0.369249		-2.7968	0.0140888	-1.14325	0.6125	-3.40639	0.00142284	-3.28627	0.0039185		chr3:122224722-122225670	949	near: GRMZM2G539782(-51803)	|| gb|AAK51582.1|AC022352_18 Putative retroelement [Oryza sativa Ja... 244 2e-62 || gb|AAM94350.1| gag-pol polyprotein [Zea mays] 243 7e-62 || gb|AAK94516.1| gag-pol polyprotein [Hordeum vulgare] 240 4e-61 || gb|AAK94517.1| gag-pol polyprotein [Hordeum vulgare] 240 4e-61 || gb|AAK91332.1|AC090441_14 Putative gag-pol polyprotein [Oryza sa... 238 1e-60 || dbj|BAA89466.1| gag-pol polyprotein [Oryza …
TCONS_00000872	2.74947	0.00251511	4.03015	0.000288868	4.23699	0.000102616	2.64695	0.000712077		3.19556	0.000147029	3.58337	0.00320758	4.5879	6.07316e-06	2.41067	0.00191257		chr10:18828026-18829436	1411	near: GRMZM2G115579(-32458)	|| gb|ACG28826.1| hypothetical protein [Zea mays] 97 1e-17 || ref|NP_001136629.1| uncharacterized protein LOC100216755 [Zea ma... 70 3e-17 || gb|AFW70694.1| hypothetical protein ZEAMMB73_339325 [Zea mays] 91 8e-16 || ref|NP_001170544.1| uncharacterized protein LOC100384561 [Zea ma... 74 4e-15 || ref|NP_001170606.1| uncharacterized protein LOC100384645 [Zea ma... 85 4e-14 || gb|ACG25373.1| hypothe…
TCONS_00000960	-2.01751	0.00258344	0	1	-3.6173	0.137585	-0.673962	0.504983		-1.95202	0.00372043	0	1	-3.6173	0.0873238	-1.29317	0.0517091		chr10:58987039-58987389	351	near: GRMZM2G049930(-22558)	No hits found
TCONS_00001739	1.80822	0.00277916	-2.86635	0.32691	0	1	0	1		1.67462	0.00653177	-2.86635	0.330866	0	1	0	1		chr2:219513744-219513935	192	near: GRMZM2G374460(-1021)	No hits found
TCONS_00004796	-1.59159	0.002782	-0.890537	0.118871	-0.75269	0.25222	-1.48146	0.0281272		-2.54559	1.21802e-06	-2.00429	4.00726e-05	-2.40002	2.47121e-06	-2.53242	3.88301e-05		chr8:48367136-48367593	458	near: GRMZM5G883313(492)	No highly scored hits
TCONS_00003403	5.60446	0.00282488	6.36837	8.33855e-05	0	1	0	1		5.48907	0.00401244	5.52851	0.00552182	0	1	0	1		chr5:159733426-159733652	227	near: GRMZM2G120918(-24797)	|| gb|ACF83029.1| unknown [Zea mays] 76 3e-12
TCONS_00000095	-2.70606	0.0028594	-1.36258	0.330101	-1.28358	0.211617	-0.712947	0.606697		-1.78459	0.0524518	-1.33445	0.343802	-0.529579	0.801058	-1.14296	0.202832		chr1:264708349-264709944	1596	near: GRMZM2G002499(-10425)	|| gb|EMS61702.1| Phosphatidylinositol-4-phosphate 5-kinase 1 [Trit... 338 1e-90 || gb|EMT08018.1| Phosphatidylinositol-4-phosphate 5-kinase 1 [Aegi... 337 3e-90 || ref|XP_003560855.1| PREDICTED: phosphatidylinositol-4-phosphate ... 330 3e-88 || gb|EEE59762.1| hypothetical protein OsJ_12252 [Oryza sativa Japo... 315 1e-83 || sp|Q6EX42.2|PI5K1_ORYSJ RecName: Full=Phosphatidylinositol 4-pho... 313 …
TCONS_00004668	-2.15621	0.0028829	-0.968509	0.245372	-1.36978	0.0714864	1.25478	0.75044		-1.79129	0.014192	-1.30752	0.0874025	-1.84958	0.00686915	1.74717	0.362782		chr8:152701790-152702266	477	near: GRMZM2G316907(-2298)	No hits found
TCONS_00005222	3.40938	0.00290377	0	1	0	1	0	1		3.39845	0.00287868	1.76578	0.841765	0	1	0	1		chr9:43151067-43152468	1402	near: GRMZM2G116742(-2646)	|| gb|AAL59229.1|AF448416_9 gag-pol [Zea mays] 309 1e-81 || gb|AEJ07934.1| Xilon1 gag-pol polyprotein [Zea mays subsp. mexic... 258 4e-66 || gb|AAD22153.1|AF061282_6 polyprotein [Sorghum bicolor] 241 3e-61 || gb|AAP53044.1| retrotransposon protein, putative, Ty3-gypsy subc... 239 2e-60 || emb|CAE05310.2| OSJNBa0056L23.8 [Oryza sativa Japonica Group] 237 5e-60 || gb|ABA94797.1| retrotransposon pro…
TCONS_00004916	-3.4804	0.00291447	-2.83005	0.0171498	0	1	0	1		-2.87087	0.0131697	-4.1443	0.000532104	0	1	0	1		chr8:112842771-112844297	1527	near: GRMZM2G110553(-4084)	No hits found
TCONS_00001115	3.01992	0.00291447	3.50837	0.00411301	1.77385	0.809945	3.0416	0.0260258		1.84374	0.182383	3.13809	0.0180922	0	1	3.26939	0.00733325		chr10:136445009-136445458	450	near: GRMZM2G018018(7136)	No hits found
TCONS_00004133	5.83139	0.00296621	6.2472	0.00092932	3.40744	0.0118393	1.8729	0.0687615		6.34705	0.000369374	5.98267	0.00262077	2.76439	0.0587745	0.983964	0.474441		chr6:150919928-150920780	853	near: GRMZM2G507680(-18479)	|| tpg|DAA56896.1| TPA: hypothetical protein ZEAMMB73_374671 [Zea m... 104 3e-20
TCONS_00000319	5.67882	0.00306881	0	1	3.04726	0.410799	1.50704	0.564521		6.58419	2.66643e-05	2.48762	0.625091	3.65208	0.204157	2.91862	0.0232237		chr1:62075669-62076355	687	near: GRMZM2G081343(-7001)	|| ref|NP_001170544.1| uncharacterized protein LOC100384561 [Zea ma... 108 8e-22 || gb|ACG28826.1| hypothetical protein [Zea mays] 69 7e-10 || gb|AFW70694.1| hypothetical protein ZEAMMB73_339325 [Zea mays] 67 4e-09
TCONS_00004528	5.97649	0.00306881	0	1	0	1	5.27802	0.00707514		6.71778	0.000183791	0	1	0	1	5.79468	0.000842565		chr7:122867121-122867705	585	near: GRMZM2G565347(11603)	No hits found
TCONS_00001531	-2.3114	0.00313279	0	1	0	1	-1.39505	0.119982		-1.53785	0.0610302	0	1	0	1	-1.57317	0.049138		chr2:115667895-115668332	438	near: GRMZM2G325504(10845)	|| ref|NP_001170715.1| uncharacterized protein LOC100384798 [Zea ma... 76 3e-12
TCONS_00001468	2.13156	0.00313279	1.05413	0.188722	5.41229	0.00782923	0	1		0.95315	0.391686	-0.195017	1	3.12332	0.336304	0	1		chr2:95739864-95740941	1078	near: GRMZM5G872236(-17512)	|| ref|NP_001140561.1| uncharacterized protein LOC100272626 [Zea ma... 74 9e-11 || gb|AFW70058.1| hypothetical protein ZEAMMB73_466169 [Zea mays] 68 5e-09
TCONS_00001935	-2.83325	0.00316613	-2.04165	0.0457077	1.76762	0.809945	-0.880586	0.604523		-2.38379	0.0127672	-0.747105	0.653208	1.55565	0.826319	-0.540129	0.81642		chr3:21464909-21465070	162	near: GRMZM5G850019(5278)	No hits found
TCONS_00001052	-1.90696	0.00316613	-0.786841	0.296667	-1.40757	0.0137677	-1.88178	0.00261016		-0.121526	1	-0.196541	1	-0.491423	0.534581	-0.124506	1		chr10:113014862-113015172	311	near: GRMZM2G099816(-531)	No hits found
TCONS_00000969	-2.77778	0.00317463	-3.2973	0.0031258	-2.7637	0.373603	-0.862939	0.760892		-3.47759	0.000255488	-0.988947	0.486582	-2.7637	0.28607	-5.03118	0.00119314		chr10:65912987-65914065	1079	near: GRMZM5G891218(-5178)	|| gb|AAP94593.1| putative retrotransposon protein [Zea mays] 151 2e-34 || gb|AAP94590.1| Cinful1 polyprotein [Zea mays] 117 4e-24 || gb|ACG29246.1| hypothetical protein [Zea mays] 69 3e-09
TCONS_00001639	-2.14103	0.00317463	-2.54479	6.06759e-05	0	1	-1.90688	0.03796		-3.085	4.74318e-05	-3.35454	8.04912e-07	0	1	-3.7744	6.60198e-05		chr2:174974964-174975513	550	near: AC191356.3_FG002(-852)	No hits found
TCONS_00002647	2.94711	0.00323347	2.70889	1.4637e-05	2.54209	5.59702e-05	2.98342	6.40274e-08		2.12528	0.080999	1.44748	0.0814011	0.897178	0.348135	1.7866	0.00535335		chr4:72314528-72316379	1852	near: GRMZM2G157382(69526)	|| tpg|DAA56558.1| TPA: hypothetical protein ZEAMMB73_256023 [Zea m... 145 5e-32 || ref|NP_001169417.1| uncharacterized protein LOC100383286 [Zea ma... 143 2e-31 || tpg|DAA43629.1| TPA: hypothetical protein ZEAMMB73_538072 [Zea m... 111 8e-22 || gb|AFW56845.1| hypothetical protein ZEAMMB73_620097 [Zea mays] 105 4e-20 || gb|AFW56844.1| hypothetical protein ZEAMMB73_698948 [Zea mays] 90 2e-15 || gb…
TCONS_00000883	5.74785	0.00327305	0	1	0	1	6.4953	7.90493e-06		6.12615	0.000670813	0	1	0	1	6.70739	1.05838e-06		chr10:29367938-29368517	580	near: AC206522.3_FG002(6953)	No hits found
TCONS_00000811	-1.90388	0.00332455	-2.72474	1.4637e-05	-1.82252	0.00764619	-1.6349	0.016973		-2.07405	0.00123087	-1.94757	0.00265266	-0.823427	0.305933	-0.985462	0.180527		chr10:2020654-2029382	8729	near: GRMZM2G590281(5146)	|| ref|NP_001183877.1| uncharacterized protein LOC100502470 [Zea ma... 352 1e-95 || ref|XP_002441725.1| hypothetical protein SORBIDRAFT_08g001340 [S... 351 4e-95 || gb|EMT06681.1| hypothetical protein F775_15891 [Aegilops tauschii] 347 5e-94 || dbj|BAK00502.1| predicted protein [Hordeum vulgare subsp. vulgare] 345 2e-93 || sp|Q6ZBH9.1|NCKP1_ORYSJ RecName: Full=Probable protein NAP1; Alt... 345 3e…
TCONS_00004288	3.51395	0.00337686	2.08285	0.0420041	1.77811	0.809945	-0.429258	1		2.69648	0.0603424	2.60569	0.00358355	1.55446	0.826319	-0.579505	0.832527		chr7:15612992-15614550	1559	near: GRMZM2G153350(7511)	No highly scored hits
TCONS_00000819	-3.06546	0.00342534	-1.88873	0.0740277	-3.08759	0.0244081	-1.68225	0.146911		-1.44124	0.192713	-3.86716	0.00039936	-2.48554	0.0433903	-0.946052	0.440134		chr10:23400573-23401854	1282	near: GRMZM5G810731(-2128)	|| ref|XP_002443329.1| hypothetical protein SORBIDRAFT_08g017580 [S... 293 8e-78 || gb|EMS67883.1| Condensin-2 complex subunit D3 [Triticum urartu] 268 5e-70 || gb|EMT00799.1| Condensin-2 complex subunit D3 [Aegilops tauschii] 267 6e-70 || ref|XP_003575628.1| PREDICTED: condensin-2 complex subunit D3-li... 267 8e-70 || ref|NP_001066969.1| Os12g0548100 [Oryza sativa Japonica Group] >... 265 3e-69 …
TCONS_00003532	-1.18108	0.00352704	-1.88754	9.53957e-08	-1.19741	0.00163366	-1.1118	0.00389357		-1.71527	1.297e-05	-1.44142	6.17032e-05	-1.23186	0.000765174	-1.18755	0.00100125		chr6:91320675-91321501	827	near: GRMZM2G089640(-2143)	|| gb|ADG43156.1| auxin response factor 22 [Zea mays] 244 6e-63 || ref|XP_002438851.1| hypothetical protein SORBIDRAFT_10g027220 [S... 233 2e-59 || gb|ADG43152.1| auxin response factor 18 [Zea mays] 231 5e-59 || ref|NP_001045993.1| Os02g0164900 [Oryza sativa Japonica Group] >... 231 6e-59 || dbj|BAB85914.1| auxin response factor 6a [Oryza sativa] 231 6e-59 || ref|NP_001058360.1| Os06g0677800 [Ory…
TCONS_00002473	-2.65633	0.00354312	-1.18654	0.335537	-1.40899	0.107657	0.122437	1		-1.53692	0.0925541	-2.53078	0.020261	-1.55626	0.0511011	-0.733633	0.528169		chr4:176809676-176810442	767	near: GRMZM2G572537(-1036)	|| gb|AAL50586.1| DWARF3 [Zea mays] 151 1e-34 || gb|AAL50595.1| DWARF3 [Zea mays] 151 1e-34 || gb|AAL50619.1| DWARF3 [Zea mays] 151 1e-34 || gb|AAL50576.1| DWARF3 [Zea mays] 151 1e-34 || gb|AAL50583.1| DWARF3 [Zea mays] 151 1e-34 || gb|AAL50621.1| DWARF3 [Zea mays] 151 1e-34 || gb|AAL50592.1| DWARF3 [Zea mays] 151 1e-34 || gb|AAL50573.1| DWARF3 [Zea mays] 151 1e-34 || gb|AAL50574.1| DWARF3 [Zea m…
TCONS_00001210	-4.88154	0.00354327	-1.90481	0.48708	-4.92831	0.0245369	-3.10559	0.0651391		-3.56014	0.0205577	-1.85697	0.502816	-4.92831	0.0126201	-5.92625	0.000650853		chr2:6357300-6358798	1499	near: GRMZM2G565674(-2133)	No hits found
TCONS_00002829	-3.78826	0.00362086	-4.04904	2.75638e-05	-0.965803	1	-5.07377	2.93977e-08		-3.89212	0.00229174	-4.77478	6.13896e-06	-0.461741	1	-4.58501	8.99821e-09		chr4:158698854-158699155	302	near: GRMZM2G492779(-4355)	|| gb|AAL75487.1|AF466202_13 putative gag-pol precursor -orf2 [Zea ... 172 2e-41 || gb|AAL66751.1|AF464738_2 putative gag-pol precursor [Zea mays] >... 166 3e-39 || gb|AAL75973.1|AF466203_2 putative gypsy-type retrotransposon RIR... 111 6e-23 || gb|AAN40031.1| putative gag-pol precursor [Zea mays] 108 4e-22 || gb|AAL75982.1|AF466203_11 putative prpol [Zea mays] 97 1e-18 || gb|AAL75984.1|AF466203_…
TCONS_00002715	-2.51469	0.00365482	0.701949	0.522467	0.799112	0.410355	0.553997	0.819246		-4.30489	5.16757e-06	0.0543909	1	-0.293932	1	0.0224677	1		chr4:104863454-104863899	446	near: GRMZM5G861558(-1127)	No hits found
TCONS_00002012	1.6497	0.00366498	8.24955	2.73915e-09	1.78183	0.809945	0	1		1.69099	0.00269884	6.65402	0.000164241	0	1	0	1		chr3:64950941-64951749	809	near: GRMZM5G803082(-4435)	|| ref|NP_001170377.1| uncharacterized protein LOC100384359 [Zea ma... 111 2e-22
TCONS_00002544	-1.4526	0.00366773	0	1	0	1	0	1		-1.68212	0.000646613	0	1	0	1	0	1		chr4:32630522-32630898	377	near: GRMZM2G128551(26018)	No hits found
TCONS_00002403	-1.79143	0.00366926	-2.22902	0.0176402	-2.26918	0.000672769	-0.572589	0.5267		-1.36988	0.0290074	-1.85471	0.0479244	-1.44574	0.0215616	-0.700959	0.29925		chr4:203223313-203223941	629	near: AC197382.4_FG001(-3972)	No hits found
TCONS_00005188	-1.38287	0.00386875	0	1	0	1	0	1		-1.24708	0.0102622	0	1	0	1	0	1		chr9:25675657-25675848	192	near: GRMZM2G444466(-2586)	No highly scored hits
TCONS_00001399	5.69002	0.00398218	0	1	7.13015	2.71324e-06	4.73884	2.39513e-06		6.59462	5.70682e-05	0	1	8.74423	4.29182e-13	4.50954	9.21469e-06		chr2:71237409-71237580	172	near: GRMZM2G487605(-5445)	No hits found
TCONS_00000924	1.4767	0.00401978	2.20423	2.49058e-05	2.51259	1.82653e-07	2.41198	4.50142e-05		1.28199	0.0152641	2.47682	1.25371e-06	2.28678	2.34695e-06	2.06038	0.000621839		chr10:42408196-42411730	3535	near: GRMZM2G024057(-26137)	|| ref|NP_001183648.1| uncharacterized protein LOC100502242 [Zea ma... 115 9e-23 || tpg|DAA38830.1| TPA: hypothetical protein ZEAMMB73_337689, parti... 101 2e-18 || tpg|DAA38829.1| TPA: hypothetical protein ZEAMMB73_006349 [Zea m... 100 4e-18 || ref|NP_001130672.1| uncharacterized protein LOC100191775 [Zea ma... 80 4e-12 || gb|AFW70675.1| hypothetical protein ZEAMMB73_872565 [Zea mays] 79 1e-11 |…
TCONS_00001095	3.76301	0.00401978	-1.15598	0.562434	2.27613	0.226498	0.470001	0.994679		2.65173	0.103716	-2.50834	0.116563	1.70564	0.423441	-0.181672	1		chr10:131792771-131793385	615	near: GRMZM2G122340(-4874)	|| ref|XP_002446804.1| hypothetical protein SORBIDRAFT_06g022930 [S... 130 3e-37 || ref|NP_001185961.1| cytokinin dehydrogenase 12 [Zea mays] >gi|31... 108 9e-31 || sp|A2XVN3.1|CKX8_ORYSI RecName: Full=Cytokinin dehydrogenase 8; ... 108 5e-29 || gb|EMT11915.1| Cytokinin dehydrogenase 1 [Aegilops tauschii] 108 4e-28 || ref|XP_002449112.1| hypothetical protein SORBIDRAFT_05g005290 [S... 99 5e-28 ||…
TCONS_00002833	2.18013	0.00406845	0	1	0	1	0	1		2.4012	0.000655909	0	1	0	1	0	1		chr4:159289726-159290097	372	near: GRMZM2G043574(-2539)	|| gb|ACG40721.1| hypothetical protein [Zea mays] 56 6e-10
TCONS_00000475	2.29731	0.00406845	0	1	0	1	1.25779	0.728226		2.48124	0.00108959	0	1	0	1	0.961635	0.809012		chr1:142225829-142226022	194	near: GRMZM2G703764(34003)	No hits found
TCONS_00004683	-1.40321	0.00406845	-2.01927	9.83738e-05	0	1	1.27503	0.726579		-1.36143	0.00475343	-0.963493	0.0920081	0	1	1.21808	0.663372		chr8:21700213-21701304	1092	near: GRMZM2G046290(1304)	|| ref|XP_002457187.1| hypothetical protein SORBIDRAFT_03g002960 [S... 331 1e-88 || gb|EAY72878.1| hypothetical protein OsI_00752 [Oryza sativa Indi... 330 3e-88 || tpg|DAA52992.1| TPA: hypothetical protein ZEAMMB73_513383 [Zea m... 328 1e-87 || ref|NP_001042288.1| Os01g0195000 [Oryza sativa Japonica Group] >... 327 3e-87 || ref|XP_003565455.1| PREDICTED: zinc finger protein NUTCRACKER-li... 316 …
TCONS_00002566	3.01781	0.00406845	6.6965	6.72419e-05	0	1	0	1		3.25632	0.00110368	7.22364	2.56695e-06	0	1	0	1		chr4:43489721-43490378	658	near: AC214438.3_FG002(1046)	|| gb|AFW85624.1| hypothetical protein ZEAMMB73_295215, partial [Ze... 92 7e-17
TCONS_00004264	-2.28891	0.00417923	0	1	0	1	-1.143	0.665105		-2.56294	0.00131996	1.69615	0.841765	0	1	-1.91492	0.243631		chr7:1202112-1202582	471	near: GRMZM2G135839(5861)	No hits found
TCONS_00005024	-4.1044	0.00421762	-4.53638	0.00374913	-6.2343	0.000478671	-1.2707	0.562341		-2.55502	0.0595297	-4.54914	0.00373874	-2.58332	0.0561116	-1.44694	0.386595		chr8:170651049-170651341	293	near: AC218972.3_FG004(3119)	No hits found
TCONS_00004192	5.81678	0.0042234	5.66877	7.51346e-08	3.24039	0.00138485	7.12992	9.40848e-07		6.16976	0.00116274	5.96363	7.0282e-09	2.9406	0.00398963	6.71805	7.25603e-06		chr7:66796678-66797838	1161	near: GRMZM2G584379(-32224)	|| ref|NP_001167955.1| uncharacterized protein LOC100381671 [Zea ma... 68 4e-14
TCONS_00000349	3.00168	0.00422626	1.67456	0.859537	6.68453	4.56501e-05	0	1		2.16983	0.0842749	0	1	7.90965	3.07342e-09	1.4611	0.752741		chr1:72766702-72767975	1274	near: GRMZM2G147301(-1720)	No hits found
TCONS_00005125	1.6437	0.00436373	9.85326	8.11037e-17	0.935951	0.92212	0.925007	0.411008		-0.655159	0.437196	7.92201	3.98753e-08	-1.22729	0.8308	2.05312	0.00305253		chr9:137063771-137065513	1743	near: GRMZM2G053639(-2027)	No hits found
TCONS_00001558	-1.22274	0.00439475	0.131279	1	-0.7771	0.393247	-2.31931	1.71289e-05		-1.22448	0.0043394	0.139986	1	-0.84648	0.283582	-1.83663	0.000205707		chr2:129116252-129117644	1393	near: AC217808.3_FG003(-10685)	No highly scored hits
TCONS_00005305	-1.46997	0.00439475	-0.968783	0.0640761	0	1	0	1		-1.61201	0.00161504	-0.967428	0.0633308	0	1	0	1		chr9:87571946-87572236	291	near: GRMZM2G344993(6633)	No hits found
TCONS_00002613	1.06678	0.00439723	-0.229291	1	2.17366	2.26771e-07	0.184518	1		0.117519	1	-0.357795	1	0.832193	0.11083	0.063756	1		chr4:62279809-62281756	1948	near: GRMZM2G589323(-1259)	|| tpg|DAA44361.1| TPA: hypothetical protein ZEAMMB73_341899 [Zea m... 119 4e-24 || gb|AFW61551.1| hypothetical protein ZEAMMB73_164028 [Zea mays] 102 4e-19 || tpg|DAA55660.1| TPA: hypothetical protein ZEAMMB73_150888 [Zea m... 84 1e-13 || tpg|DAA55659.1| TPA: hypothetical protein ZEAMMB73_715714 [Zea m... 84 2e-13 || ref|NP_001144449.1| uncharacterized protein LOC100277412 [Zea ma... 70 3e-09
TCONS_00000226	-2.95445	0.00444435	-2.05085	0.0652777	-1.60396	0.342807	-0.396122	1		-3.39716	0.00116831	-3.43553	0.00269186	-2.17167	0.120073	-1.90909	0.283208		chr1:3474719-3474836	118	near: GRMZM2G058912(2798)	No highly scored hits
TCONS_00004764	5.51938	0.00445003	0	1	0	1	0	1		6.43042	3.80403e-05	0	1	0	1	0	1		chr8:30362214-30363106	893	near: AC203669.3_FG005(106465)	No hits found
TCONS_00004648	-1.93267	0.00445735	-1.46595	0.04804	-2.18988	0.00132227	-1.21522	0.0976006		-1.97822	0.00342402	-1.36552	0.0686469	-1.41057	0.0381659	-1.64986	0.0100561		chr8:72300743-72302052	1310	near: GRMZM2G403831(-1461)	No hits found
TCONS_00002096	-1.30597	0.00450823	-1.32112	0.00440517	0	1	0	1		-2.06245	3.00383e-06	-2.32225	2.49783e-07	0	1	0	1		chr3:92780168-92780824	657	near: GRMZM2G571902(12001)	No hits found
TCONS_00001022	-1.82393	0.00463464	-1.90615	0.00502226	0	1	0	1		-2.77378	2.8398e-05	-2.71082	0.000152892	0	1	0	1		chr10:95198591-95198980	390	near: GRMZM2G432335(-17592)	No hits found
TCONS_00001146	-1.5439	0.00487442	-1.23601	0.041875	-0.43285	0.751764	-1.51959	0.0435674		-1.40917	0.0097409	-1.3456	0.0238538	-0.797552	0.254408	-0.990826	0.173478		chr2:4203234-4203968	735	near: GRMZM2G045049(-2152)	No hits found
TCONS_00001119	5.7613	0.00490166	0	1	0	1	0	1		4.98463	0.0341396	0	1	0	1	0	1		chr10:138131075-138131537	463	near: GRMZM2G535380(32923)	No hits found
TCONS_00004685	-3.0467	0.00491539	-2.26033	0.216155	-0.999326	0.881745	-1.36047	0.167229		-2.41528	0.0211497	-1.78679	0.347514	-2.0068	0.401036	-2.47719	0.00246589		chr8:37764824-37783268	18445	near: AC191069.3_FG007(19596)	No hits found
TCONS_00000540	5.91516	0.00492019	0	1	0	1	0	1		3.8021	0.222291	0	1	0	1	0	1		chr1:173543901-173544163	263	near: GRMZM5G856124(88542)	|| ref|NP_001170445.1| uncharacterized protein LOC100384437 [Zea ma... 86 3e-15 || ref|NP_001159340.1| uncharacterized protein LOC100304434 [Zea ma... 70 6e-14 || ref|NP_001169420.1| uncharacterized protein LOC100383289 [Zea ma... 74 8e-14 || gb|ACG32268.1| hypothetical protein [Zea mays] 56 7e-09
TCONS_00004113	-1.17454	0.00492741	2.92914	0.479912	0.0943283	1	-4.08225	0.0356237		-0.811091	0.068784	2.98178	0.463828	-2.07004	0.353429	-2.62367	0.100433		chr6:132074896-132076089	1194	near: GRMZM2G500451(-3920)	No highly scored hits
TCONS_00002981	5.60647	0.00492961	1.7393	0.423591	1.51644	0.264584	1.78772	0.153597		5.67026	0.00370516	1.19818	0.759779	1.9285	0.071539	1.93801	0.0680695		chr5:122607108-122607876	769	near: GRMZM2G105331(4558)	|| ref|XP_002438460.1| hypothetical protein SORBIDRAFT_10g020018 [S... 208 9e-88 || ref|XP_002443111.1| hypothetical protein SORBIDRAFT_08g008675 [S... 208 2e-87 || ref|XP_002463949.1| hypothetical protein SORBIDRAFT_01g009436 [S... 199 2e-85 || gb|AAK98731.1|AC090485_10 Putative retroelement [Oryza sativa Ja... 199 2e-85 || ref|NP_001052201.1| Os04g0191000 [Oryza sativa Japonica Group] >... 196 …
TCONS_00000466	2.03218	0.00493162	5.11591	9.8488e-14	1.77877	0.228934	-0.17938	1		2.21855	0.00141273	5.52118	1.70626e-16	2.65145	0.0132451	0.0753591	1		chr1:142214559-142215218	660	near: GRMZM2G703764(22966)	|| gb|AFW62513.1| hypothetical protein ZEAMMB73_693163 [Zea mays] 77 2e-12
TCONS_00004709	-2.81012	0.00493162	-4.912	4.16525e-05	-2.44816	0.123337	-0.591624	0.864		-1.71087	0.0873884	-2.50479	0.0152715	-0.531457	0.941974	-1.1091	0.359556		chr8:175363833-175365497	1665	near: GRMZM5G812548(1963)	|| ref|XP_002456327.1| hypothetical protein SORBIDRAFT_03g034040 [S... 486 e-135 || ref|XP_003567099.1| PREDICTED: proline-rich receptor-like protei... 433 e-119 || dbj|BAK02357.1| predicted protein [Hordeum vulgare subsp. vulgar... 414 e-113 || tpg|DAA57731.1| TPA: putative protein kinase superfamily protein... 398 e-108 || ref|NP_001044187.1| Os01g0738300 [Oryza sativa Japonica Group] >... 394 …
TCONS_00003224	-3.37159	0.005046	0	1	0	1	0	1		-0.78132	0.712749	0	1	0	1	0	1		chr5:75162610-75162987	378	near: GRMZM2G701652(-31075)	No hits found
TCONS_00002830	-5.08964	0.005046	-4.31931	0.00134457	-0.993133	1	-4.61769	0.000156411		-2.74276	0.0709252	-4.25919	0.00177395	-2.76156	0.285997	-4.83482	2.72452e-05		chr4:158699409-158699776	368	near: GRMZM2G492779(-3767)	No highly scored hits
TCONS_00002043	5.74865	0.0050486	6.48516	0.000546374	4.16982	0.14309	0	1		6.38944	0.000471067	5.47511	0.015358	5.31436	0.0131762	0	1		chr3:77751990-77753164	1175	near: AC217841.3_FG001(14567)	No hits found
TCONS_00002984	-2.60571	0.00507396	-1.18479	0.882012	0	1	-2.76611	8.31533e-11		-2.43502	0.00629516	-2.8619	0.328586	0	1	-3.30044	7.39269e-15		chr5:148663765-148667398	3634	near: GRMZM2G161259(18924)	No hits found
TCONS_00003158	-2.28431	0.00509583	-0.282115	1	-0.488729	0.69921	-0.364723	0.795312		-0.621554	0.557971	-0.261306	1	-1.22132	0.0702858	-1.65943	0.00289803		chr5:38751637-38752225	589	near: GRMZM2G136337(1802)	No hits found
TCONS_00001016	-5.11278	0.00524212	3.33055	0.37767	-0.959285	0.37314	0	1		-2.25041	0.14621	2.475	0.630365	-2.03294	0.0111631	0	1		chr10:93465545-93465923	379	near: GRMZM2G147435(3349)	No hits found
TCONS_00002164	-2.50655	0.00530353	-0.371673	1	0	1	0	1		-0.493088	0.801951	-0.281726	1	0	1	0	1		chr3:124595735-124596053	319	near: GRMZM5G852483(-19460)	|| tpg|DAA35767.1| TPA: hypothetical protein ZEAMMB73_504936 [Zea m... 109 1e-32 || gb|ACR38038.1| unknown [Zea mays] 109 1e-32
TCONS_00002038	5.80824	0.00536655	2.77749	0.0945376	-0.784783	0.931254	0	1		6.96365	6.17287e-05	3.63729	0.00880971	0.85429	0.769285	0	1		chr3:77740432-77741110	679	near: AC217841.3_FG001(2761)	|| gb|ACF83029.1| unknown [Zea mays] 77 2e-12
TCONS_00005023	-3.50695	0.00536655	-3.68267	0.0022433	-4.73327	0.0216113	-2.1653	0.112931		-4.07375	0.00140122	-3.71448	0.00209039	-2.4443	0.159007	-3.26247	0.00857749		chr8:170650135-170650515	381	near: AC218972.3_FG004(2249)	No hits found
TCONS_00002939	-1.28996	0.00536655	1.6755	0.859537	0	1	0	1		-1.39899	0.00224056	0	1	0	1	0	1		chr4:234391454-234392257	804	near: GRMZM2G504580(-745)	No hits found
TCONS_00002463	3.32264	0.00537062	3.29335	4.17081e-06	4.44674	2.26234e-06	1.58713	0.125574		2.4181	0.11203	3.23072	8.89079e-06	3.44275	0.00221379	0.480701	0.943031		chr4:146595835-146596689	855	near: AC194268.3_FG003(1254)	No hits found
TCONS_00003995	2.97535	0.00551973	0	1	6.60342	8.82714e-05	0	1		2.02725	0.128065	0	1	5.68485	0.00325293	0	1		chr6:69461595-69461772	178	near: GRMZM5G829072(2483)	No hits found
TCONS_00001984	3.42906	0.00562638	1.44332	0.0761126	-0.170108	1	3.47073	1.33764e-05		3.35378	0.00691422	1.23705	0.156236	-2.7235	0.285079	2.60648	0.00354893		chr3:52493965-52494102	138	near: GRMZM2G564472(-3339)	|| tpg|DAA58824.1| TPA: hypothetical protein ZEAMMB73_569361 [Zea m... 92 5e-17 || tpg|DAA51334.1| TPA: hypothetical protein ZEAMMB73_012793 [Zea m... 78 7e-13 || gb|AEN14329.1| hypothetical protein rf1-C2-g14 [Zea mays] 71 8e-11 || gb|AFW60694.1| hypothetical protein ZEAMMB73_551258 [Zea mays] 70 2e-10 || tpg|DAA46131.1| TPA: hypothetical protein ZEAMMB73_700563 [Zea m... 69 3e-10
TCONS_00001247	2.18043	0.00562638	2.36894	0.014617	2.83876	0.00141277	0	1		1.18532	0.230322	0.687114	0.839274	1.26403	0.283582	0	1		chr2:111549653-111551017	1365	near: AC189784.3_FG003(6985)	|| tpg|DAA42196.1| TPA: hypothetical protein ZEAMMB73_498435 [Zea m... 90 2e-15 || ref|NP_001143294.1| uncharacterized protein LOC100275833 [Zea ma... 90 2e-15 || ref|NP_001142615.1| uncharacterized protein LOC100274884 [Zea ma... 71 6e-10
TCONS_00001662	-2.09918	0.00566409	-0.837333	0.636397	-0.543147	0.799455	-0.603141	0.656321		-1.87995	0.0117116	-0.0519864	1	-1.82775	0.0285784	-1.23696	0.103956		chr2:180193141-180193853	713	near: AC191559.3_FG001(-4563)	|| tpg|DAA61483.1| TPA: hypothetical protein ZEAMMB73_784853 [Zea m... 57 2e-10
TCONS_00005381	-2.18374	0.0057319	-0.160349	1	-0.579712	0.693387	-1.73198	0.0458942		-1.80433	0.0243565	-0.478299	0.860368	-0.0831681	1	-1.66776	0.0366374		chr9:120595167-120595612	446	near: AC215298.2_FG001(2488)	|| gb|ACN27261.1| unknown [Zea mays] 76 3e-12
TCONS_00001357	2.78411	0.0057319	3.86431	0.230464	4.02827	0.00110002	4.32456	0.0608862		1.98741	0.0948209	2.96227	0.470767	3.35151	0.0113455	2.98232	0.281089		chr2:36831279-36831995	717	near: GRMZM2G510156(-684)	No hits found
TCONS_00002567	1.82606	0.0057319	4.52011	0.08989	0	1	0	1		0.993064	0.255528	0	1	1.55449	0.826319	0	1		chr4:43643950-43645848	1899	near: GRMZM2G085836(-8171)	|| gb|AAL76001.1|AF466646_9 putative gag-pol polyprotein [Zea mays] 669 0.0 || emb|CAH67116.1| H0502G05.7 [Oryza sativa Indica Group] 625 e-180 || gb|ABA95357.2| retrotransposon protein, putative, unclassified [... 634 e-179 || emb|CAD40278.2| OSJNBb0062H02.17 [Oryza sativa Japonica Group] >... 634 e-179 || gb|AAL68644.1|AF458768_1 polyprotein [Oryza sativa Japonica Group] 626 e-177 || gb|ABA9996…
TCONS_00001785	-2.43508	0.00575159	0	1	0	1	0	1		-1.07349	0.220476	0	1	0	1	0	1		chr3:56290205-56295619	5415	near: GRMZM2G136106(8051)	No hits found
TCONS_00004692	-3.78155	0.00578373	-1.18666	0.887405	-3.65223	0.133836	-3.5064	2.77165e-07		-3.85821	0.00419109	-2.86078	0.332882	-3.65223	0.0846295	-2.96499	2.57149e-06		chr8:91618544-91619795	1252	near: GRMZM2G474755(2225)	|| ref|XP_002447022.1| hypothetical protein SORBIDRAFT_06g027050 [S... 124 3e-26 || tpg|DAA36252.1| TPA: hypothetical protein ZEAMMB73_432858 [Zea m... 121 3e-25 || tpg|DAA36251.1| TPA: hypothetical protein ZEAMMB73_432858 [Zea m... 121 3e-25 || tpg|DAA36250.1| TPA: hypothetical protein ZEAMMB73_295645 [Zea m... 121 4e-25 || ref|NP_001143206.1| uncharacterized protein LOC100275709 [Zea ma... 120 …
TCONS_00001427	5.52277	0.00578373	1.6872	0.859537	5.99919	0.000992063	0	1		4.77539	0.041068	0	1	5.70425	0.00231281	0	1		chr2:80867909-80868120	212	near: GRMZM2G557633(-1488)	No highly scored hits
TCONS_00002543	-1.50988	0.00578373	-2.86233	0.325305	0	1	0	1		-2.61086	5.56323e-06	-2.86233	0.328409	0	1	0	1		chr4:32629065-32629434	370	near: GRMZM2G128551(24557)	No hits found
TCONS_00001844	-3.56906	0.00582869	-1.68773	0.248156	-2.92339	0.0121546	-1.45977	0.257361		-1.15419	0.452803	-0.388402	1	-0.804473	0.661125	-1.73429	0.114485		chr3:228185036-228193164	8129	near: GRMZM2G498613(-9441)	|| gb|EEE54732.1| hypothetical protein OsJ_02081 [Oryza sativa Japo... 287 6e-76 || ref|NP_001043246.2| Os01g0532200 [Oryza sativa Japonica Group] >... 287 6e-76 || gb|EMT05751.1| Pre-mRNA-processing factor 40-A-like protein [Aeg... 274 5e-72 || gb|EMS61804.1| Pre-mRNA-processing factor 40-like protein A [Tri... 274 5e-72 || ref|XP_003563698.1| PREDICTED: pre-mRNA-processing factor 40 hom... 271 …
TCONS_00000913	2.63102	0.00591035	0	1	0	1	0	1		1.76106	0.164844	0	1	0	1	0	1		chr10:33871829-33872566	738	near: GRMZM5G848412(-7263)	No hits found
TCONS_00001373	2.67057	0.00600556	1.67585	0.859537	0	1	-2.31494	0.460039		2.09673	0.0653842	1.70845	0.841765	0	1	-2.31494	0.338377		chr2:54661979-54662257	279	near: GRMZM2G160116(-7610)	|| gb|ACG34263.1| hypothetical protein [Zea mays] 75 6e-12
TCONS_00002187	1.52844	0.00603243	0	1	0	1	0	1		1.63638	0.00211678	0	1	0	1	0	1		chr3:142525279-142525758	480	near: GRMZM2G360792(87190)	|| gb|AFW65190.1| hypothetical protein ZEAMMB73_151696, partial [Ze... 104 7e-21 || tpg|DAA63464.1| TPA: hypothetical protein ZEAMMB73_665348 [Zea m... 89 5e-16 || gb|AFW81451.1| hypothetical protein ZEAMMB73_768485 [Zea mays] 87 1e-15
TCONS_00005154	3.2805	0.00606217	0	1	0	1	0.963912	0.900403		3.75805	0.000369923	1.70919	0.841765	0	1	2.53687	0.0620243		chr9:13364086-13364364	279	near: GRMZM2G152383(3119)	|| gb|ABF67946.1| putative Opie4 pol protein [Zea mays] 125 5e-27 || gb|AEJ07944.1| Opie1 putative pol protein [Zea diploperennis] 123 2e-26 || gb|AEJ07899.1| Opie3 putative pol protein [Zea mays subsp. mexic... 122 3e-26 || gb|ABF67934.1| Opie3 pol polyprotein [Zea mays] 122 3e-26 || gb|AAL35396.1| Opie2a pol [Zea mays] >gi|168251075|gb|ACA21858.1... 120 9e-26 || gb|AEJ07931.1| Opie3 pol protein…
TCONS_00003347	-1.78648	0.00610032	-1.37598	0.0407392	0	1	0	1		-2.28423	0.000461232	-1.61785	0.0147171	0	1	0	1		chr5:136602539-136603240	702	near: GRMZM2G147172(20487)	No hits found
TCONS_00002201	-1.53819	0.00611774	0	1	0	1	0	1		-1.62768	0.00318753	0	1	0	1	0	1		chr3:149339955-149340558	604	near: GRMZM2G047328(917)	|| tpg|DAA46587.1| TPA: hypothetical protein ZEAMMB73_131767 [Zea m... 131 8e-29 || gb|ACN36725.1| unknown [Zea mays] 107 1e-21 || ref|NP_001140678.1| uncharacterized protein LOC100272753 [Zea ma... 107 1e-21 || ref|NP_001182932.1| uncharacterized protein LOC100501222 [Zea ma... 72 1e-10
TCONS_00004995	3.65245	0.00625912	-1.4727	0.348176	3.03151	0.423413	4.3214	0.0608862		0.825502	0.964233	-1.42285	0.37324	2.2779	0.614918	3.89638	0.0920687		chr8:155440677-155441099	423	near: GRMZM5G836174(1753)	No hits found
TCONS_00004270	-3.74329	0.00632276	-3.33985	0.0879723	0	1	0.804597	0.935989		-2.33695	0.0883369	-3.42977	0.0767481	0	1	-0.330384	1		chr7:4908804-4909040	237	near: GRMZM2G080512(2847)	No hits found
TCONS_00000010	3.52944	0.00640719	4.98551	0.0415286	0.26158	1	0	1		4.88324	3.1719e-06	6.44145	0.000415204	1.82964	0.343472	1.46247	0.752741		chr1:4755798-4756432	635	near: AC191351.3_FG010(1314)	|| ref|XP_002468616.1| hypothetical protein SORBIDRAFT_01g049070 [S... 89 5e-16 || gb|AFW69504.1| putative DEAD-box ATP-dependent RNA helicase fami... 85 7e-15 || gb|AFW69505.1| putative DEAD-box ATP-dependent RNA helicase fami... 84 2e-14 || gb|ACN27776.1| unknown [Zea mays] >gi|413934955|gb|AFW69506.1| p... 84 2e-14 || gb|ACG32362.1| ATP-dependent RNA helicase DDX47 [Zea mays] 84 2e-14 || ref|N…
TCONS_00004099	2.44242	0.00662037	6.88942	4.44685e-06	3.41065	5.44237e-06	0.499266	1		1.84505	0.0791176	5.65976	0.00424329	3.10908	5.60687e-05	0.751678	0.752741		chr6:125088423-125088688	266	near: AC188296.3_FG004(-1149)	No hits found
TCONS_00002677	2.60574	0.00662037	2.50702	0.00487681	2.51684	0.00344425	0	1		1.95879	0.0684546	0.513934	0.923637	1.56967	0.0993749	1.45034	0.752741		chr4:92110684-92111755	1072	near: GRMZM2G489845(4901)	No highly scored hits
TCONS_00000048	3.06395	0.00668859	1.02564	0.726501	0	1	1.07417	0.260609		2.30094	0.07858	0.669613	0.969432	0	1	0.265418	1		chr1:110178829-110183488	4660	near: AC212360.3_FG002(8587)	No hits found
TCONS_00004239	-2.43565	0.00684505	-2.73436	1.6241e-07	-2.12224	4.38888e-05	-0.679534	0.434085		-1.05606	0.286246	-3.4596	1.18491e-10	-2.84101	2.32189e-08	-1.98778	0.000408286		chr7:9334468-9335164	697	near: GRMZM2G153754(5095)	|| ref|XP_002461531.1| hypothetical protein SORBIDRAFT_02g004260 [S... 253 3e-65 || gb|EEE66667.1| hypothetical protein OsJ_23297 [Oryza sativa Japo... 235 6e-60 || gb|EAZ02952.1| hypothetical protein OsI_25092 [Oryza sativa Indi... 235 6e-60 || gb|ACN35097.1| unknown [Zea mays] 230 2e-58 || gb|ACL54244.1| unknown [Zea mays] >gi|414591993|tpg|DAA42564.1| ... 230 2e-58 || ref|NP_001147644.1| recep…
TCONS_00001527	1.60127	0.00684505	-1.01169	0.763305	2.17977	0.000117706	1.01337	0.133146		0.182919	1	-0.439153	1	1.14482	0.080386	-0.35034	0.833628		chr2:114624786-114625229	444	near: GRMZM2G424090(930)	|| ref|NP_001183590.1| uncharacterized protein LOC100502184 [Zea ma... 74 8e-23 || gb|AFW70856.1| hypothetical protein ZEAMMB73_310396 [Zea mays] 74 1e-11 || tpg|DAA60745.1| TPA: hypothetical protein ZEAMMB73_873187, parti... 69 4e-10
TCONS_00003187	1.88806	0.00685296	1.16836	0.785191	0	1	3.3303	0.0106278		2.212	0.000808356	1.96115	0.325705	0	1	4.57431	5.75064e-06		chr5:55309765-55310153	389	near: GRMZM2G068871(1275)	No highly scored hits
TCONS_00003390	-2.26851	0.00691144	-2.57573	0.00195676	-2.62156	0.00119474	-1.64401	0.0912075		-3.86437	2.51617e-05	-2.35747	0.00461734	-3.54525	1.28987e-05	-2.31526	0.00781179		chr5:152839820-152840048	229	near: GRMZM2G544620(-3627)	No hits found
TCONS_00002831	-2.98602	0.00705762	-3.23685	0.000751038	-3.64934	0.139922	-4.67326	8.49675e-07		-3.15489	0.00397012	-7.0194	1.8565e-07	-0.221828	1	-5.38091	1.74707e-08		chr4:158700005-158700570	566	near: GRMZM2G492779(-3072)	|| gb|AAL75981.1|AF466203_10 putative gag-pol precursor -orf1 [Zea ... 79 4e-13 || gb|AAT08010.1| putative kinase [Zea mays] 56 9e-12
TCONS_00002459	-1.13212	0.00707675	-0.714275	0.139886	-0.865588	0.0433378	-1.73481	4.87993e-06		-0.472446	0.394028	-0.403459	0.542085	-0.784884	0.0587745	-1.7334	2.52344e-06		chr4:115970343-115974494	4152	near: GRMZM2G579736(-93355)	|| gb|ACR37443.1| unknown [Zea mays] 90 2e-15 || gb|ACN31953.1| unknown [Zea mays] >gi|414885639|tpg|DAA61653.1| ... 76 4e-11 || gb|ACG47792.1| hypothetical protein [Zea mays] 71 1e-09 || ref|NP_001144874.1| uncharacterized protein LOC100277969 [Zea ma... 68 8e-09
TCONS_00004841	2.22593	0.00718423	1.10317	0.0387568	1.58244	0.0569493	1.7726	2.26432e-06		2.27673	0.00491002	0.703741	0.288525	1.24438	0.155884	0.576342	0.259706		chr8:66384486-66386198	1713	near: AC195946.3_FG003(-16701)	|| gb|ACG43977.1| hypothetical protein [Zea mays] 74 1e-10 || tpg|DAA62632.1| TPA: hypothetical protein ZEAMMB73_747736 [Zea m... 72 5e-10 || tpg|DAA62633.1| TPA: hypothetical protein ZEAMMB73_031603 [Zea m... 72 6e-10 || ref|NP_001142608.1| uncharacterized protein LOC100274876 [Zea ma... 72 6e-10 || tpg|DAA54722.1| TPA: hypothetical protein ZEAMMB73_888932 [Zea m... 69 4e-09
TCONS_00003216	1.6097	0.00719236	0	1	0	1	0	1		0.759256	0.354035	0	1	0	1	0	1		chr5:72187587-72188752	1166	near: GRMZM2G013538(-29575)	|| gb|AFW80778.1| hypothetical protein ZEAMMB73_082288 [Zea mays] 120 5e-25 || ref|NP_001170384.1| uncharacterized protein LOC100384367 [Zea ma... 95 4e-17
TCONS_00002308	5.86637	0.0072728	0	1	0	1	0	1		3.21523	0.362795	0	1	0	1	0	1		chr3:205096899-205097096	198	near: GRMZM2G003838(-10578)	No hits found
TCONS_00003481	5.55769	0.0072728	4.55682	0.0932405	0	1	2.17344	0.254337		5.50705	0.00775054	5.30275	0.0191674	0	1	3.8427	0.000992504		chr5:200072113-200072532	420	near: GRMZM2G144898(23096)	No highly scored hits
TCONS_00004507	-2.90392	0.0072728	0	1	-1.47844	0.204822	0	1		-1.13416	0.336691	0	1	-0.165327	1	0	1		chr7:113566779-113567401	623	near: GRMZM5G893761(22474)	No hits found
TCONS_00002882	1.33747	0.0074823	0.984845	0.0969426	1.05838	0.245293	1.17526	0.0300739		1.19853	0.0203959	0.806086	0.217262	0.587279	0.673696	1.18346	0.0184037		chr4:192011404-192011910	507	near: AC205732.2_FG005(-7911)	No hits found
TCONS_00002254	5.60033	0.00752589	0	1	0	1	1.48195	0.613046		5.00141	0.0315434	0	1	3.86796	0.170667	3.04831	0.0279091		chr3:177967954-177968383	430	near: GRMZM2G128923(-3622)	No hits found
TCONS_00000846	-2.96934	0.00753592	-2.7838	0.0378226	-1.41537	0.420119	-2.32596	0.03796		-1.84505	0.0885231	-1.48484	0.307594	-0.393173	1	-1.40123	0.191351		chr10:1426464-1426822	359	near: GRMZM2G048059(1308)	No hits found
TCONS_00002373	1.77768	0.00775217	6.45215	0.00014784	1.81545	0.00117211	1.15744	0.0361624		1.40039	0.0553204	4.93098	0.0382547	0.816768	0.25921	-0.189359	1		chr4:90675583-90677016	1434	near: GRMZM2G000801(50310)	|| tpg|DAA38411.1| TPA: hypothetical protein ZEAMMB73_756690 [Zea m... 70 1e-09 || ref|NP_001141334.1| uncharacterized protein LOC100273425 [Zea ma... 70 1e-09
TCONS_00000530	2.70883	0.00775961	0	1	0	1	0	1		3.08432	0.000839736	0	1	2.76072	0.445889	0	1		chr1:167956635-167957522	888	near: GRMZM2G514812(4302)	|| ref|NP_001142979.1| uncharacterized protein LOC100275433 [Zea ma... 184 3e-44
TCONS_00002563	4.10378	0.00777423	2.29325	0.172616	0	1	0	1		4.97359	0.000485457	3.43966	0.0134293	0	1	0	1		chr4:43480268-43481520	1253	near: AC214438.3_FG003(-3347)	No hits found
TCONS_00004999	-1.83911	0.00782366	0	1	0	1	0	1		-1.94177	0.00475343	0	1	0	1	0	1		chr8:158202276-158202939	664	near: GRMZM2G591626(-3183)	No hits found
TCONS_00002307	5.55067	0.00786829	4.90443	0.0508689	0	1	0	1		3.37564	0.320609	4.73383	0.0686469	0	1	0	1		chr3:204657835-204658329	495	near: GRMZM2G159924(-4589)	No hits found
TCONS_00001983	1.35354	0.00794323	1.29876	0.00735236	2.54522	0.573867	3.37513	2.55746e-11		1.63837	0.000633175	1.80561	4.25663e-05	2.28487	0.610691	3.25718	9.66495e-11		chr3:52492747-52493655	909	near: GRMZM2G564472(-4172)	|| tpg|DAA45916.1| TPA: hypothetical protein ZEAMMB73_071112 [Zea m... 82 1e-13
TCONS_00000473	5.36038	0.00810118	6.21665	0.000328509	3.41956	0.310723	-1.47747	0.678348		4.03373	0.143	6.5019	6.37361e-05	4.04275	0.118439	-1.70519	0.474441		chr1:142223044-142223230	187	near: GRMZM2G703764(31215)	No hits found
TCONS_00004141	-2.35902	0.00813416	0	1	0	1	0	1		-1.05788	0.282411	0	1	0	1	0	1		chr6:154240523-154241137	615	near: GRMZM2G390461(3133)	|| gb|AFW71196.1| hypothetical protein ZEAMMB73_106846 [Zea mays] 98 1e-18
TCONS_00004862	-3.21454	0.00837835	0	1	-2.64704	0.183089	-1.96528	0.0550164		-2.90126	0.015091	0	1	-2.15795	0.222656	-2.30021	0.013522		chr8:80034337-80035271	935	near: GRMZM2G106526(-7090)	No highly scored hits
TCONS_00000346	2.6638	0.00861374	3.82268	0.00394698	3.04218	0.0045157	1.59909	0.133408		2.69312	0.00708626	3.98863	0.00199688	2.17959	0.0634716	1.11847	0.338682		chr1:72557464-72558158	695	near: GRMZM2G128714(6495)	No hits found
TCONS_00000993	5.6336	0.00871815	0	1	2.34276	0.216015	0	1		6.82476	0.000119549	0	1	5.35483	3.13435e-06	0	1		chr10:74114980-74116987	2008	near: GRMZM2G558205(1235)	|| ref|NP_001170357.1| uncharacterized protein LOC100384335 [Zea ma... 204 6e-50 || ref|NP_001169638.1| uncharacterized protein LOC100383519 precurs... 204 1e-49 || gb|ACN31325.1| unknown [Zea mays] 178 4e-42 || gb|AAP94598.1| putative transposase protein [Zea mays] 162 3e-37 || gb|AAL66752.1|AF464738_3 putative transposase [Zea mays] 162 3e-37 || ref|XP_002446478.1| hypothetical protein SORBIDRA…
TCONS_00002894	-1.39642	0.00871815	-2.85669	1.01876e-08	-1.80745	0.00576563	-1.529	0.00592264		-1.61965	0.00178525	-2.36818	2.12726e-06	-1.74583	0.00507666	-2.06893	5.70169e-05		chr4:198560959-198561940	982	near: AC234156.1_FG005(1063)	No hits found
TCONS_00002912	-2.79477	0.00879394	-1.96961	0.0508689	-1.40014	0.289416	-0.799	0.966719		-3.48956	0.00126661	-1.56396	0.138441	-1.47097	0.207033	-1.50663	0.502763		chr4:217413111-217413748	638	near: GRMZM2G132531(-7790)	|| tpg|DAA40557.1| TPA: hypothetical protein ZEAMMB73_784389 [Zea m... 89 7e-16 || tpg|DAA40556.1| TPA: hypothetical protein ZEAMMB73_784389 [Zea m... 89 7e-16
TCONS_00001539	2.14477	0.0087996	0	1	0	1	0	1		2.51492	0.000985764	0	1	4.19874	0.101335	2.16782	0.520472		chr2:119911150-119911658	509	near: GRMZM2G130736(31070)	No hits found
TCONS_00001219	-2.1457	0.0087996	0	1	-1.69451	0.0350513	-1.61721	0.0551599		-1.22298	0.178557	0	1	-1.21816	0.139077	-1.57799	0.0458492		chr2:42359019-42361110	2092	near: GRMZM2G491645(-1893)	No hits found
TCONS_00002508	5.71711	0.00885339	0	1	2.54804	0.0428618	5.04726	0.016973		4.63968	0.0786439	0	1	-0.479641	1	3.72058	0.129687		chr4:5968944-5969333	390	near: AC213827.3_FG009(-532)	No hits found
TCONS_00003021	-1.17644	0.00890334	1.68372	0.859537	0	1	0	1		-1.04446	0.0227347	0	1	0	1	0	1		chr5:15465578-15466282	705	near: GRMZM2G506882(414)	No highly scored hits
TCONS_00003179	-1.62381	0.00892675	-1.96869	0.000175049	-0.719079	0.345207	-0.393255	0.817651		-2.2583	0.000253573	-2.45428	3.10362e-06	-0.816379	0.205556	-1.91562	0.00163195		chr5:49834722-49835856	1135	near: GRMZM2G477846(4069)	No hits found
TCONS_00000143	-2.28723	0.00924966	0	1	0	1	-2.60666	0.00178677		-2.93166	0.00102101	0	1	0	1	-2.58724	0.000822628		chr1:88421747-88422423	677	near: GRMZM2G565871(-34611)	No highly scored hits
TCONS_00001363	-2.56742	0.00930293	-0.291924	1	-1.99801	0.210199	-1.05236	0.708226		-1.1472	0.299508	0.9499	0.703517	0.692461	0.778335	-0.287672	1		chr2:50514286-50514542	257	near: GRMZM2G537150(-1252)	No hits found
TCONS_00003769	2.49884	0.00936241	-0.410126	0.973984	-0.0670148	1	0.103835	1		0.56751	0.872616	-1.16799	0.313368	-1.95358	0.0307149	-0.291319	1		chr6:12538890-12539085	196	near: GRMZM2G078256(-13801)	|| ref|XP_002488947.1| hypothetical protein SORBIDRAFT_1368s002010 ... 78 2e-26 || ref|XP_002489041.1| hypothetical protein SORBIDRAFT_0285s002020 ... 80 6e-23 || ref|XP_002489102.1| hypothetical protein SORBIDRAFT_0070s002020 ... 66 7e-21 || ref|XP_002489051.1| hypothetical protein SORBIDRAFT_0227s002010 ... 66 2e-17 || emb|CBJ34222.1| conserved unknown protein [Ectocarpus siliculosu... 64 3e-17…
TCONS_00002782	2.67719	0.00941935	1.55827	0.307168	0	1	0	1		1.55011	0.301656	0.927926	0.759402	0	1	0	1		chr4:128281888-128282138	251	near: GRMZM5G807063(-1800)	|| gb|AFW86276.1| hypothetical protein ZEAMMB73_389658 [Zea mays] 49 1e-09
TCONS_00004615	-4.88396	0.00947544	-0.764083	0.912429	-0.23875	1	-1.20443	0.162717		-1.06328	0.613775	0.987988	0.678265	0.124293	1	-1.02865	0.210802		chr7:168589010-168589618	609	near: AC217975.3_FG001(-4370)	No hits found
TCONS_00005032	6.23967	0.00965847	0.230681	1	-0.00608696	1	4.42923	0.0976006		7.0294	0.00167119	-2.55885	0.301303	-2.11181	0.130338	5.81245	0.00698745		chr9:2465360-2465829	470	near: GRMZM2G512652(-776)	|| gb|AFW85198.1| hypothetical protein ZEAMMB73_022309 [Zea mays] 166 1e-39 || gb|EMT14009.1| hypothetical protein F775_32425 [Aegilops tauschii] 91 8e-17 || ref|XP_003557584.1| PREDICTED: uncharacterized protein LOC100840... 91 8e-17 || gb|EMS63835.1| hypothetical protein TRIUR3_32626 [Triticum urartu] 90 2e-16 || gb|EMS63911.1| hypothetical protein TRIUR3_21547 [Triticum urartu] 89 5e-16 || gb|…
TCONS_00003343	3.37274	0.00980523	0	1	5.22417	0.0170491	2.41267	0.521245		0.495432	1	0	1	2.28023	0.611794	2.6301	0.367851		chr5:135517266-135518004	739	near: GRMZM2G563175(-8572)	|| gb|AAL75972.2|AF466203_1 putative RIRE2 orf3 [Zea mays] 152 1e-34 || gb|AAN40028.1| putative RIRE2 orf3 [Zea mays] 148 1e-33 || gb|AAK73107.1|AF391808_7 RIRE2 orf3 [Zea mays] >gi|168251066|gb|... 121 1e-25 || ref|XP_002464818.1| hypothetical protein SORBIDRAFT_01g027265 [S... 87 3e-15 || ref|XP_002489191.1| hypothetical protein SORBIDRAFT_0013s006040 ... 82 9e-14 || gb|AAL68847.1|AF466199_6 pu…
TCONS_00003198	5.77849	0.00980523	0	1	7.26258	0.000114094	0	1		6.19906	0.00302519	0	1	7.58461	2.61327e-05	0	1		chr5:62345376-62346192	817	near: GRMZM2G531818(-1424)	No hits found
TCONS_00003505	-2.29103	0.0100536	-1.03039	0.428705	-2.45589	0.0153526	-1.29521	0.192823		-2.15067	0.0154547	-0.294372	1	-0.491645	0.854854	-2.22385	0.00679525		chr5:211167541-211167992	452	near: GRMZM2G522360(875)	|| ref|XP_002452899.1| hypothetical protein SORBIDRAFT_04g034590 [S... 164 7e-39 || ref|XP_003573028.1| PREDICTED: UPF0614 protein C14orf102 homolog... 114 9e-24 || ref|NP_001048265.1| Os02g0772500 [Oryza sativa Japonica Group] >... 114 1e-23 || gb|EEC74087.1| hypothetical protein OsI_09115 [Oryza sativa Indi... 114 1e-23 || gb|EMT27154.1| UPF0614 C14orf102-like protein [Aegilops tauschii] 108 5e…
TCONS_00004276	-2.4829	0.0101161	-0.720036	0.728295	-2.13278	0.0557534	-2.00433	0.0629541		-1.4378	0.175834	-0.561141	0.852376	-2.17364	0.0361153	-2.02336	0.0434163		chr7:7409206-7409849	644	near: GRMZM2G044469(-2259)	No hits found
TCONS_00003778	-1.79372	0.0101161	-1.12212	0.232699	-1.34233	0.0978339	-0.694808	0.46707		-1.81625	0.00817891	-1.16733	0.209894	-0.868613	0.288838	-1.57194	0.0172797		chr6:13118037-13118562	526	near: GRMZM2G375011(1736)	No hits found
TCONS_00001858	4.27963	0.0101368	-1.56992	0.497699	-3.49154	0.0207075	2.13953	0.419431		5.56222	0.000295816	-0.68807	0.966634	-1.95631	0.185792	5.70647	0.000124562		chr3:27808111-27808798	688	near: GRMZM2G028701(2674)	No hits found
TCONS_00000548	-2.15369	0.0101715	-2.60639	0.0075393	-1.39467	0.136297	-2.28389	0.00944013		-2.32943	0.00485614	-1.57393	0.127839	-2.31293	0.00478216	-1.68963	0.0476922		chr1:177034641-177035394	754	near: GRMZM2G009530(1321)	No hits found
TCONS_00002371	2.50766	0.0103417	0	1	0	1	0	1		2.40115	0.0158117	0	1	0	1	0	1		chr4:82024139-82024885	747	near: GRMZM2G117849(7738)	|| gb|AFW62257.1| hypothetical protein ZEAMMB73_964008 [Zea mays] 118 1e-24
TCONS_00001285	5.80558	0.0103417	1.67076	0.859537	1.78842	0.809945	3.20597	0.312865		6.90513	0.000444282	3.00783	0.475961	0	1	2.17191	0.528717		chr2:160182-160995	814	near: GRMZM2G493186(-16441)	No highly scored hits
TCONS_00000435	1.72222	0.0103774	0	1	1.41782	0.0498701	3.25931	0.275145		1.47034	0.0341115	0	1	1.57329	0.0196345	2.97894	0.283208		chr1:127433311-127436035	2725	near: GRMZM2G497922(-2810)	|| gb|ACF83029.1| unknown [Zea mays] 73 4e-10
TCONS_00005419	-1.3086	0.0104866	-1.07658	0.0446828	0	1	-2.31764	0.460039		-1.50417	0.00258431	-1.3948	0.00568911	0	1	-2.31764	0.338856		chr9:152202293-152204388	2096	near: GRMZM5G865819(-3388)	|| gb|ACN33995.1| unknown [Zea mays] 184 7e-44 || ref|NP_001168430.1| uncharacterized protein LOC100382200 [Zea ma... 184 7e-44 || gb|ACG29853.1| cytochrome P450 CYP81A3v2 [Zea mays] 152 3e-34 || ref|NP_001142304.1| uncharacterized protein LOC100274473 [Zea ma... 150 2e-33 || ref|XP_002466415.1| hypothetical protein SORBIDRAFT_01g007410 [S... 149 4e-33 || ref|XP_002466416.1| hypothetical protein …
TCONS_00003372	-2.35824	0.0106821	0	1	0.178439	1	-0.984468	0.581417		-1.55554	0.0948209	0	1	-0.485952	0.982332	-1.75545	0.14215		chr5:144552982-144553312	331	near: AC211190.4_FG003(742)	No highly scored hits
TCONS_00001416	1.56162	0.0109395	0	1	3.96147	0.175179	1.47305	0.0305311		1.20841	0.068559	0	1	2.77261	0.447057	0.289848	0.992171		chr2:79740106-79741079	974	near: AC209368.3_FG004(-10660)	|| tpg|DAA55627.1| TPA: hypothetical protein ZEAMMB73_345396 [Zea m... 164 2e-45 || gb|AFW85146.1| hypothetical protein ZEAMMB73_953640 [Zea mays] 92 8e-21 || ref|NP_001169353.1| uncharacterized protein LOC100383220 [Zea ma... 88 1e-19
TCONS_00000335	-2.61754	0.0109395	-2.09614	0.0839403	-4.95109	0.000122645	-2.43411	0.00862132		-2.58028	0.0100851	-1.75657	0.158545	-1.58798	0.148443	-2.90713	0.000902392		chr1:69553313-69553679	367	near: GRMZM2G111208(6315)	No hits found
TCONS_00003587	1.78403	0.0109395	0	1	1.77327	0.809945	2.42425	0.00034354		1.28752	0.100541	1.69515	0.841765	1.55467	0.826319	2.28048	0.000666835		chr6:63197994-63198805	812	near: GRMZM2G486460(558)	No highly scored hits
TCONS_00002806	2.43767	0.0109395	2.00467	0.294558	1.2813	0.0967182	0	1		2.00899	0.0565617	1.54189	0.531736	1.19901	0.105553	0	1		chr4:145081119-145082188	1070	near: GRMZM2G549497(8311)	|| gb|AFW61551.1| hypothetical protein ZEAMMB73_164028 [Zea mays] 126 8e-27 || gb|AFW65190.1| hypothetical protein ZEAMMB73_151696, partial [Ze... 100 5e-19 || ref|NP_001136658.1| uncharacterized protein LOC100216787 precurs... 67 6e-09
TCONS_00005177	5.90481	0.0111005	0	1	4.36455	0.142914	0	1		4.98562	0.0553207	0	1	5.27372	0.0311269	0	1		chr9:24841529-24841812	284	near: AC233934.1_FG001(-14297)	|| gb|ACG24353.1| hypothetical protein [Zea mays] 91 1e-16
TCONS_00000460	-1.95076	0.0111005	0	1	-1.84224	0.0187819	0	1		-2.19777	0.00368143	0	1	-1.37707	0.0699028	0	1		chr1:140035484-140036297	814	near: GRMZM2G061988(-12240)	No hits found
TCONS_00002275	-3.38046	0.0111775	-1.80305	0.293806	-4.47349	0.00102994	-1.8359	0.218729		-1.90727	0.175356	-0.391695	1	-2.25463	0.0795203	-1.89791	0.15414		chr3:187931157-187931467	311	near: AC213654.3_FG001(777)	No hits found
TCONS_00003970	5.96362	0.0112511	0	1	0	1	3.08552	0.0974819		6.7062	0.00183157	0	1	0	1	4.07982	0.00899594		chr6:63204664-63205355	692	near: GRMZM5G831515(-3462)	No hits found
TCONS_00003319	-2.566	0.0112581	-1.24324	0.327089	-1.77628	0.109581	-2.56924	0.0239782		-1.94984	0.0569369	-0.339956	1	-2.21598	0.0271905	-2.09831	0.0462796		chr5:115890408-115891432	1025	near: GRMZM2G038174(3863)	No hits found
TCONS_00005062	-3.22721	0.0113043	0	1	-1.50269	0.0417499	-1.50628	0.240226		-2.09526	0.0845322	0	1	-1.81779	0.00782422	-1.90787	0.0689451		chr9:87439706-87441014	1309	near: GRMZM2G047553(-10049)	No hits found
TCONS_00003002	-3.10723	0.0113891	-2.41473	0.0642899	-4.68814	0.000156788	-2.54185	0.0464394		-2.03056	0.120102	-1.02119	0.615863	-1.44776	0.298007	-1.97257	0.119242		chr5:205710364-205714062	3699	near: GRMZM5G844017(-2532)	|| ref|XP_002454314.1| hypothetical protein SORBIDRAFT_04g028500 [S... 565 e-159 || ref|NP_001048065.1| Os02g0739000 [Oryza sativa Japonica Group] >... 543 e-152 || gb|EEE57776.1| hypothetical protein OsJ_08317 [Oryza sativa Japo... 543 e-152 || ref|XP_003570680.1| PREDICTED: DEAD-box ATP-dependent RNA helica... 541 e-151 || gb|EMS55120.1| DEAD-box ATP-dependent RNA helicase ISE2, chlorop... 488 …
TCONS_00000236	-1.91781	0.011435	-0.315118	0.922967	0	1	-2.25432	5.76245e-05		-1.04467	0.197403	-1.08812	0.140239	0	1	-2.81252	2.42332e-07		chr1:9253145-9253778	634	near: GRMZM2G075745(-16917)	No hits found
TCONS_00003562	-3.69088	0.0114646	-1.52008	0.455262	-3.4631	0.019748	-0.892505	0.800799		-2.30267	0.131848	0.27716	1	-0.807319	0.826319	-1.29539	0.490463		chr6:163976302-163978009	1708	near: GRMZM5G883336(1463)	|| gb|AFW81098.1| hypothetical protein ZEAMMB73_617807 [Zea mays] 565 e-158 || ref|XP_003567911.1| PREDICTED: golgin candidate 5-like [Brachypo... 394 e-107 || gb|EMT20874.1| hypothetical protein F775_18698 [Aegilops tauschii] 389 e-106 || gb|EEE64668.1| hypothetical protein OsJ_19523 [Oryza sativa Japo... 380 e-103 || gb|EEC79687.1| hypothetical protein OsI_20957 [Oryza sativa Indi... 380 e-103 …
TCONS_00001897	-1.42872	0.0114646	0	1	0	1	0	1		-1.0859	0.0538256	0	1	0	1	0	1		chr3:194491664-194492127	464	near: GRMZM2G317783(-893)	No hits found
TCONS_00004894	-1.9832	0.0116258	-1.15182	0.9044	-1.6117	0.0466556	-1.35503	0.138402		-1.38412	0.0971694	-1.17129	0.898859	-0.960447	0.283582	-1.26317	0.130183		chr8:102073164-102073410	247	near: AC234152.1_FG007(-548)	No hits found
TCONS_00001661	5.37306	0.0117233	0	1	0	1	3.32939	0.254337		6.09873	0.000928889	0	1	0	1	3.27024	0.202907		chr2:179832530-179833083	554	near: GRMZM2G164240(6339)	No highly scored hits
TCONS_00001071	-1.29189	0.0117233	0	1	-1.35753	0.00807611	0	1		-0.839126	0.136018	0	1	-2.12056	1.03058e-05	0	1		chr10:117452812-117453257	446	near: GRMZM5G882561(-5374)	|| gb|ACG40721.1| hypothetical protein [Zea mays] 75 8e-12 || tpg|DAA47858.1| TPA: hypothetical protein ZEAMMB73_648537 [Zea m... 71 9e-11 || gb|ACG48332.1| hypothetical protein [Zea mays] 68 7e-10
TCONS_00002702	-5.21069	0.011927	3.71217	0.321659	-0.101413	1	-2.61926	0.133113		-1.77349	0.385679	3.43217	0.378223	2.61318	0.225628	-1.3959	0.454239		chr4:100383155-100383563	409	near: GRMZM5G898259(-1004)	No hits found
TCONS_00003927	-2.06536	0.01203	-1.26611	0.188851	-0.767004	0.491824	-1.49051	0.0411026		-0.525173	0.757128	-0.259028	1	-0.447418	0.826319	-1.72359	0.0101494		chr6:48734074-48734950	877	near: GRMZM2G332801(3115)	|| ref|NP_001182820.1| uncharacterized protein LOC100501052 [Zea ma... 91 4e-16 || ref|NP_001191258.1| uncharacterized protein LOC100533165 [Zea ma... 76 9e-12
TCONS_00004766	3.10674	0.0121967	4.88772	0.0381101	3.05189	0.407784	-2.31468	0.460039		3.21852	0.00653177	3.6206	0.275203	3.12859	0.330892	-0.859018	0.973073		chr8:31982799-31983140	342	near: AC196158.3_FG002(2780)	|| gb|ACF83029.1| unknown [Zea mays] 74 1e-11
TCONS_00002390	-1.40123	0.012316	-2.7681	1.44518e-07	-2.49553	4.24942e-07	-1.17598	0.0508196		-1.36925	0.0138609	-2.51584	1.74749e-06	-2.95003	1.39974e-09	-1.49188	0.00531893		chr4:167401060-167402108	1049	near: GRMZM2G125991(-1950)	|| gb|AGG19104.1| cellulase [Zea mays] 260 3e-67 || ref|XP_002454315.1| hypothetical protein SORBIDRAFT_04g028520 [S... 251 2e-64 || gb|AFW73321.1| endoglucanase 1 [Zea mays] 241 1e-61 || ref|NP_001151436.1| endoglucanase 1 precursor [Zea mays] >gi|195... 241 1e-61 || sp|Q6Z5P2.1|GUN7_ORYSJ RecName: Full=Endoglucanase 7; AltName: F... 230 3e-58 || gb|EAY87457.1| hypothetical protein OsI_08866 [Or…
TCONS_00005254	2.46592	0.012316	1.3165	0.0631455	4.97348	8.29155e-08	1.48185	0.123172		1.62814	0.174583	0.197523	1	4.41202	4.24513e-06	-0.885113	0.5262		chr9:58473641-58474051	411	near: GRMZM5G843679(1065)	|| tpg|DAA50177.1| TPA: hypothetical protein ZEAMMB73_199884 [Zea m... 95 5e-18 || ref|NP_001136658.1| uncharacterized protein LOC100216787 precurs... 72 6e-11
TCONS_00000763	-1.74763	0.0123697	-1.19829	0.884318	0	1	0	1		-2.32389	0.000774045	-2.86762	0.331253	0	1	0	1		chr1:297654085-297654210	126	near: GRMZM2G516214(45375)	No hits found
TCONS_00000612	-1.60027	0.0124947	-1.36056	0.0669443	-1.11612	0.0978339	-1.04764	0.134534		-1.12973	0.0898446	-0.959569	0.239552	-1.83092	0.00216011	-1.16613	0.0543349		chr1:211727380-211728260	881	near: GRMZM2G519600(-826)	|| gb|ACN35943.1| unknown [Zea mays] 101 2e-19 || gb|ACG47792.1| hypothetical protein [Zea mays] 77 4e-12
TCONS_00003497	3.42893	0.0126542	0	1	0	1	2.10249	0.156693		2.83779	0.0668313	0	1	0	1	0.764116	0.858788		chr5:208251757-208252106	350	near: GRMZM2G578314(-4822)	No hits found
TCONS_00004854	-3.61136	0.0128366	-1.3569	0.695354	-0.525554	1	-3.93865	3.14918e-06		-2.92967	0.0302542	-0.788809	0.959407	-1.94571	0.305939	-5.05444	8.20928e-09		chr8:71840332-71840630	299	near: GRMZM2G069143(-4251)	No hits found
TCONS_00004664	-1.17457	0.0128512	-0.79442	0.158974	-0.328416	0.74059	-0.316905	0.784899		-1.11094	0.0177423	-1.19816	0.0179706	-0.622397	0.216987	-0.724494	0.149908		chr8:143448819-143452249	3431	near: GRMZM2G059893(-13756)	|| ref|XP_002455952.1| hypothetical protein SORBIDRAFT_03g027880 [S... 538 e-150 || tpg|DAA58977.1| TPA: hypothetical protein ZEAMMB73_586293 [Zea m... 535 e-150 || gb|EAY74967.1| hypothetical protein OsI_02864 [Oryza sativa Indi... 518 e-144 || gb|EMS46807.1| SCY1-like protein 2 [Triticum urartu] 516 e-144 || gb|EAZ12691.1| hypothetical protein OsJ_02609 [Oryza sativa Japo... 516 e-144 || ref|XP…
TCONS_00003937	-2.3168	0.0132235	-1.23914	0.132025	-2.30217	0.00608482	-0.808331	0.562341		-1.90961	0.0381014	-0.933355	0.312401	-1.93312	0.0136254	-0.935351	0.362782		chr6:52582318-52583204	887	near: GRMZM2G022355(18635)	No hits found
TCONS_00003459	-1.51992	0.0132235	0	1	-1.20956	0.0574837	-1.54817	0.0392736		-1.68391	0.00496571	0	1	-1.34129	0.0217068	-3.06717	2.24299e-05		chr5:194724263-194725015	753	near: AC210794.3_FG004(-13050)	No hits found
TCONS_00005207	-2.86298	0.0132575	-2.30731	0.00224295	0	1	0	1		-1.81102	0.106659	-3.11536	7.61753e-05	0	1	0	1		chr9:30935831-30936295	465	near: AC203763.3_FG001(435)	No hits found
TCONS_00002490	-0.963973	0.0132816	-1.07086	0.0134292	0	1	-2.31289	0.460039		-0.392849	0.464765	-0.159006	1	0	1	-2.31289	0.338682		chr4:228235611-228236680	1070	near: GRMZM2G550137(-744)	|| tpg|DAA39876.1| TPA: hypothetical protein ZEAMMB73_242057 [Zea m... 75 3e-11
TCONS_00000964	6.07139	0.0134587	2.36876	0.673563	0	1	0	1		6.81615	0.00274242	0	1	0	1	0	1		chr10:61734548-61736221	1674	near: GRMZM5G893059(19376)	|| gb|AEJ07906.1| putative transposase [Zea luxurians] 281 3e-73 || ref|NP_001059372.2| Os07g0279200 [Oryza sativa Japonica Group] >... 280 7e-73 || ref|NP_001174623.1| Os06g0170650 [Oryza sativa Japonica Group] >... 280 7e-73 || gb|ABA98161.2| hAT family dimerisation domain containing protein... 280 7e-73 || gb|AAT01369.1| putative transposase Tam3 [Oryza sativa Japonica ... 280 7e-73 || ref|NP_…
TCONS_00001183	1.52387	0.0134587	2.45527	0.63866	0	1	2.66274	0.000218404		2.56963	1.2018e-06	5.13144	0.0249865	1.54964	0.826319	3.00394	8.15379e-06		chr2:119909723-119911029	1307	near: GRMZM2G130736(30042)	No hits found
TCONS_00005005	-2.05384	0.0134587	-0.864432	0.327911	-0.405952	1	-1.02128	0.375467		-0.809717	0.409642	-1.79941	0.0170627	-0.0978857	1	-1.48915	0.0845938		chr8:161734616-161735202	587	near: GRMZM2G590958(857)	|| ref|XP_002458975.1| hypothetical protein SORBIDRAFT_03g043630 [S... 157 9e-46 || ref|NP_001131685.1| hypothetical protein [Zea mays] >gi|19469224... 152 2e-43 || gb|EAZ14601.1| hypothetical protein OsJ_04525 [Oryza sativa Japo... 129 2e-33 || ref|NP_001045181.1| Os01g0914600 [Oryza sativa Japonica Group] >... 129 2e-33 || dbj|BAG97506.1| unnamed protein product [Oryza sativa Japonica G... 129 …
TCONS_00002029	2.61358	0.0134839	6.94765	3.46979e-06	1.77793	0.809945	0	1		2.69482	0.00859567	6.07355	0.000825929	3.86251	0.155519	0	1		chr3:71557774-71558998	1225	near: GRMZM5G822479(-4721)	|| gb|ACG42783.1| hypothetical protein [Zea mays] 362 1e-97 || gb|ACL53055.1| unknown [Zea mays] 358 2e-96 || gb|ACG43645.1| hypothetical protein [Zea mays] 308 3e-81 || gb|EAZ02133.1| hypothetical protein OsI_24223 [Oryza sativa Indi... 76 2e-11
TCONS_00003544	-5.26496	0.0135008	-2.0876	0.512326	0	1	0	1		-3.69619	0.0586518	-2.08518	0.514811	0	1	0	1		chr6:123953477-123977942	24466	near: GRMZM2G048094(13453)	No hits found
TCONS_00003180	-1.49099	0.0135008	-1.39565	0.0294649	-2.72	0.37314	-0.697056	0.404936		-1.63096	0.00580158	-1.30952	0.0420798	-2.72	0.285914	-0.945543	0.127218		chr5:51180730-51181196	467	near: GRMZM2G701535(26025)	|| gb|AFW70585.1| hypothetical protein ZEAMMB73_693944 [Zea mays] 96 1e-18 || ref|XP_002457116.1| hypothetical protein SORBIDRAFT_03g001570 [S... 67 2e-09 || ref|XP_002437679.1| hypothetical protein SORBIDRAFT_10g000650 [S... 67 2e-09 || ref|NP_001056562.1| Os06g0106100 [Oryza sativa Japonica Group] >... 66 4e-09 || ref|XP_002522799.1| Pre-mRNA-splicing factor cwc15, putative [Ri... 66 4e-09 || r…
TCONS_00001207	-3.63127	0.013512	-2.79219	0.0680551	-4.5604	0.00201828	-2.6721	0.084833		-2.28632	0.1417	-1.93701	0.250944	-1.9483	0.21089	-2.43028	0.100506		chr2:5844677-5845571	895	near: GRMZM5G892758(3446)	|| ref|XP_002447214.1| hypothetical protein SORBIDRAFT_06g030550 [S... 399 e-109 || ref|XP_003580679.1| PREDICTED: uncharacterized protein LOC100830... 375 e-102 || ref|NP_001054063.1| Os04g0645100 [Oryza sativa Japonica Group] >... 374 e-101 || emb|CAE03171.2| OSJNBa0070O11.2 [Oryza sativa Japonica Group] >g... 374 e-101 || gb|EEC78121.1| hypothetical protein OsI_17662 [Oryza sativa Indi... 371 …
TCONS_00001124	-2.96543	0.0137609	-0.659227	0.930546	-0.864734	0.81358	-0.307438	1		-1.74932	0.136068	0.144951	1	-2.29314	0.172519	-0.660962	0.596346		chr10:142603785-142604063	279	near: GRMZM2G145164(-2329)	No hits found
TCONS_00000127	-1.61254	0.013843	-0.595656	0.615107	-1.18008	0.097476	-1.07706	0.0663064		-1.17548	0.080999	-0.253796	1	-0.479378	0.649055	-1.80636	0.000408286		chr1:50103105-50104339	1235	near: GRMZM2G394235(-1292)	|| ref|XP_002465367.1| hypothetical protein SORBIDRAFT_01g037320 [S... 125 2e-26 || ref|XP_003564856.1| PREDICTED: putative polyketide hydroxylase-l... 91 8e-16 || dbj|BAK07578.1| predicted protein [Hordeum vulgare subsp. vulgare] 81 7e-13 || dbj|BAK05913.1| predicted protein [Hordeum vulgare subsp. vulgare] 81 7e-13 || gb|EEE55831.1| hypothetical protein OsJ_04439 [Oryza sativa Japo... 79 2e-12 …
TCONS_00003922	3.45156	0.0140268	-1.86865	0.390663	3.05129	0.420321	1.95713	0.219401		3.79596	0.00397347	0.869272	0.774204	5.41827	0.0109064	1.48695	0.371013		chr6:48003200-48003403	204	near: GRMZM2G521707(-93978)	|| gb|ACG24353.1| hypothetical protein [Zea mays] 94 1e-17
TCONS_00004262	-3.5063	0.0142005	-1.99643	0.255506	-2.5579	0.0978191	-1.96801	0.127334		-2.3274	0.0887466	-0.491076	1	-0.0242665	1	-1.22886	0.354181		chr7:173241492-173242653	1162	near: AC188716.3_FG005(2417)	|| gb|EMS68913.1| E3 ubiquitin-protein ligase SHPRH [Triticum urartu] 268 4e-70 || gb|EEE67827.1| hypothetical protein OsJ_25598 [Oryza sativa Japo... 268 4e-70 || gb|EEC82693.1| hypothetical protein OsI_27351 [Oryza sativa Indi... 266 1e-69 || ref|XP_003562444.1| PREDICTED: E3 ubiquitin-protein ligase SHPRH... 260 1e-67 || ref|XP_002520888.1| snf2 histone linker phd ring helicase, putat... 214 8…
TCONS_00000262	5.46893	0.0142189	0	1	0	1	-3.70318	0.0937915		4.93142	0.0411396	1.72044	0.841765	0	1	-0.195065	1		chr1:20373206-20373872	667	near: GRMZM5G814374(-1267)	|| ref|NP_001142979.1| uncharacterized protein LOC100275433 [Zea ma... 349 3e-94
TCONS_00000134	-3.64264	0.0143926	-1.49187	0.580923	0	1	-1.58363	0.423453		-1.4592	0.418818	1.45234	0.525836	0	1	-1.04705	0.63715		chr1:59385559-59386881	1323	near: AC205502.4_FG001(-2432)	|| tpg|DAA40482.1| TPA: putative protein kinase superfamily protein... 100 7e-26 || gb|AFW72358.1| putative cysteine protease family protein [Zea mays] 97 7e-18 || ref|XP_002460488.1| hypothetical protein SORBIDRAFT_02g029270 [S... 90 1e-15 || gb|ABF94521.1| meiotic asynaptic mutant 1, putative [Oryza sativ... 70 6e-14 || ref|XP_003578389.1| PREDICTED: uncharacterized protein LOC100842... 59 8e-1…
TCONS_00002267	-1.57787	0.0144384	-2.11076	5.80501e-07	-0.939736	0.329795	-0.957128	0.185981		-0.923746	0.190405	-2.13445	4.88076e-07	-1.95821	0.0106611	-1.26248	0.0350364		chr3:186349606-186350167	562	near: GRMZM2G576357(-24922)	No hits found
TCONS_00000184	-2.67166	0.0145315	-1.58704	0.198374	-2.42081	0.0281128	-1.8512	0.120465		-1.77789	0.127198	-0.978555	0.547531	-1.07908	0.424279	-1.66815	0.140189		chr1:219609204-219612334	3131	near: AC208429.3_FG004(8585)	|| ref|XP_002444267.1| hypothetical protein SORBIDRAFT_07g019240 [S... 1049 0.0 || ref|XP_003574430.1| PREDICTED: putative phospholipid-transportin... 915 0.0 || dbj|BAD05408.1| putative ATPase [Oryza sativa Japonica Group] >g... 894 0.0 || gb|EAZ42569.1| hypothetical protein OsJ_27132 [Oryza sativa Japo... 894 0.0 || gb|EAZ06822.1| hypothetical protein OsI_29061 [Oryza sativa Indi... 793 0.0 || …
TCONS_00004785	-1.75946	0.0145315	-0.95044	0.333688	-2.02492	0.0127825	0	1		-2.53766	0.00045061	-0.602408	0.656738	-3.40596	4.876e-05	0	1		chr8:41068413-41068809	397	near: GRMZM2G373111(-12107)	|| tpg|DAA46540.1| TPA: hypothetical protein ZEAMMB73_212434 [Zea m... 84 2e-14
TCONS_00001260	-1.75568	0.0146846	0	1	-2.71146	0.0122502	-0.793516	0.79333		-1.70078	0.0177264	1.68856	0.841765	-2.28317	0.0200488	-1.3687	0.354791		chr2:177852739-177857505	4767	near: GRMZM5G869299(-18494)	|| ref|NP_001144499.1| uncharacterized protein LOC100277481 [Zea ma... 139 4e-31 || gb|AFW61295.1| hypothetical protein ZEAMMB73_299655 [Zea mays] 136 1e-30 || tpg|DAA43962.1| TPA: hypothetical protein ZEAMMB73_770720 [Zea m... 119 4e-25 || dbj|BAJ91394.1| predicted protein [Hordeum vulgare subsp. vulgare] 88 1e-15 || ref|XP_003571349.1| PREDICTED: uncharacterized protein LOC100833... 84 2e-14 ||…
TCONS_00001202	3.21462	0.01495	0.116359	1	-3.99467	0.00117451	1.17221	0.640818		4.47753	0.000446192	1.49303	0.335216	-2.06671	0.0974806	5.95424	4.37907e-06		chr2:204168375-204169317	943	near: GRMZM5G846916(1764)	|| tpg|DAA63002.1| TPA: putative O-glycosyl hydrolase family 17 pro... 291 8e-77 || ref|XP_002462970.1| hypothetical protein SORBIDRAFT_02g035520 [S... 259 5e-67 || ref|XP_003562972.1| PREDICTED: glucan endo-1,3-beta-glucosidase ... 252 4e-65 || dbj|BAJ90025.1| predicted protein [Hordeum vulgare subsp. vulgare] 250 2e-64 || ref|XP_003562973.1| PREDICTED: glucan endo-1,3-beta-glucosidase ... 245 5…
TCONS_00003062	-2.1425	0.0149597	-2.76193	0.00100091	-2.42969	0.00510675	-1.98649	0.0277397		-2.17817	0.0129183	-2.64898	0.00170165	-1.59576	0.0714118	-1.48361	0.100302		chr5:161477626-161480266	2641	near: AC212285.2_FG002(-3051)	|| ref|NP_001167956.1| uncharacterized protein LOC100381672 [Zea ma... 299 5e-79 || ref|XP_002453843.1| hypothetical protein SORBIDRAFT_04g019560 [S... 280 3e-73 || dbj|BAD21873.1| putative O-linked N-acetyl glucosamine transfera... 228 9e-58 || gb|EEE57013.1| hypothetical protein OsJ_06783 [Oryza sativa Japo... 228 9e-58 || gb|EEC73199.1| hypothetical protein OsI_07263 [Oryza sativa Indi... 228 …
TCONS_00001204	-1.69515	0.0149703	-0.998562	0.139978	0	1	0	1		-2.16052	0.00160047	-1.26282	0.0468635	0	1	0	1		chr2:214127646-214129248	1603	near: GRMZM2G485733(1114)	No hits found
TCONS_00002776	5.36073	0.0151729	5.02049	0.0423548	3.04315	0.420321	1.14696	0.680246		5.06537	0.0295153	5.30372	0.0219785	1.54577	0.826319	0.749743	0.872738		chr4:122746457-122746923	467	near: GRMZM2G065409(21878)	No hits found
TCONS_00000671	-1.04803	0.0152828	-1.34211	0.000207106	0	1	0	1		-1.0385	0.0161805	-1.45854	4.66196e-05	0	1	0	1		chr1:244584357-244584954	598	near: GRMZM2G124500(-15812)	No hits found
TCONS_00004165	-2.68621	0.0152828	-1.17427	0.333607	0	1	-0.103298	1		-2.82262	0.00914859	-2.3384	0.0366275	0	1	-0.893693	0.143933		chr6:166083887-166084022	136	near: GRMZM2G497990(1961)	No highly scored hits
TCONS_00002233	5.36542	0.0153164	-2.589	0.105136	-1.9492	0.175179	-1.23115	0.721796		3.54333	0.274271	-5.01423	0.00584004	-3.10229	0.0185899	-1.07116	0.69993		chr3:164614264-164614447	184	near: GRMZM2G543409(-13366)	|| ref|XP_004162797.1| PREDICTED: uncharacterized protein LOC101232... 55 3e-15 || dbj|BAA10929.1| cytochrome P450 like_TBP [Nicotiana tabacum] 52 8e-13 || gb|ABO20848.1| cytochrome P450-like TBP protein [Lilium longiflo... 72 4e-11 || gb|ELU18101.1| hypothetical protein CAPTEDRAFT_61169, partial [C... 55 6e-11 || ref|XP_004140457.1| PREDICTED: uncharacterized protein LOC101215... 55 7e-11 || pir…
TCONS_00004349	-1.88815	0.0153222	-0.742635	0.421725	-0.547557	0.6441	-1.34863	0.00783192		-1.64717	0.0304047	-0.385257	0.843813	-1.20572	0.0909447	-1.9762	2.68787e-05		chr7:48427956-48428630	675	near: AC212685.3_FG002(-1106)	No hits found
TCONS_00003938	3.43753	0.0153766	5.50248	0.0154493	2.96202	0.0614072	-2.31937	0.460781		1.73402	0.45355	5.37032	0.0209243	0.0728037	1	-0.853655	0.981862		chr6:52976505-52976692	188	near: GRMZM2G420968(-8861)	No hits found
TCONS_00004820	3.1778	0.0154003	10.1819	9.21259e-25	3.96497	0.171876	0.938236	0.0478161		1.62546	0.461343	10.9081	1.50226e-31	3.87936	0.15568	0.287737	0.753791		chr8:56811595-56811795	201	near: GRMZM2G700494(-13814)	|| ref|NP_001142979.1| uncharacterized protein LOC100275433 [Zea ma... 122 2e-26
TCONS_00003370	5.40816	0.0154713	0	1	-0.153869	1	1.37821	0.392426		6.84047	0.00011362	0	1	0.0669581	1	1.92286	0.0920795		chr5:144376953-144377315	363	near: GRMZM2G178356(61449)	No highly scored hits
TCONS_00005050	5.71912	0.0154713	5.97619	0.0115616	4.88072	0.0717083	4.2594	0.0942664		4.68501	0.0856582	6.29066	0.00539947	4.77338	0.0672417	4.95452	0.0223753		chr9:53659835-53662612	2778	near: GRMZM2G563747(-16040)	|| gb|AAT08013.1| putative growth-regulating factor 1 [Zea mays] 59 3e-12 || gb|ACR34572.1| unknown [Zea mays] 80 4e-12
TCONS_00003342	5.6668	0.015494	0	1	4.64302	0.0962005	1.64691	0.76508		4.13671	0.164416	0	1	2.31829	0.615865	2.66481	0.383303		chr5:135515388-135516291	904	near: GRMZM2G563175(-10367)	|| gb|AAL75972.2|AF466203_1 putative RIRE2 orf3 [Zea mays] 170 5e-45 || gb|AAN40028.1| putative RIRE2 orf3 [Zea mays] 144 2e-32
TCONS_00000537	-2.45245	0.0156415	-0.310668	0.859537	-1.14522	0.588016	-0.0912831	1		-1.8507	0.0550819	-0.90671	0.118369	-0.912488	0.673696	-2.24187	0.218529		chr1:172037087-172037301	215	near: AC214142.3_FG001(8592)	No hits found
TCONS_00000139	-1.57757	0.015759	-0.376262	0.96061	-1.63091	0.00313164	-2.41972	0.00561331		-1.24427	0.0651496	-0.924465	0.419734	-1.61151	0.00235707	-0.879215	0.325328		chr1:75574594-75575875	1282	near: GRMZM2G020835(-14845)	No hits found
TCONS_00004367	5.87336	0.0158034	4.68419	0.120018	4.61531	0.116478	3.59137	0.0210479		6.00411	0.0113711	5.77845	0.0225177	7.04405	0.00114111	3.30852	0.0295095		chr7:57817413-57818242	830	near: GRMZM2G145131(2767)	|| gb|ABQ44355.1| polyprotein [Zea mays] 194 2e-81 || gb|ABC94893.1| polyprotein [Oryza australiensis] 189 5e-81 || gb|AAX94938.1| retrotransposon protein, putative, Ty3-gypsy sub-... 190 2e-80 || gb|ABA98459.1| retrotransposon protein, putative, Ty3-gypsy subc... 189 7e-80 || emb|CAD41450.1| OSJNBa0019D11.8 [Oryza sativa Japonica Group] 187 3e-79 || emb|CAD39763.2| OSJNBa0059D20.6 [Oryza sativa …
TCONS_00003240	-2.44335	0.0159347	0	1	-0.74691	0.931405	-0.72349	0.69986		-0.95839	0.464055	1.72479	0.841765	0.57679	0.95602	-0.198274	1		chr5:79642563-79643017	455	near: GRMZM5G853950(-25493)	|| ref|NP_001170681.1| uncharacterized protein LOC100384746 [Zea ma... 60 2e-09 || gb|ACL54075.1| unknown [Zea mays] >gi|224031055|gb|ACN34603.1| u... 67 2e-09
TCONS_00001444	5.99079	0.0159492	0	1	0	1	0	1		6.62561	0.00431353	0	1	0	1	0	1		chr2:84607783-84609073	1291	near: GRMZM2G306244(-4584)	No hits found
TCONS_00002856	-3.52037	0.016154	0.38321	1	-1.41471	0.701093	-2.46105	0.137127		-3.8141	0.00821116	-0.329392	1	0.473432	1	-2.20115	0.142845		chr4:176807423-176807839	417	near: GRMZM2G315230(1582)	|| ref|XP_002452913.1| hypothetical protein SORBIDRAFT_04g034910 [S... 239 2e-61 || gb|ACG28781.1| hypothetical protein [Zea mays] 237 7e-61 || gb|ACG27784.1| hypothetical protein [Zea mays] 237 7e-61 || gb|AFW73746.1| hypothetical protein ZEAMMB73_237768 [Zea mays] 236 2e-60 || ref|NP_001130555.1| uncharacterized protein LOC100191654 [Zea ma... 236 2e-60 || ref|NP_001048296.1| Os02g0778500 [Oryz…
TCONS_00001458	2.48625	0.0165607	4.98176	0.030852	0	1	0	1		1.23665	0.475543	3.87798	0.206525	0	1	0	1		chr2:92841550-92841757	208	near: GRMZM2G553337(-422)	No hits found
TCONS_00001064	-3.26586	0.0167057	-1.42183	0.434559	0	1	-1.50053	0.393732		-2.1523	0.12663	-1.21239	0.553915	0	1	-2.19438	0.101766		chr10:115436360-115438310	1951	near: GRMZM2G059110(-2058)	No highly scored hits
TCONS_00001583	5.96205	0.0167057	-0.499431	1	0.880429	0.9596	-1.56723	0.564809		1.58041	0.829535	-1.70289	0.449632	0.428637	1	-1.09556	0.722313		chr2:145847580-145847686	107	near: AC213094.3_FG003(-9893)	No highly scored hits
TCONS_00004410	-2.41703	0.0169079	-2.10398	0.0398986	-2.54546	0.002385	-2.67051	0.0241557		-1.68491	0.0961009	-1.50744	0.156242	-2.87393	0.000337161	-5.61956	3.1181e-05		chr7:71618675-71618903	229	near: GRMZM2G539749(5143)	No highly scored hits
TCONS_00004967	-1.75671	0.0169113	-2.05819	0.00710162	0	1	-3.36709	0.0169302		-0.729078	0.435973	-1.63484	0.0353279	0	1	-1.75873	0.131056		chr8:134899692-134899851	160	near: GRMZM5G836678(-2369)	No hits found
TCONS_00005351	-1.18127	0.0169113	1.67465	0.859537	-2.00288	0.00193917	0	1		-1.41158	0.00305851	0	1	-2.37524	0.000124683	0	1		chr9:110543051-110544459	1409	near: GRMZM2G039556(1614)	|| ref|NP_001241841.1| uncharacterized protein LOC100857041 [Zea ma... 112 9e-29 || ref|NP_001151041.1| catalytic/ protein phosphatase type 2C [Zea ... 112 1e-28 || gb|AFW77679.1| putative protein phosphatase 2C family protein [Z... 112 8e-27 || ref|XP_002440955.1| hypothetical protein SORBIDRAFT_09g017821 [S... 107 9e-27 || dbj|BAK07762.1| predicted protein [Hordeum vulgare subsp. vulgare] 98 8e…
TCONS_00002635	5.58509	0.0173474	0	1	4.66918	0.0906648	4.20511	0.00412283		6.41172	0.00206313	0	1	6.69027	0.000915629	4.51647	0.00107431		chr4:70731361-70731782	422	near: GRMZM2G535155(-15403)	No hits found
TCONS_00003789	-2.19899	0.0173958	-1.61211	0.125122	-0.82253	0.549111	-1.44266	0.170218		-1.71961	0.0695524	-0.786462	0.62337	-0.569507	0.775751	-1.27121	0.199143		chr6:14971695-14972403	709	near: GRMZM2G172980(-1569)	|| tpg|DAA51964.1| TPA: hypothetical protein ZEAMMB73_612015 [Zea m... 155 8e-36
TCONS_00002891	-1.42299	0.0173958	-0.827106	0.18576	-0.975735	0.424271	0	1		-2.00566	0.000477922	-1.72728	0.000825929	-2.54512	0.00782422	0	1		chr4:197734631-197735527	897	near: AC194357.3_FG003(4605)	|| ref|XP_002444825.1| hypothetical protein SORBIDRAFT_07g028710 [S... 103 7e-20 || ref|NP_001151741.1| RING-H2 finger protein [Zea mays] >gi|195649... 100 6e-19 || gb|ACF86145.1| unknown [Zea mays] >gi|219885585|gb|ACL53167.1| u... 100 6e-19 || ref|NP_001062121.1| Os08g0492500 [Oryza sativa Japonica Group] >... 98 2e-18 || ref|XP_003578295.1| PREDICTED: E3 ubiquitin-protein ligase Os04g... 96 1e…
TCONS_00003483	5.2539	0.0175195	4.65024	0.080365	0	1	5.24228	0.00553441		4.37867	0.0935487	5.42333	0.014761	0	1	6.68417	3.83491e-06		chr5:200094028-200094298	271	near: GRMZM2G108829(-11277)	No hits found
TCONS_00002817	-3.65003	0.0175496	0	1	0	1	0	1		-0.242348	1	0	1	0	1	0	1		chr4:154300938-154301307	370	near: GRMZM2G373522(-9900)	|| sp|P15268.1|MOSA_MAIZE RecName: Full=Autonomous transposable ele... 77 2e-12
TCONS_00002287	-1.35274	0.017893	-1.67969	0.00155945	-1.82031	0.52445	1.69775	0.762866		-0.96523	0.115664	-1.21187	0.0302309	-1.30353	0.663879	2.63848	0.364829		chr3:196209527-196210331	805	near: GRMZM2G498690(2232)	No hits found
TCONS_00002636	5.86075	0.017893	0	1	4.1934	0.192363	3.73305	0.011556		6.98926	0.00151288	0	1	6.42579	0.00523072	3.74738	0.00834508		chr4:70731886-70732228	343	near: GRMZM2G535155(-14918)	No hits found
TCONS_00002763	5.18733	0.017893	4.49832	0.0959736	1.75687	0.100918	0.979667	0.266422		6.44695	0.000128258	4.73993	0.0619094	2.35381	0.00755688	1.91196	0.00175469		chr4:117737347-117738167	821	near: GRMZM5G813316(10417)	|| ref|NP_001159333.1| uncharacterized protein LOC100304427 [Zea ma... 117 3e-24 || ref|NP_001169420.1| uncharacterized protein LOC100383289 [Zea ma... 80 3e-20 || ref|NP_001170445.1| uncharacterized protein LOC100384437 [Zea ma... 99 1e-18 || ref|NP_001169186.1| uncharacterized protein LOC100383038 [Zea ma... 89 2e-15 || ref|NP_001169828.1| uncharacterized protein LOC100383720 precurs... 88 3e-1…
TCONS_00002336	-1.22816	0.0179012	1.67528	0.859537	0	1	0	1		-1.25788	0.0135777	0	1	0	1	1.45523	0.752741		chr3:226881508-226881708	201	near: GRMZM2G177430(776)	No hits found
TCONS_00003983	3.16142	0.0179012	2.54732	0.0254921	5.61088	0.00490528	2.64767	0.0197234		2.63748	0.0796667	2.84566	0.00702639	6.12649	0.00047576	1.6982	0.220626		chr6:66388865-66389204	340	near: AC214504.3_FG002(-2326)	|| gb|AFW86276.1| hypothetical protein ZEAMMB73_389658 [Zea mays] 74 1e-11
TCONS_00002065	5.30281	0.0179012	6.4422	0.000670703	6.61937	0.000234475	1.66142	0.762866		5.95972	0.0026117	5.69432	0.00865605	4.82816	0.0392925	0	1		chr3:81153519-81154445	927	near: GRMZM2G507388(-3841)	No hits found
TCONS_00004857	2.59407	0.0179091	5.52482	0.00809211	3.72586	0.228865	0	1		1.7407	0.217808	5.22366	0.0187284	3.41498	0.266223	0	1		chr8:75289180-75290239	1060	near: GRMZM2G387945(-10705)	|| tpg|DAA57882.1| TPA: hypothetical protein ZEAMMB73_099963 [Zea m... 110 8e-22
TCONS_00002400	-1.49643	0.017917	-0.920498	0.21496	-1.10206	0.116775	-0.765334	0.38128		-1.70696	0.00542723	-0.807387	0.307432	-0.396958	0.804629	-0.545012	0.544129		chr4:197043152-197046731	3580	near: GRMZM5G812738(-3117)	|| ref|XP_002445981.1| hypothetical protein SORBIDRAFT_07g029020 [S... 244 8e-80 || ref|XP_002444743.1| hypothetical protein SORBIDRAFT_07g027020 [S... 240 2e-78 || ref|NP_001062090.1| Os08g0485700 [Oryza sativa Japonica Group] >... 208 3e-62 || gb|EEC83770.1| hypothetical protein OsI_29664 [Oryza sativa Indi... 206 8e-62 || ref|NP_001062089.1| Os08g0485600 [Oryza sativa Japonica Group] >... 176 …
TCONS_00005423	-2.02703	0.018038	0	1	-3.64777	0.132562	-1.19046	0.034796		-1.01021	0.296332	0	1	-3.64777	0.0838425	-1.95305	7.6593e-05		chr9:155714323-155715870	1548	near: GRMZM2G474651(-5213)	No highly scored hits
TCONS_00004946	-1.95677	0.018039	-1.36809	0.0356711	-0.563032	0.63881	-1.56378	0.06722		-0.657225	0.547492	-0.980396	0.157808	-0.747531	0.36803	-1.90186	0.012438		chr8:125389389-125389999	611	near: GRMZM2G554572(-1660)	No hits found
TCONS_00003291	-3.09559	0.0180626	-1.38941	0.424517	-1.78359	0.298101	-0.492104	1		-1.72363	0.240396	0.794282	0.827831	0.0442032	1	-0.251946	1		chr5:105995424-105995961	538	near: GRMZM2G518460(-57984)	|| gb|ABA96965.2| retrotransposon protein, putative, Ty3-gypsy subc... 85 4e-21 || gb|AAX95950.1| retrotransposon protein, putative, Ty3-gypsy sub-... 84 1e-20 || emb|CAD40072.1| OSJNBa0085C10.25 [Oryza sativa Japonica Group] 89 1e-20 || gb|ABC49720.1| gag-pol polyprotein [Fargesia robusta] 81 2e-20 || emb|CAE02904.3| OSJNBb0045P24.9 [Oryza sativa Japonica Group] 88 1e-19 || gb|AAK91332.1|AC09044…
TCONS_00004074	2.49597	0.0181597	0.767867	0.781859	0	1	0	1		0.993803	0.670088	-0.0568223	1	0	1	0	1		chr6:115304906-115305300	395	near: AC212465.3_FG001(-2129)	No hits found
TCONS_00000467	3.20747	0.0183033	5.52292	7.03163e-09	0	1	-0.740152	1		2.46766	0.125646	5.35979	3.44932e-08	0	1	0.352263	1		chr1:142215557-142215749	193	near: GRMZM2G703764(23731)	No hits found
TCONS_00001455	5.25973	0.0183262	6.27786	0.00106907	0	1	0	1		4.59018	0.0690009	5.08223	0.0348298	0	1	0	1		chr2:92006683-92006917	235	near: GRMZM2G093320(1872)	No hits found
TCONS_00002542	-1.86237	0.0183913	0	1	0	1	0	1		-1.67475	0.0338364	0	1	0	1	0	1		chr4:32594869-32595190	322	near: GRMZM2G560091(-7070)	No hits found
TCONS_00004142	-1.68205	0.0184239	-2.42497	0.0070269	-2.20126	0.00684309	-0.494494	0.791376		-1.91316	0.00598565	-2.70333	0.00279321	-1.41757	0.0777516	-0.848816	0.346401		chr6:154323138-154324349	1212	near: AC214817.3_FG004(2613)	No hits found
TCONS_00002387	5.24287	0.0185598	6.87533	6.72419e-05	3.41654	0.325949	2.97829	0.37248		5.54619	0.00783362	6.3697	0.000713979	1.56199	0.826319	3.27814	0.205567		chr4:160105225-160106979	1755	near: GRMZM5G818760(-5269)	No hits found
TCONS_00002499	5.31802	0.0188128	4.71446	0.0794683	0	1	0	1		4.69681	0.0644981	4.40905	0.122985	0	1	0	1		chr4:1271306-1271890	585	near: AC204621.4_FG006(1116)	|| gb|AAS90682.1| pupative polyprotein [Oryza sativa Japonica Group] 168 6e-40 || emb|CAH66177.1| OSIGBa0130O15.1 [Oryza sativa Indica Group] >gi|... 168 7e-40 || ref|NP_001068460.1| Os11g0682500 [Oryza sativa Japonica Group] >... 168 7e-40 || emb|CAE03978.3| OSJNBa0033H08.2 [Oryza sativa Japonica Group] 168 7e-40 || ref|NP_001064658.2| Os10g0429700 [Oryza sativa Japonica Group] >... 167 2e-39 ||…
TCONS_00004179	-1.39633	0.0188128	-1.28701	0.0293895	1.78008	0.809945	0	1		-0.489474	0.587004	-1.51105	0.0082565	0	1	0	1		chr7:37905835-37907392	1558	near: GRMZM2G492376(-11533)	No hits found
TCONS_00002427	-2.56012	0.018895	-2.00731	0.0854555	-2.23666	0.0295505	-1.75892	0.1015		-1.57627	0.174583	-0.880211	0.620193	-1.47878	0.158927	-1.67392	0.0964995		chr4:45535117-45535556	440	near: GRMZM2G139505(1346)	No hits found
TCONS_00004310	2.53164	0.0191551	0.830019	0.750175	0.274622	1	-0.186102	1		0.654065	0.863922	1.41173	0.330057	-1.09476	0.441478	-1.38415	0.235767		chr7:27380311-27380438	128	near: GRMZM2G576333(-17487)	|| ref|XP_002488946.1| hypothetical protein SORBIDRAFT_1376s002010 ... 79 3e-13 || ref|XP_003627732.1| ATP synthase subunit beta [Medicago truncatu... 79 4e-13 || ref|XP_002488950.1| hypothetical protein SORBIDRAFT_1303s002040 ... 79 5e-13 || ref|XP_003580983.1| PREDICTED: uncharacterized protein LOC100832... 75 4e-12 || ref|XP_002488956.1| hypothetical protein SORBIDRAFT_1211s002020 ... 73 2e-11
TCONS_00001707	2.27766	0.0192263	3.91721	0.000363776	0.78074	0.372308	1.67413	0.762866		1.51744	0.222291	2.89487	0.0366418	0.0992491	1	0	1		chr2:208503018-208503212	195	near: GRMZM5G808394(10259)	|| gb|AFW56851.1| hypothetical protein ZEAMMB73_810320 [Zea mays] 79 9e-16
TCONS_00001457	3.34375	0.0194199	5.18288	0.00029475	0	1	0	1		3.08541	0.034355	4.19544	0.00651335	0	1	0	1		chr2:92008170-92009767	1598	near: GRMZM2G093320(4040)	|| gb|AAP94590.1| Cinful1 polyprotein [Zea mays] 370 e-100 || gb|AAL59226.1|AF448416_3 Cinful1 polyprotein [Zea mays] 153 1e-34 || gb|ACN36742.1| unknown [Zea mays] 103 1e-19 || gb|AAL76006.1|AF466646_14 putative retrotransposon protein [Zea ... 103 1e-19 || gb|ACG41602.1| hypothetical protein [Zea mays] 70 2e-09
TCONS_00001116	3.11197	0.0194643	4.67166	0.0691636	3.72281	0.230141	4.17663	0.0670035		6.20427	2.04344e-14	5.48459	0.00928399	4.92173	0.0241311	6.14754	2.36687e-05		chr10:136704926-136705569	644	near: GRMZM2G077069(2509)	No hits found
TCONS_00002349	-1.11693	0.0196813	-1.66795	0.000194817	-0.412418	0.65688	0.287018	0.891685		-0.821733	0.113646	-1.26688	0.00673263	-0.820388	0.128395	-0.442899	0.533665		chr4:4473095-4475865	2771	near: GRMZM2G502805(-2117)	|| ref|NP_001131666.1| uncharacterized protein LOC100193026 [Zea ma... 261 4e-67 || gb|EEC69378.1| hypothetical protein OsI_38513 [Oryza sativa Indi... 249 8e-64 || ref|NP_001066883.1| Os12g0514600 [Oryza sativa Japonica Group] >... 248 3e-63 || ref|XP_002451177.1| hypothetical protein SORBIDRAFT_05g025400 [S... 247 5e-63 || gb|EMS62240.1| hypothetical protein TRIUR3_27983 [Triticum urartu] 244 3…
TCONS_00002896	-4.88141	0.0196813	-5.00489	0.0141187	-7.57281	7.75272e-06	-4.63924	0.0254383		-3.29193	0.0872661	-5.00489	0.0147948	-7.57281	2.30264e-06	-4.63924	0.0106772		chr4:199230390-199230602	213	near: GRMZM2G001509(1263)	No hits found
TCONS_00002789	5.22274	0.0196813	4.74448	0.0684614	6.86785	4.56501e-05	0	1		3.75607	0.217474	4.67787	0.0763041	7.30274	2.84484e-06	0	1		chr4:135608805-135609125	321	near: GRMZM5G872279(1106)	|| gb|AFW86276.1| hypothetical protein ZEAMMB73_389658 [Zea mays] 65 6e-09
TCONS_00000867	-2.33973	0.0202705	-2.96174	0.0086427	-1.25083	0.547321	-2.32563	0.0577444		-4.19481	0.000154441	-3.30698	0.00411583	-2.68279	0.075642	-3.55152	0.00197055		chr10:15882797-15882966	170	near: GRMZM2G523691(27713)	|| gb|EMT25147.1| hypothetical protein F775_27690 [Aegilops tauschii] 115 4e-24 || ref|ZP_15713687.1| hypothetical protein AAUPMC_20941, partial [P... 115 4e-24 || ref|XP_003581197.1| PREDICTED: uncharacterized protein LOC100822... 115 4e-24 || ref|XP_003627732.1| ATP synthase subunit beta [Medicago truncatu... 115 4e-24 || gb|ACR36970.1| unknown [Zea mays] 115 4e-24 || ref|XP_004174058.1| PREDIC…
TCONS_00004043	5.56299	0.0202705	0	1	0	1	0	1		4.62302	0.0902929	0	1	0	1	0	1		chr6:90573063-90573538	476	near: GRMZM5G898611(-5374)	|| ref|XP_002455754.1| hypothetical protein SORBIDRAFT_03g024033 [S... 126 2e-27 || ref|XP_002439537.1| hypothetical protein SORBIDRAFT_09g010725 [S... 125 4e-27 || gb|AAL68847.1|AF466199_6 putative RIRE2 orf3 [Sorghum bicolor] 125 5e-27 || ref|XP_002457342.1| hypothetical protein SORBIDRAFT_03g005856 [S... 122 3e-26 || ref|XP_002439408.1| hypothetical protein SORBIDRAFT_09g005916 [S... 120 9e-26…
TCONS_00003044	-1.99187	0.0204461	-0.502602	0.859537	0.342769	1	0.131625	1		-1.38301	0.137302	0.88373	0.456033	1.08062	0.311755	0.0573026	1		chr5:105996045-105998577	2533	near: GRMZM2G518460(-56365)	|| gb|ACG44632.1| hypothetical protein [Zea mays] 105 1e-27 || gb|ACG47985.1| hypothetical protein [Zea mays] 115 8e-23 || gb|ACR36983.1| unknown [Zea mays] 109 2e-22 || emb|CAE02904.3| OSJNBb0045P24.9 [Oryza sativa Japonica Group] 70 4e-09 || gb|AAX95158.1| retrotransposon protein, putative, Ty3-gypsy sub-... 69 7e-09 || gb|ACF84440.1| unknown [Zea mays] 69 7e-09 || gb|AAX96752.1| retrotransposo…
TCONS_00001165	-3.125	0.0204461	-1.53935	0.294039	-2.35845	0.0296713	-1.59139	0.178771		-2.69735	0.0380368	-1.07602	0.544132	-1.48489	0.184093	-0.88607	0.524231		chr2:49922533-49923358	826	near: GRMZM2G057006(-2711)	|| ref|NP_001143107.1| putative protein of unknown function (DUF668... 81 2e-13
TCONS_00002491	-1.46536	0.0207371	0	1	0	1	0	1		-2.12426	0.000555381	0	1	0	1	0	1		chr4:230246403-230247133	731	near: GRMZM2G491106(461)	No hits found
TCONS_00000251	-1.54782	0.0207426	-1.02711	0.183721	0.382362	0.876764	-0.587645	0.653132		-1.06861	0.137482	-0.727488	0.418159	0.449515	0.753904	-0.983645	0.198568		chr1:14039352-14040090	739	near: AC177852.2_FG003(3342)	No hits found
TCONS_00003885	5.47097	0.0207426	4.46208	0.131483	0	1	0.77512	0.874151		5.5326	0.0168292	4.08788	0.202329	1.55614	0.826319	0.523429	1		chr6:31341532-31342112	581	near: GRMZM2G496848(8198)	|| ref|NP_001169311.1| uncharacterized protein LOC100383175 [Zea ma... 52 5e-13
TCONS_00004308	-2.12736	0.0207706	1.66373	0.859537	0	1	0	1		-2.28836	0.0115591	0	1	0	1	0	1		chr7:25675632-25676144	513	near: GRMZM2G579909(-811)	No hits found
TCONS_00003941	-1.6043	0.0209476	-2.26042	0.000676128	-6.30759	6.42154e-07	0	1		-2.69719	0.000175097	-1.99029	0.0025963	-2.64829	0.000850077	0	1		chr6:53633335-53633653	319	near: GRMZM2G582640(30800)	No hits found
TCONS_00004426	-2.1652	0.0215208	0.510793	1	-2.10141	0.0578168	-0.699442	0.713682		-2.29667	0.0126472	0.112326	1	-1.71481	0.0952337	-1.14643	0.277121		chr7:75902585-75903201	617	near: GRMZM2G020156(3248)	No hits found
TCONS_00000718	5.53601	0.0216813	6.98254	0.00077894	-2.91537	0.0255949	2.39348	0.543714		7.65001	5.70682e-05	8.68534	1.69332e-06	-1.31683	0.359237	8.63957	1.14864e-07		chr1:273352940-273353623	684	near: GRMZM2G548370(3063)	No hits found
TCONS_00001883	4.99444	0.0219463	1.91122	0.313479	3.96017	0.163335	0	1		3.79888	0.191933	0.757272	1	4.2062	0.0882934	0	1		chr3:114195130-114203484	8355	near: GRMZM2G047610(-4855)	|| tpg|DAA62632.1| TPA: hypothetical protein ZEAMMB73_747736 [Zea m... 97 4e-18 || tpg|DAA62633.1| TPA: hypothetical protein ZEAMMB73_031603 [Zea m... 94 2e-17 || ref|NP_001142608.1| uncharacterized protein LOC100274876 [Zea ma... 94 2e-17 || ref|NP_001169773.1| uncharacterized protein LOC100383658 [Zea ma... 84 2e-14 || ref|NP_001169254.1| hypothetical protein [Zea mays] >gi|22397582... 67 3e-09
TCONS_00002277	-3.02347	0.0222028	-2.73023	0.0435389	-3.90676	0.00286278	-2.08506	0.152274		-1.90641	0.184456	-1.48743	0.360751	-2.04518	0.124692	-2.06482	0.123629		chr3:187932190-187934107	1918	near: AC213654.3_FG001(2614)	|| emb|CCI55340.1| PH01B019A14.9 [Phyllostachys edulis] 144 3e-78 || gb|ADB85424.1| putative retrotransposon protein [Phyllostachys e... 144 2e-76 || gb|ABF98209.1| retrotransposon protein, putative, Ty1-copia subc... 134 8e-71 || gb|AAK26118.1|AC084406_1 putative gag-pol polyprotein [Oryza sat... 134 8e-71 || gb|AAN05503.1| Putative gag-pol polyprotein [Oryza sativa Japoni... 131 3e-69 || gb|ABB…
TCONS_00002617	2.87525	0.0222602	3.8897	0.00345807	1.7175	0.22788	2.08606	0.0984908		3.19171	0.00891841	4.8492	0.000159273	3.29594	0.00404349	2.29992	0.0473505		chr4:64905543-64907501	1959	near: AC217270.3_FG004(2249)	|| ref|NP_001167887.1| uncharacterized protein LOC100381596 [Zea ma... 75 7e-11
TCONS_00004521	-2.61029	0.0226605	0	1	0	1	0	1		-2.11911	0.062252	0	1	0	1	0	1		chr7:118405590-118406180	591	near: GRMZM2G409724(1236)	No hits found
TCONS_00002877	2.17142	0.022917	1.71416	0.859537	0	1	1.0799	0.3689		2.89863	0.00114942	2.40846	0.644338	2.29926	0.615258	1.86333	0.0315389		chr4:188634464-188640526	6063	near: AC203670.3_FG003(11507)	|| gb|AAL76004.1|AF466646_12 putative gag-pol polyprotein [Zea mays] 685 0.0 || gb|AAN40035.1| putative gag-pol polyprotein [Zea mays] 619 0.0 || gb|AAN40025.1| putative gag-pol polyprotein [Zea mays] 577 0.0 || gb|AEJ07932.1| Ji4 gag protein [Zea mays subsp. mexicana] 402 0.0 || gb|AEJ07946.1| Ji4 putative gag protein [Zea diploperennis] 408 0.0 || gb|AAP94599.1| putative copia-type pol polyprot…
TCONS_00002644	-2.24848	0.0229707	0	1	0	1	0	1		-1.29171	0.222134	0	1	0	1	0	1		chr4:72151942-72152335	394	near: GRMZM2G536022(-527)	No hits found
TCONS_00001126	-1.49656	0.0230859	-1.45839	0.187722	-2.61783	0.00147558	1.9423	0.183806		-1.34328	0.0423863	0.0231346	1	-2.25431	0.0031283	3.18764	0.00124277		chr10:143933115-143933624	510	near: GRMZM5G831843(-2053)	No hits found
TCONS_00003806	2.25639	0.0237166	-0.811817	0.58172	-0.916215	0.498772	0.0685572	1		-0.829534	0.70908	-1.48809	0.160515	-3.24536	0.00068899	-3.20452	0.00101708		chr6:15829014-15829425	412	near: GRMZM2G470478(83454)	|| ref|XP_002489102.1| hypothetical protein SORBIDRAFT_0070s002020 ... 197 1e-48 || ref|XP_002488947.1| hypothetical protein SORBIDRAFT_1368s002010 ... 178 4e-43 || ref|XP_004154316.1| PREDICTED: uncharacterized protein LOC101218... 157 9e-37 || ref|XP_002489051.1| hypothetical protein SORBIDRAFT_0227s002010 ... 145 3e-33 || ref|XP_002489041.1| hypothetical protein SORBIDRAFT_0285s002020 ... 140 …
TCONS_00003223	-1.87101	0.0238316	1.6601	0.859537	-1.76147	0.0381615	-1.54793	0.0763296		-1.3138	0.138872	0	1	-0.858694	0.393315	-1.31611	0.119602		chr5:74424798-74425624	827	near: GRMZM2G042192(10573)	|| gb|AFW74799.1| putative protein kinase superfamily protein [Zea ... 114 2e-34 || gb|AFW74800.1| putative protein kinase superfamily protein [Zea ... 112 1e-33 || tpg|DAA48365.1| TPA: putative protein kinase superfamily protein... 118 9e-33 || ref|NP_001241698.1| 3-ketoacyl-CoA thiolase 2, peroxisomal precu... 82 3e-20 || ref|NP_001131193.1| uncharacterized protein LOC100192501 [Zea ma... 82 3e…
TCONS_00000715	-0.866633	0.0238491	-1.31445	0.000124259	0.116291	1	-0.706745	0.0937915		-0.562512	0.195335	-1.09877	0.00191693	0.573576	0.207874	-0.222898	0.793983		chr1:271183458-271183916	459	near: GRMZM2G511831(-362)	No hits found
TCONS_00004444	2.98795	0.0239138	0	1	0	1	0	1		1.75398	0.378656	0	1	0	1	0	1		chr7:86332281-86332604	324	near: AC187460.4_FG001(26704)	No hits found
TCONS_00000065	-3.30371	0.0242936	-1.90379	0.279927	-4.67551	0.00244904	-1.9321	0.236853		-3.34748	0.0203959	-0.637921	0.961541	-1.71685	0.266534	-2.66062	0.0543349		chr1:166364879-166365569	691	near: AC205730.3_FG001(1990)	|| ref|XP_002442435.1| hypothetical protein SORBIDRAFT_08g020025 [S... 346 2e-93 || gb|EMT16046.1| hypothetical protein F775_00816 [Aegilops tauschii] 312 2e-83 || gb|EMS50104.1| Retrovirus-related Pol polyprotein LINE-1 [Tritic... 239 2e-61 || ref|XP_003578043.1| PREDICTED: uncharacterized protein LOC100840... 218 8e-55 || ref|NP_001067177.2| Os12g0594200 [Oryza sativa Japonica Group] >... 188 7…
TCONS_00000723	4.99338	0.0242936	0	1	0	1	0	1		5.44018	0.0056546	0	1	0	1	0	1		chr1:276156963-276157272	310	near: GRMZM2G011367(-5720)	|| gb|AAL75483.1|AF466202_9 putative pol protein [Zea mays] 199 2e-49 || gb|AEJ07944.1| Opie1 putative pol protein [Zea diploperennis] 197 6e-49 || gb|AAL66759.1|AF464738_10 putative pol protein [Zea mays] 197 1e-48 || gb|AEJ07931.1| Opie3 pol protein [Zea mays subsp. mexicana] 197 1e-48 || gb|AEJ07927.1| Opie2 pol protein [Zea mays subsp. mexicana] 197 1e-48 || gb|ABF67946.1| putative Opie4 pol …
TCONS_00004485	-2.62599	0.0244916	-3.06085	0.0049093	1.76764	0.809945	-1.45173	0.163533		-3.84275	0.00174732	-3.72333	0.0009913	0	1	-1.58355	0.0827336		chr7:98614239-98614811	573	near: GRMZM2G100251(18820)	No highly scored hits
TCONS_00000034	5.01608	0.0245178	-1.34016	0.0110133	1.62923	0.485511	0.172119	1		3.81649	0.19464	-1.09765	0.0446276	-2.72614	0.284158	-0.517915	0.696411		chr1:74768728-74769645	918	near: GRMZM2G030955(-2233)	No hits found
TCONS_00003316	2.22478	0.0246108	0	1	0	1	0.665377	0.378623		2.42524	0.00914859	0	1	0	1	0.223012	1		chr5:114369581-114369786	206	near: GRMZM2G449941(-2760)	No hits found
TCONS_00003484	4.99577	0.024781	2.88509	0.0359841	0	1	3.44577	0.00368887		5.32251	0.0089031	3.11331	0.0155103	0	1	4.70552	1.37609e-07		chr5:200094368-200094737	370	near: GRMZM2G108829(-10888)	No hits found
TCONS_00004441	-2.30616	0.024781	-1.67333	0.229213	0	1	-0.615026	0.903168		-1.72514	0.0942369	-1.02276	0.559008	0	1	0.564775	0.815202		chr7:83256927-83257678	752	near: GRMZM2G173943(-12685)	No hits found
TCONS_00004945	1.16285	0.0248605	0	1	0	1	0	1		0.935463	0.0882018	1.7135	0.841765	0	1	0	1		chr8:124442485-124443583	1099	near: GRMZM5G802899(4454)	|| gb|AAG13508.1|AC068924_13 putative gag-pol polyprotein [Oryza sa... 248 3e-63 || emb|CAH66499.1| H0321H01.8 [Oryza sativa Indica Group] 239 7e-61 || gb|AAP54937.2| retrotransposon protein, putative, unclassified [... 233 9e-59 || gb|ABA95357.2| retrotransposon protein, putative, unclassified [... 216 6e-54 || emb|CAD40214.2| OSJNBa0019J05.12 [Oryza sativa Japonica Group] 213 5e-53 || gb|AAP551…
TCONS_00003943	5.10342	0.024866	5.21842	0.024704	4.16424	0.138232	0	1		5.48783	0.00819588	5.89509	0.00335424	5.53983	0.00580617	0	1		chr6:53902214-53902400	187	near: GRMZM2G161959(-15076)	No highly scored hits
TCONS_00005226	2.16701	0.0253008	0	1	0	1	0	1		2.65965	0.00176848	0	1	0	1	0	1		chr9:44592220-44592441	222	near: GRMZM5G812793(2443)	|| gb|ACG40721.1| hypothetical protein [Zea mays] 84 2e-14 || ref|NP_001145495.1| uncharacterized protein LOC100278895 [Zea ma... 82 5e-14 || ref|NP_001169032.1| uncharacterized protein LOC100382867 precurs... 74 1e-11 || gb|ACG42275.1| hypothetical protein [Zea mays] 74 1e-11
TCONS_00002658	-5.35783	0.0253052	-0.302113	1	-2.38305	0.442943	-2.45204	0.31898		-3.14786	0.168644	0.609519	1	-1.47919	0.711957	-2.30693	0.288567		chr4:84841596-84842136	541	near: AC205057.3_FG004(2201)	|| dbj|BAD68127.1| helicase-like protein [Oryza sativa Japonica Group] 274 8e-72 || ref|XP_002439987.1| hypothetical protein SORBIDRAFT_09g023900 [S... 270 8e-71 || gb|ADB85380.1| putative retrotransposon protein [Phyllostachys e... 219 2e-55 || gb|AAX95750.1| Eukaryotic protein of unknown function (DUF889), ... 213 1e-53 || ref|NP_001042570.1| Os01g0244200 [Oryza sativa Japonica Group] >... 211 …
TCONS_00000822	5.12758	0.0253258	1.33747	0.134672	2.78722	0.00330536	4.89842	0.0176228		4.08632	0.150756	-0.021186	1	2.1367	0.0343036	4.22285	0.0508981		chr10:32165005-32165391	387	near: GRMZM2G403774(390)	No highly scored hits
TCONS_00000213	-3.78813	0.0253896	-1.275	0.710256	0	1	0.306491	1		-1.98442	0.271959	-0.0763098	1	0	1	-0.320556	1		chr1:148356-149074	719	near: GRMZM2G306216(1832)	No hits found
TCONS_00001301	5.46212	0.0254362	4.17768	0.190172	0.871144	0.809945	2.87933	0.41632		3.66638	0.274761	5.46244	0.0308225	-0.23734	1	2.98935	0.30728		chr2:8652080-8652682	603	near: GRMZM2G084744(-2455)	No hits found
TCONS_00005090	-1.82966	0.0255499	-2.29778	0.00342034	-2.2145	0.00606949	-2.29925	0.00380105		-2.63415	0.000737331	-2.57041	0.000936971	-1.8499	0.0202233	-2.61415	0.000603677		chr9:28431829-28434790	2962	near: AC206582.2_FG002(-8743)	|| ref|XP_002436320.1| hypothetical protein SORBIDRAFT_10g000400 [S... 293 7e-82 || gb|EEC79823.1| hypothetical protein OsI_21278 [Oryza sativa Indi... 265 8e-72 || ref|NP_001056543.1| Os06g0103600 [Oryza sativa Japonica Group] >... 265 1e-71 || ref|XP_003561239.1| PREDICTED: glycyl-tRNA synthetase 2, chlorop... 263 1e-69 || gb|EMT01496.1| Glycyl-tRNA synthetase 2, chloroplastic/mitochond... 261 …
TCONS_00000497	-1.44036	0.0255499	-3.04869	8.93001e-08	-1.66384	0.0124562	-0.524773	0.957797		-1.7213	0.00593371	-2.40767	2.25671e-05	-1.52473	0.0168948	-1.31238	0.298955		chr1:147802445-147803211	767	near: GRMZM2G523179(-17636)	|| gb|AFW70474.1| hypothetical protein ZEAMMB73_419952 [Zea mays] 80 4e-13
TCONS_00001391	1.27755	0.0261997	0.806266	0.195642	0.0881458	1	0	1		0.661368	0.387619	0.0426375	1	-1.50161	0.0209861	0	1		chr2:67035220-67035639	420	near: GRMZM5G892155(-527)	No highly scored hits
TCONS_00001002	-2.06265	0.0262761	-3.38647	0.000259681	-2.63541	0.0101465	-0.954645	0.575203		-0.943817	0.42286	-1.86555	0.0486253	-1.59091	0.110883	-0.888642	0.53179		chr10:84227321-84227793	473	near: GRMZM2G004957(-3266)	No hits found
TCONS_00000773	-1.51844	0.0264084	-3.76165	0.1077	-0.937128	1	1.66662	0.762866		-1.56878	0.0203959	-2.03704	0.435664	0.0456076	1	0	1		chr10:1286093-1286624	532	near: GRMZM2G570212(-906)	No hits found
TCONS_00004584	-2.48146	0.0269238	-1.05721	0.66123	-1.94236	0.372308	-0.870625	0.762866		-1.69107	0.143646	-0.958383	0.730298	-0.458314	1	-1.08159	0.520714		chr7:150785837-150786304	468	near: AC199901.3_FG002(381)	No hits found
TCONS_00003965	5.41816	0.0269998	1.72855	0.859537	-0.914101	1	5.87267	0.00354253		6.62169	0.00144287	0	1	-0.390645	1	6.34145	0.00064605		chr6:63196182-63197071	890	near: GRMZM2G486460(-1214)	No hits found
TCONS_00004813	-1.44396	0.0270322	-2.86834	0.32691	-4.50081	0.0218208	-1.20352	0.717278		-1.16817	0.0849019	-1.14428	0.900739	-1.37148	0.4338	-0.689776	0.905431		chr8:54729034-54729800	767	near: AC187893.3_FG003(133379)	No hits found
TCONS_00003449	-3.60383	0.0270832	-0.460008	1	-2.6858	0.386657	-1.35099	0.294153		-3.01751	0.0496185	-2.85087	0.342176	-0.399791	1	-2.33956	0.0213801		chr5:189051475-189052257	783	near: GRMZM2G066851(4988)	|| ref|XP_002452856.1| hypothetical protein SORBIDRAFT_04g033640 [S... 426 e-117 || gb|EEC73682.1| hypothetical protein OsI_08243 [Oryza sativa Indi... 306 3e-81 || dbj|BAD25234.1| hypothetical protein [Oryza sativa Japonica Group] 305 1e-80 || ref|NP_001047556.2| Os02g0642600 [Oryza sativa Japonica Group] >... 305 1e-80 || gb|EEE57462.1| hypothetical protein OsJ_07694 [Oryza sativa Japo... 305 1…
TCONS_00004338	2.26583	0.0270979	3.57958	0.297665	1.24491	0.74341	4.62049	0.0269513		-0.0991595	1	0	1	0.3995	1	2.16759	0.520203		chr7:42481569-42481913	345	near: GRMZM2G434926(2515)	No hits found
TCONS_00001700	-3.61425	0.0277164	-2.12934	0.251219	-3.28601	0.0485806	-1.87013	0.362863		-1.88527	0.309022	-0.812719	0.88009	-0.752869	0.8807	-2.39838	0.14215		chr2:201147682-201148819	1138	near: GRMZM2G424406(-4269)	|| tpg|DAA62779.1| TPA: putative homeodomain-like transcription fac... 633 e-179 || tpg|DAA62778.1| TPA: putative homeodomain-like transcription fac... 633 e-179 || gb|EEE67220.1| hypothetical protein OsJ_24338 [Oryza sativa Japo... 595 e-168 || gb|EEC82090.1| hypothetical protein OsI_26092 [Oryza sativa Indi... 595 e-168 || gb|EMT12002.1| CHD3-type chromatin-remodeling factor PICKLE [Aeg... 587 …
TCONS_00004530	-2.32763	0.0277164	0.810027	0.508421	-1.41728	0.323441	-0.788299	0.840516		-1.93494	0.0553204	0.258634	1	-1.71861	0.155159	-0.803593	0.752741		chr7:123329492-123330136	645	near: GRMZM2G096118(-2697)	No hits found
TCONS_00004710	-1.37087	0.0277164	0.37051	0.937847	-1.35552	0.292204	0.892422	0.27733		-0.267757	0.953432	0.439245	0.845615	-0.708092	0.665592	0.961698	0.158283		chr8:935295-935655	361	near: GRMZM2G387528(-1715)	No hits found
TCONS_00002786	1.90748	0.0280232	0.4413	0.924345	-0.251559	1	2.18284	0.251194		0.46506	0.931183	-0.553407	0.843813	-1.18005	0.549971	1.18563	0.70239		chr4:133133889-133134793	905	near: GRMZM2G072119(27990)	|| tpg|DAA51887.1| TPA: hypothetical protein ZEAMMB73_636710 [Zea m... 81 3e-13 || ref|NP_001141806.1| uncharacterized protein LOC100273943 [Zea ma... 81 3e-13 || gb|AFW81382.1| hypothetical protein ZEAMMB73_592729, partial [Ze... 74 6e-11 || ref|NP_001141387.1| hypothetical protein [Zea mays] >gi|19470427... 72 1e-10 || gb|AFW86087.1| hypothetical protein ZEAMMB73_110167 [Zea mays] 70 7e-10
TCONS_00004118	3.29228	0.0282798	4.43632	0.121199	0	1	1.6576	0.763168		2.69823	0.106081	4.0142	0.201569	0	1	1.44946	0.752741		chr6:139711069-139711463	395	near: GRMZM2G317460(-7780)	No hits found
TCONS_00002412	-1.2499	0.0284687	-1.27995	0.0214311	-0.493124	0.573867	-1.1584	0.026481		-1.38068	0.0127734	-1.58894	0.00321889	-0.676779	0.28607	-1.26151	0.00807866		chr4:230492102-230494730	2629	near: GRMZM2G301513(-2009)	|| ref|XP_002453538.1| hypothetical protein SORBIDRAFT_04g007620 [S... 357 0.0 || ref|NP_001046304.1| Os02g0218400 [Oryza sativa Japonica Group] >... 322 e-160 || ref|XP_003571113.1| PREDICTED: U-box domain-containing protein 3... 308 e-153 || gb|EMS62362.1| U-box domain-containing protein 52 [Triticum urartu] 301 3e-79 || dbj|BAK03771.1| predicted protein [Hordeum vulgare subsp. vulgare] 300 7e-…
TCONS_00004915	-3.32281	0.0287944	-1.94919	0.448372	0	1	0	1		-6.32171	0.000409401	-2.67093	0.263727	0	1	0	1		chr8:112842424-112842718	295	near: GRMZM2G549914(3920)	No hits found
TCONS_00002220	1.94273	0.0288127	-0.709605	0.640303	-0.496694	0.855066	0.380072	1		0.224241	1	-0.619838	0.732652	-1.17756	0.220229	-0.391836	0.946053		chr3:158135815-158136071	257	near: GRMZM2G135581(-27855)	|| gb|ACR38454.1| unknown [Zea mays] 84 1e-14 || ref|XP_003541245.1| PREDICTED: uncharacterized protein LOC100813... 81 1e-13 || ref|XP_002489117.1| hypothetical protein SORBIDRAFT_0057s002150 ... 79 3e-13 || ref|XP_002488963.1| hypothetical protein SORBIDRAFT_1150s002010 ... 79 3e-13 || ref|XP_002464695.1| hypothetical protein SORBIDRAFT_01g023641 [S... 79 3e-13 || ref|XP_002450732.1| hypothetic…
TCONS_00004305	-2.61189	0.0288127	-1.67956	0.256074	-1.33824	0.622502	-1.33765	0.537868		-1.40549	0.292263	-0.661087	0.855002	0.0462699	1	-1.27437	0.486619		chr7:25501579-25502124	546	near: GRMZM2G005740(2839)	|| gb|EEC80348.1| hypothetical protein OsI_22431 [Oryza sativa Indi... 121 5e-32 || emb|CCI55439.1| PH01B031C15.22 [Phyllostachys edulis] 115 1e-24 || ref|XP_003566743.1| PREDICTED: uncharacterized protein LOC100838... 101 2e-23 || emb|CCI55326.1| PH01B001I13.22 [Phyllostachys edulis] 109 5e-23 || ref|XP_002437407.1| hypothetical protein SORBIDRAFT_10g026363 [S... 96 6e-20 || gb|AAK71542.1|AC0878…
TCONS_00002284	-2.6019	0.0289287	-1.53692	0.267938	-2.41369	0.0525305	-1.52073	0.281064		-1.73842	0.176491	-0.803912	0.740815	-0.280285	1	-1.81202	0.127267		chr3:191992725-191993019	295	near: GRMZM5G877838(-2706)	No hits found
TCONS_00001133	2.71613	0.0293572	0	1	0	1	0	1		1.68042	0.317387	0	1	0	1	0	1		chr10:145107408-145107790	383	near: AC211634.4_FG009(-4380)	|| tpg|DAA51808.1| TPA: hypothetical protein ZEAMMB73_067851 [Zea m... 213 1e-53 || gb|ACR34532.1| unknown [Zea mays] 213 1e-53 || ref|XP_002436334.1| hypothetical protein SORBIDRAFT_10g000635 [S... 134 8e-30 || gb|AAS82603.1| putative glycerol 3-phosphate permease [Zea mays] 132 2e-29 || gb|AAM94327.1| putative reverse transcriptase [Sorghum bicolor] 119 2e-25 || ref|XP_002440867.1| hypothetical…
TCONS_00003518	-2.97326	0.0295646	-1.44796	0.39955	-4.59006	0.00116024	-1.60404	0.35069		-2.54054	0.0633087	-2.40016	0.0942341	-1.4315	0.355485	-2.536	0.0539231		chr6:1519216-1519942	727	near: GRMZM2G040296(-3954)	No hits found
TCONS_00004228	-2.81563	0.0296179	-0.352067	1	-0.928843	0.757384	-0.505095	1		-2.43286	0.0569369	0.00455794	1	-0.661186	0.87149	-0.535878	0.91689		chr7:170414442-170415589	1148	near: GRMZM2G544039(1053)	|| gb|ACG46854.1| hypothetical protein [Zea mays] 80 2e-13 || ref|XP_002463292.1| hypothetical protein SORBIDRAFT_02g041370 [S... 77 1e-12
TCONS_00001070	-0.991954	0.0296873	1.67492	0.859537	-1.15937	0.00864516	0	1		-0.773549	0.111618	0	1	-1.30598	0.00189056	1.45993	0.752741		chr10:117450275-117450986	712	near: GRMZM2G032270(3494)	No hits found
TCONS_00002497	1.81565	0.0297356	2.81733	0.00122012	0	1	0	1		1.39673	0.134586	2.5099	0.0064293	0	1	0	1		chr4:548606-549161	556	near: AC195206.3_FG003(-3251)	|| tpg|DAA37987.1| TPA: hypothetical protein ZEAMMB73_024286, parti... 122 4e-26
TCONS_00004716	-1.90366	0.0298243	-2.86496	0.32691	0	1	-3.69446	0.0804077		-0.330933	0.956454	-2.86496	0.330057	0	1	-1.5239	0.437345		chr8:5020899-5021538	640	near: GRMZM2G095164(-3014)	No hits found
TCONS_00004268	5.47193	0.0303999	1.66879	0.859537	0	1	0.0439975	1		1.59311	0.825204	0	1	0	1	-2.34344	0.347956		chr7:3952515-3952616	102	near: GRMZM2G450797(45718)	|| ref|XP_002489152.1| hypothetical protein SORBIDRAFT_0016s002240 ... 74 1e-11 || gb|ACN31703.1| unknown [Zea mays] 74 1e-11 || ref|XP_002450735.1| hypothetical protein SORBIDRAFT_05g016490 [S... 72 5e-11 || ref|XP_002489117.1| hypothetical protein SORBIDRAFT_0057s002150 ... 70 2e-10 || gb|ACR38454.1| unknown [Zea mays] 70 2e-10 || ref|XP_002449482.1| hypothetical protein SORBIDRAFT_05g016430 [S…
TCONS_00001192	-1.3032	0.0304827	-1.12989	0.0712994	-0.550827	0.551439	0.0278945	1		-1.02403	0.108575	-0.90966	0.172744	-0.864694	0.182014	-0.0154851	1		chr2:186632128-186632904	777	near: GRMZM2G146606(2117)	No hits found
TCONS_00000390	1.19973	0.0304862	1.67935	0.859537	0	1	0	1		0.480781	0.628398	0	1	0	1	0	1		chr1:110787417-110788603	1187	near: GRMZM2G587192(1378)	|| tpg|DAA36344.1| TPA: hypothetical protein ZEAMMB73_459468 [Zea m... 68 5e-09 || gb|AFW59114.1| hypothetical protein ZEAMMB73_148543 [Zea mays] 68 5e-09 || ref|XP_002448375.1| hypothetical protein SORBIDRAFT_06g026240 [S... 68 5e-09 || gb|ACR34427.1| unknown [Zea mays] 68 5e-09 || ref|NP_001141094.1| uncharacterized protein LOC100273177 [Zea ma... 68 5e-09
TCONS_00004772	-2.46233	0.0304888	0	1	-1.8038	0.539219	-2.06982	0.021014		-1.94313	0.0754724	0	1	-1.29046	0.677678	-3.38191	0.000121339		chr8:32880985-32881282	298	near: GRMZM2G477221(-5135)	No hits found
TCONS_00004739	-1.22502	0.0305898	-0.703287	0.523781	-1.63269	0.00861244	-0.859722	0.569871		-1.04849	0.0716039	-0.388207	0.888935	-2.66995	7.41575e-06	-1.96076	0.04809		chr8:11804838-11806137	1300	near: GRMZM2G569169(-2021)	No hits found
TCONS_00001906	5.0284	0.0306403	2.77861	0.0741084	1.11485	0.223042	0.972538	0.21497		5.36798	0.0124189	3.73089	0.00315908	1.37152	0.0776792	0.790825	0.306735		chr3:1590809-1591763	955	near: GRMZM2G449147(-5864)	No hits found
TCONS_00002170	1.61725	0.0307127	0.890912	0.28786	0.572651	0.607744	1.10275	0.147233		1.69652	0.0205318	0.683656	0.483667	-0.449858	0.778946	-0.254559	1		chr3:133313896-133314241	346	near: GRMZM2G114617(-944)	|| ref|XP_002442230.1| hypothetical protein SORBIDRAFT_08g016640 [S... 216 2e-54 || ref|XP_003575951.1| PREDICTED: zinc finger CCCH domain-containin... 213 1e-53 || dbj|BAJ96143.1| predicted protein [Hordeum vulgare subsp. vulgare] 213 1e-53 || gb|ACN25172.1| unknown [Zea mays] >gi|413916658|gb|AFW56590.1| n... 209 2e-52 || ref|NP_001147048.1| nucleic acid binding protein [Zea mays] >gi|... 209 2…
TCONS_00003635	6.07112	0.0307127	5.93745	0.0435561	0	1	0	1		4.61678	0.148038	6.39945	0.0221593	0	1	0	1		chr6:4549952-4551268	1317	near: GRMZM2G054747(18184)	|| gb|ACG24187.1| hypothetical protein [Zea mays] 69 3e-09
TCONS_00001651	-1.31448	0.0313033	-1.17499	0.891583	-2.02848	0.0117058	-0.621403	0.500465		-1.69366	0.00370808	-0.410017	1	-1.77455	0.0191054	-0.913553	0.161768		chr2:177779595-177779810	216	near: GRMZM2G110412(1499)	No hits found
TCONS_00004146	2.23678	0.0313393	1.53328	0.0550894	1.62384	0.142736	2.29524	0.00770485		1.84053	0.110064	1.27604	0.140408	1.43274	0.194574	2.07494	0.0142735		chr6:156116208-156116966	759	near: GRMZM5G848712(-1011)	No hits found
TCONS_00002823	-1.41462	0.0315221	-3.02986	1.39974e-06	-1.38648	0.0509299	-1.91905	0.00109183		-1.33147	0.0422631	-2.46435	7.60421e-05	-1.60248	0.0140348	-2.19271	6.79644e-05		chr4:155527589-155527884	296	near: GRMZM2G301585(-1784)	No hits found
TCONS_00001166	-0.963033	0.0315221	0	1	0	1	0	1		-0.948292	0.0336976	0	1	0	1	0	1		chr2:51745746-51747314	1569	near: GRMZM2G074546(-5955)	No hits found
TCONS_00005490	3.48352	0.0316371	-0.294401	1	-1.74271	0.252926	0.351126	1		1.14874	0.814766	-0.257993	1	-2.45681	0.0586288	-1.12237	0.579435		chrUNKNOWN:1324432-1324780	349	near: GRMZM2G337700(-127346)	|| ref|NP_001169136.1| uncharacterized protein LOC100382981 [Zea ma... 207 8e-52 || pir||T02955 probable cytochrome P450 monooxygenase - maize (frag... 193 1e-47 || dbj|BAA10929.1| cytochrome P450 like_TBP [Nicotiana tabacum] 158 4e-37 || ref|XP_004162797.1| PREDICTED: uncharacterized protein LOC101232... 157 9e-37 || ref|ZP_15709980.1| hypothetical protein AAUPMB_20802, partial [P... 155 3e-36 |…
TCONS_00002196	2.13814	0.0319661	-1.73042	0.0987593	-0.510077	0.936421	-1.31215	0.253796		0.255354	1	-1.07997	0.38857	-1.49798	0.185091	-2.15194	0.0175528		chr3:145601912-145602154	243	near: GRMZM2G061206(-1868)	|| gb|ACF22742.1| CBL interacting serine/threonine kinase [Brachypo... 66 3e-09
TCONS_00004240	-4.79012	0.0324215	-5.48435	0.00811946	-2.31365	0.398613	0	1		-4.79012	0.0274462	-3.74426	0.0565352	-4.06761	0.0614623	0	1		chr7:9829691-9830401	711	near: GRMZM2G485807(788)	No hits found
TCONS_00004574	2.23247	0.0325896	3.3565	0.0037398	1.6213	0.153827	0.708367	0.762866		3.0729	0.00161619	3.52461	0.00203034	2.91986	0.00228235	1.27134	0.276974		chr7:149193570-149194622	1053	near: GRMZM5G811624(4508)	|| ref|NP_001167887.1| uncharacterized protein LOC100381596 [Zea ma... 111 3e-22 || ref|NP_001170445.1| uncharacterized protein LOC100384437 [Zea ma... 73 1e-10
TCONS_00002529	-1.65293	0.0326144	-0.913366	0.303352	-1.84582	0.0079173	-0.990457	0.140191		-0.82673	0.355744	-0.815146	0.378223	-1.30724	0.0524205	-1.35335	0.0181203		chr4:23195548-23196865	1318	near: GRMZM2G389948(4544)	No hits found
TCONS_00002773	5.75328	0.0326363	5.73185	0.0408488	-2.63629	0.413771	2.71349	0.255524		6.03328	0.0202394	6.89844	0.00576792	-2.63629	0.325278	1.91407	0.471278		chr4:122741597-122742200	604	near: GRMZM2G065409(17087)	|| gb|ABQ44355.1| polyprotein [Zea mays] 261 7e-68 || ref|XP_002445353.1| hypothetical protein SORBIDRAFT_07g011900 [S... 214 2e-62 || gb|ABA99505.1| retrotransposon protein, putative, Ty3-gypsy subc... 199 3e-53 || emb|CAE02181.2| OSJNBa0080E14.12 [Oryza sativa Japonica Group] 198 4e-53 || gb|AAM93458.1| putative polyprotein [Oryza sativa Japonica Group... 199 4e-53 || gb|ABA99219.1| retrotransp…
TCONS_00005384	1.37915	0.0326363	0.950118	0.882001	-0.218681	1	-1.26311	0.667657		1.07961	0.13269	1.38526	0.625045	2.11053	0.023052	-0.701406	0.880668		chr9:121720726-121721708	983	near: GRMZM2G150242(2237)	No hits found
TCONS_00002949	-2.05594	0.0326363	-1.80774	0.0782433	-2.66677	0.00363059	-1.43204	0.186624		-1.87613	0.0529338	-0.886647	0.531249	-1.47576	0.125656	-1.80133	0.05342		chr5:4773131-4773653	523	near: GRMZM2G029270(4192)	No hits found
TCONS_00005091	-1.5623	0.0326363	-2.17171	0.00142937	-2.11628	0.00241478	-2.1219	0.00206151		-2.6523	0.000100633	-2.25144	0.000940597	-2.08025	0.00221379	-2.61648	7.31652e-05		chr9:28435812-28441378	5567	near: AC206582.2_FG002(-3458)	|| ref|XP_002436320.1| hypothetical protein SORBIDRAFT_10g000400 [S... 353 1e-95 || ref|XP_003561239.1| PREDICTED: glycyl-tRNA synthetase 2, chlorop... 342 4e-92 || ref|NP_001056543.1| Os06g0103600 [Oryza sativa Japonica Group] >... 337 7e-91 || gb|EEC79823.1| hypothetical protein OsI_21278 [Oryza sativa Indi... 334 6e-90 || ref|XP_002270774.2| PREDICTED: glycyl-tRNA synthetase 2, chlorop... 318 …
TCONS_00000433	2.40225	0.0329672	2.04417	0.0435561	0.700181	0.700434	0	1		2.05546	0.0860424	2.07662	0.0378709	1.03641	0.330365	0	1		chr1:127429319-127429976	658	near: GRMZM2G497922(-7836)	|| gb|AFW86276.1| hypothetical protein ZEAMMB73_389658 [Zea mays] 89 1e-15
TCONS_00004136	4.87542	0.0330455	4.6537	0.0673122	3.04782	0.410799	0.596549	1		5.37587	0.00730004	7.38724	6.72591e-08	3.41276	0.26489	2.1365	0.175818		chr6:152967199-152968470	1272	near: GRMZM2G095588(-7301)	|| ref|NP_001182820.1| uncharacterized protein LOC100501052 [Zea ma... 109 1e-21 || gb|ACR35609.1| unknown [Zea mays] 103 8e-20 || gb|ACG28375.1| hypothetical protein [Zea mays] 99 2e-18
TCONS_00003202	-1.94623	0.0334286	0.188348	1	0	1	0	1		-1.53711	0.102319	-0.645222	0.941643	0	1	0	1		chr5:68106261-68106699	439	near: GRMZM5G829728(7813)	|| gb|AFW70694.1| hypothetical protein ZEAMMB73_339325 [Zea mays] 62 3e-19 || ref|NP_001170606.1| uncharacterized protein LOC100384645 [Zea ma... 62 3e-14
TCONS_00000263	1.69483	0.0334844	0	1	0	1	0	1		1.38357	0.117249	0	1	0	1	0	1		chr1:20463326-20463803	478	near: GRMZM2G563357(40807)	|| gb|AFW68877.1| hypothetical protein ZEAMMB73_936473 [Zea mays] 122 2e-26
TCONS_00003361	5.21911	0.0335821	6.04171	0.00710162	0	1	5.16305	0.016052		6.47398	0.00148829	5.62769	0.0178834	1.57042	0.826319	5.88809	0.00165497		chr5:142018866-142019497	632	near: GRMZM2G553797(-2120)	|| ref|NP_043084.1| NADH dehydrogenase subunit 5 [Zea mays] >gi|117... 105 2e-25 || tpg|DAA39814.1| TPA: hypothetical protein ZEAMMB73_754055 [Zea m... 105 2e-25 || gb|AFW57631.1| hypothetical protein ZEAMMB73_707047 [Zea mays] 105 2e-25 || gb|AAA64703.1| NADH dehydrogenase F [Zea mays] 105 2e-25 || emb|CCO65445.1| NADH dehydrogenase subunit 5, partial [Tripsacum... 105 2e-25 || gb|AAD26227.2| NA…
TCONS_00000468	5.62684	0.0335933	0	1	0	1	3.16365	0.363123		6.29272	0.0102622	0	1	0	1	2.14572	0.547005		chr1:142216020-142216689	670	near: GRMZM2G703764(24432)	No hits found
TCONS_00001738	2.27524	0.0338279	0	1	0	1	0	1		1.89108	0.0935487	0	1	0	1	0	1		chr2:219511942-219512425	484	near: GRMZM2G374460(-2677)	No highly scored hits
TCONS_00005256	1.08842	0.0340018	1.67537	0.859537	2.08916	1.65078e-06	0	1		0.889532	0.106097	0	1	1.69969	0.000175115	0	1		chr9:58554925-58555109	185	near: GRMZM2G036823(-445)	|| gb|AFW62424.1| hypothetical protein ZEAMMB73_929576 [Zea mays] 65 8e-09
TCONS_00002974	-1.46326	0.034397	-1.6228	0.0508689	-1.38378	0.0463337	-1.53143	0.0417598		-0.88042	0.274761	-0.217738	1	-0.626845	0.48932	-1.1146	0.134833		chr5:68403230-68404669	1440	near: GRMZM2G527301(-1000)	No hits found
TCONS_00005424	-2.45889	0.034397	0	1	0.54725	1	0	1		-1.67306	0.166086	0	1	-0.821744	0.858197	0	1		chr9:156465793-156465959	167	near: GRMZM2G469359(35864)	No hits found
TCONS_00001213	5.76076	0.0346649	4.60945	0.161871	0	1	0	1		4.60654	0.139864	3.34113	0.421589	0	1	0	1		chr2:9103462-9104679	1218	near: GRMZM2G084161(4044)	No hits found
TCONS_00000163	-2.20118	0.0346665	-0.290307	1	0	1	-1.60899	0.169313		-0.956241	0.461343	-0.920273	0.55203	0	1	-2.49846	0.012946		chr1:143952087-143953506	1420	near: GRMZM2G133766(-28663)	No hits found
TCONS_00001430	5.08454	0.0346665	0	1	5.14083	0.0315179	1.25284	0.762866		6.40836	0.000897239	0	1	3.39374	0.28607	1.56861	0.501718		chr2:81111485-81111624	140	near: GRMZM2G542906(-21469)	No hits found
TCONS_00004114	-1.957	0.0348886	-3.76992	0.115357	-0.814006	0.922687	-0.979049	0.596268		-1.8341	0.0489009	0.247642	1	-1.11945	0.702304	-0.099921	1		chr6:132658987-132659424	438	near: AC234575.1_FG003(992)	No highly scored hits
TCONS_00002527	-2.02991	0.0349752	-0.135025	1	-0.906744	0.518461	-0.278131	1		-1.36004	0.195335	-0.317453	1	-0.796228	0.573528	-0.40035	0.966709		chr4:22552258-22552542	285	near: GRMZM2G406712(-2645)	No hits found
TCONS_00004034	-1.97012	0.0349812	-1.69723	0.0812218	-2.29953	0.0118452	0	1		-1.35399	0.167942	-1.96753	0.0373956	-1.47462	0.0938096	0	1		chr6:84472701-84473665	965	near: GRMZM2G101286(2067)	|| emb|CAH66352.1| OSIGBa0135C09.3 [Oryza sativa Indica Group] 363 5e-98 || emb|CAE03692.2| OSJNBb0026E15.10 [Oryza sativa Japonica Group] 360 4e-97 || ref|NP_001061718.1| Os08g0389500 [Oryza sativa Japonica Group] >... 359 5e-97 || ref|NP_001059496.1| Os07g0434200 [Oryza sativa Japonica Group] >... 353 3e-95 || gb|AAU90089.1| putative polyprotein [Oryza sativa Japonica Group] 353 3e-95 || dbj|BA…
TCONS_00005034	-1.84467	0.0353013	0	1	0	1	0	1		-1.39005	0.121953	1.68864	0.841765	0	1	0	1		chr9:4708072-4709314	1243	near: GRMZM2G078999(28340)	No hits found
TCONS_00001875	-3.78306	0.03531	0.585404	1	-2.84198	0.205537	0.407578	1		-0.162594	1	1.6811	0.482609	0.650914	0.980211	-0.790183	0.883878		chr3:66079735-66081183	1449	near: GRMZM2G555954(907)	|| ref|NP_001042996.1| Os01g0355500 [Oryza sativa Japonica Group] >... 147 1e-33 || ref|XP_002457810.1| hypothetical protein SORBIDRAFT_03g013900 [S... 146 2e-33 || gb|EAY73969.1| hypothetical protein OsI_01853 [Oryza sativa Indi... 146 2e-33 || emb|CBI21587.3| unnamed protein product [Vitis vinifera] 142 2e-32 || ref|XP_002275766.1| PREDICTED: auxilin-related protein 2-like [V... 142 2e-32 || gb…
TCONS_00000996	5.18412	0.035505	0	1	5.2714	0.0312267	0	1		4.5039	0.0990306	0	1	5.93322	0.00576284	0	1		chr10:74202590-74202934	345	near: GRMZM2G530854(2638)	No hits found
TCONS_00000372	4.88491	0.035505	0	1	0	1	1.66881	0.762866		5.29835	0.0112541	2.47011	0.625487	2.28583	0.610691	1.45344	0.752741		chr1:89740344-89740637	294	near: GRMZM2G348706(9366)	No hits found
TCONS_00000787	-2.65228	0.0356171	-1.12343	0.540568	-3.17186	0.0105824	-1.56805	0.309317		-1.22725	0.443206	-0.253487	1	-0.747579	0.792254	-1.3744	0.338856		chr10:57290323-57293366	3044	near: GRMZM5G818022(-2798)	|| ref|XP_002443954.1| hypothetical protein SORBIDRAFT_07g005020 [S... 1333 0.0 || gb|AFW61102.1| hypothetical protein ZEAMMB73_524379 [Zea mays] 1244 0.0 || ref|XP_003571404.1| PREDICTED: probable histone-lysine N-methylt... 1026 0.0 || gb|EEE68152.1| hypothetical protein OsJ_26262 [Oryza sativa Japo... 996 0.0 || gb|EMS63882.1| putative histone-lysine N-methyltransferase ATXR3... 992 0.0 || gb|…
TCONS_00000737	5.05734	0.0358951	0.595197	0.859537	0	1	2.58577	0.148995		4.9329	0.0410529	1.0527	0.453231	0	1	3.26064	0.0215426		chr1:279049698-279049997	300	near: AC196018.3_FG009(9236)	No highly scored hits
TCONS_00002238	1.15475	0.0359274	5.83512	2.57918e-12	5.77284	3.07775e-16	0.903509	0.205068		0.40624	0.717118	4.80254	5.15829e-07	5.17684	2.16751e-12	-0.336376	0.86907		chr3:167932920-167934061	1142	near: GRMZM2G093077(893)	|| ref|NP_001182808.1| uncharacterized protein LOC100501031 [Zea ma... 104 4e-20 || tpg|DAA54624.1| TPA: hypothetical protein ZEAMMB73_280016 [Zea m... 100 5e-19 || tpg|DAA55005.1| TPA: hypothetical protein ZEAMMB73_787944 [Zea m... 98 5e-18 || gb|AFW80764.1| hypothetical protein ZEAMMB73_116109, partial [Ze... 97 8e-18 || ref|NP_001159094.1| uncharacterized protein LOC100304157 [Zea ma... 96 1e-…
TCONS_00002351	-1.14906	0.0360363	2.80387	2.14233e-08	0.628956	0.568358	0.230229	1		-1.3681	0.0089351	1.26603	0.0286837	1.18673	0.0808249	0.687179	0.255948		chr4:6060816-6063306	2491	near: GRMZM5G847000(1873)	|| gb|AAL75999.1|AF466646_7 putative polyprotein [Zea mays] 189 e-118 || gb|ABA97942.1| retrotransposon protein, putative, LINE subclass ... 135 3e-73 || emb|CAH65761.1| H0215A08.3 [Oryza sativa Indica Group] 118 6e-72 || gb|EAZ22996.1| hypothetical protein OsJ_06691 [Oryza sativa Japo... 164 7e-66 || gb|EEC84063.1| hypothetical protein OsI_30341 [Oryza sativa Indi... 158 8e-61 || ref|XP_00356722…
TCONS_00003348	1.21467	0.0360363	1.61135	0.0026063	0	1	0	1		0.807897	0.230602	0.985426	0.112905	0	1	1.45458	0.752741		chr5:136741025-136741797	773	near: GRMZM2G146511(-24280)	No hits found
TCONS_00004238	-2.0366	0.0360363	-1.62473	0.101594	-2.53046	0.00606949	-1.13639	0.262007		-1.0088	0.372687	-0.708581	0.643751	-1.21707	0.196329	-1.51183	0.0684444		chr7:7169785-7171300	1516	near: GRMZM2G018508(11536)	|| tpg|DAA42593.1| TPA: hypothetical protein ZEAMMB73_989207 [Zea m... 144 6e-33 || gb|EEE66613.1| hypothetical protein OsJ_23193 [Oryza sativa Japo... 124 8e-27 || gb|EEC81563.1| hypothetical protein OsI_25004 [Oryza sativa Indi... 124 8e-27 || ref|XP_003557560.1| PREDICTED: ubiquitin carboxyl-terminal hydro... 123 1e-26 || dbj|BAC83609.1| putative ubiquitin-specific protease [Oryza sati... 114 …
TCONS_00001671	-1.26648	0.036202	-1.4686	0.00651405	0	1	0	1		-1.31563	0.0263558	-2.32253	2.25671e-05	0	1	0	1		chr2:184519951-184520631	681	near: GRMZM2G073661(-16259)	No hits found
TCONS_00002780	-4.11455	0.036202	-0.410175	1	0	1	-1.50287	0.608497		-2.11901	0.299508	-0.400455	1	0	1	-4.92371	0.0120592		chr4:126010451-126010731	281	near: GRMZM2G133568(1318)	No hits found
TCONS_00003222	-1.94758	0.0362959	-0.84023	0.931989	-1.48388	0.0933208	-0.932908	0.392711		-1.23571	0.216378	0.312875	1	-0.870423	0.364571	-1.41933	0.0787953		chr5:74419187-74419453	267	near: GRMZM2G042192(4682)	No hits found
TCONS_00002112	1.25577	0.0362959	2.08264	0.000122879	2.17095	5.89963e-05	1.29981	0.034143		0.986385	0.123899	1.06322	0.0919577	1.37147	0.0147681	0.0998056	1		chr3:100585011-100586565	1555	near: GRMZM2G122050(-6721)	|| gb|AFW81451.1| hypothetical protein ZEAMMB73_768485 [Zea mays] 97 2e-17 || gb|AFW86274.1| hypothetical protein ZEAMMB73_583737 [Zea mays] 58 2e-14 || ref|NP_001130259.1| uncharacterized protein LOC100191353 [Zea ma... 70 1e-09 || gb|AFW81450.1| hypothetical protein ZEAMMB73_243681 [Zea mays] 70 2e-09 || tpg|DAA63464.1| TPA: hypothetical protein ZEAMMB73_665348 [Zea m... 70 2e-09
TCONS_00000266	3.01169	0.0362959	5.20186	0.0255131	5.31395	0.0143543	1.67276	0.762866		3.7668	0.0022421	3.63738	0.284844	4.72655	0.0421479	2.16058	0.521119		chr1:22492774-22493400	627	near: AC200137.4_FG005(2560)	No hits found
TCONS_00002748	5.28371	0.0364718	-0.985155	0.859537	-1.68001	0.547846	-2.04861	0.460039		0	1	-4.31959	0.0527097	-1.95668	0.368187	-3.71406	0.0609199		chr4:112533119-112533432	314	near: AC217811.3_FG001(-59529)	|| gb|ACR36970.1| unknown [Zea mays] 194 7e-48 || ref|XP_003581197.1| PREDICTED: uncharacterized protein LOC100822... 189 2e-46 || ref|XP_003563149.1| PREDICTED: uncharacterized protein LOC100835... 187 6e-46 || ref|ZP_15713687.1| hypothetical protein AAUPMC_20941, partial [P... 174 9e-42 || ref|ZP_09416420.1| hypothetical protein EAAG1_11602 [Elizabethki... 157 1e-36 || ref|XP_003542281.1| PREDI…
TCONS_00002210	5.21477	0.0364718	5.31333	0.0385971	4.7612	0.0806001	0	1		6.25312	0.00347712	6.07887	0.00746505	6.15252	0.00422905	0	1		chr3:152835199-152835437	239	near: GRMZM2G125012(-6839)	No hits found
TCONS_00000006	-3.05843	0.0364718	-1.63653	0.357169	-3.66238	0.0122502	-1.46357	0.46293		-1.70414	0.314048	-1.01271	0.711486	-0.376088	1	-1.77367	0.265748		chr1:3034291-3038805	4515	near: GRMZM5G881380(-3711)	|| gb|AFW89824.1| hypothetical protein ZEAMMB73_838328 [Zea mays] 1747 0.0 || gb|EEC74379.1| hypothetical protein OsI_09704 [Oryza sativa Indi... 564 e-158 || gb|EMS45712.1| Zinc finger CCCH domain-containing protein 20 [Tr... 488 e-135 || gb|EMT20137.1| Zinc finger CCCH domain-containing protein 44 [Ae... 481 e-133 || gb|EAZ25331.1| hypothetical protein OsJ_09143 [Oryza sativa Japo... 389 e-105 …
TCONS_00001617	2.87168	0.0367424	0.588766	1	-0.88077	0.649955	-0.89308	0.762866		-0.357692	1	-1.30943	0.653479	-3.63376	0.00241953	-1.30006	0.402986		chr2:161840013-161840203	191	near: GRMZM2G088261(-22614)	|| gb|EGG03643.1| hypothetical protein MELLADRAFT_90070 [Melampsora... 62 3e-17 || gb|EGF99328.1| hypothetical protein MELLADRAFT_94716 [Melampsora... 62 3e-17 || gb|EGG11069.1| hypothetical protein MELLADRAFT_92514 [Melampsora... 62 3e-17 || gb|EGF99314.1| hypothetical protein MELLADRAFT_94739 [Melampsora... 62 3e-17 || gb|EGF98539.1| hypothetical protein MELLADRAFT_95625 [Melampsora... 62 3e-17…
TCONS_00003330	5.27914	0.0368448	0	1	2.12108	0.145265	-2.29185	0.471337		7.38993	0.000187297	2.47985	0.636337	4.78938	4.91051e-05	-0.847215	0.997958		chr5:123745721-123748919	3199	near: GRMZM5G862709(-8195)	|| gb|AEJ07934.1| Xilon1 gag-pol polyprotein [Zea mays subsp. mexic... 1045 0.0 || gb|AAL59229.1|AF448416_9 gag-pol [Zea mays] 712 0.0 || gb|AAM01169.1|AC113336_21 Putative retroelement [Oryza sativa Ja... 681 0.0 || dbj|BAH80025.1| putative retrotransposon protein [Oryza sativa I... 676 0.0 || emb|CAH66283.1| OSIGBa0116O04.5 [Oryza sativa Indica Group] 676 0.0 || gb|ABA98151.1| retrotransposon p…
TCONS_00005107	-1.03069	0.0368448	0	1	-0.824873	0.117929	-2.31111	0.460039		-1.35088	0.00383954	0	1	-1.33878	0.00313096	-2.31111	0.338856		chr9:80049819-80051074	1256	near: GRMZM2G022594(-42085)	No highly scored hits
TCONS_00002608	1.81045	0.0368835	0	1	0	1	0	1		1.22011	0.247299	0	1	0	1	0	1		chr4:61788602-61789163	562	near: GRMZM2G044850(793)	|| gb|AFW86276.1| hypothetical protein ZEAMMB73_389658 [Zea mays] 70 2e-10
TCONS_00001299	-1.88946	0.0368835	-1.3204	0.21943	-2.60154	0.00313164	-1.60346	0.0922937		-1.24268	0.217133	-0.79802	0.584938	-1.13109	0.257223	-1.68818	0.0536061		chr2:6645254-6647156	1903	near: GRMZM5G829840(3227)	No highly scored hits
TCONS_00002992	-1.61391	0.0368835	-1.03135	0.337078	-2.00857	0.0127829	-1.0431	0.244201		-1.98693	0.00824611	-1.16518	0.264402	-0.862187	0.331198	-2.10375	0.00354474		chr5:181192418-181193046	629	near: AC205703.4_FG005(-2615)	No hits found
TCONS_00004587	3.57168	0.0368835	0.702094	1	0.754736	0.894932	0.947104	0.821334		2.6817	0.176866	0.943601	0.848898	-0.179885	1	1.22036	0.570083		chr7:152348871-152349804	934	near: AC189750.4_FG004(-3861)	|| gb|EMT14674.1| Methyltransferase-like protein 13 [Aegilops tausc... 208 e-116 || gb|EMS59319.1| V-type proton ATPase subunit B 2 [Triticum urartu] 182 4e-91 || emb|CBL94163.1| putative RNA-directed DNA polymerase (Reverse tr... 160 3e-88 || gb|ABD28426.2| RNA-directed DNA polymerase (Reverse transcriptas... 152 7e-81 || gb|AEL30343.1| RNA-directed DNA polymerase [Arachis hypogaea] 156 5e-80 ||…
TCONS_00004743	-1.49677	0.0370483	-5.48717	0.000550527	-0.219485	1	-0.982308	0.244201		-1.66905	0.0178659	-5.48717	0.000645361	-1.21387	0.834014	-2.2723	0.00064605		chr8:13214963-13215774	812	near: AC186897.4_FG009(1304)	No hits found
TCONS_00002639	5.19451	0.0370483	0	1	3.98964	0.207827	3.41301	0.0382329		5.11431	0.0396183	0	1	4.07914	0.155525	1.74025	0.448058		chr4:70735412-70735718	307	near: GRMZM2G535155(-11410)	No hits found
TCONS_00003341	2.68631	0.0371104	5.15488	0.0451612	2.41035	0.0457321	3.31446	0.0396991		1.08147	0.635563	3.0312	0.4704	1.08812	0.542136	2.1333	0.271383		chr5:135506981-135508047	1067	near: GRMZM2G563175(-18693)	No highly scored hits
TCONS_00000109	-2.11831	0.0371508	-2.76332	0.00870823	-2.52521	0.0122502	-1.14348	0.460039		-1.30151	0.261806	-2.79568	0.00772209	-0.955681	0.453665	-0.712162	0.713356		chr1:290685102-290686700	1599	near: GRMZM5G896529(-1790)	|| ref|XP_003576148.1| PREDICTED: disease resistance protein RPP13-... 263 4e-68 || ref|XP_003571101.1| PREDICTED: disease resistance protein RPP13-... 256 7e-66 || gb|EMS51244.1| Disease resistance protein RPM1 [Triticum urartu] 255 9e-66 || gb|EMT30450.1| Disease resistance protein RPM1 [Aegilops tauschii] 255 1e-65 || ref|XP_003577770.1| PREDICTED: disease resistance protein RPM1-l... 254 3e-6…
TCONS_00000802	-2.25896	0.0372491	-2.10754	0.0314548	-3.0793	0.000773001	-1.98118	0.0305311		-1.07758	0.417702	-1.91929	0.0506781	-1.50471	0.106418	-1.64107	0.0657414		chr10:137952500-137953164	665	near: GRMZM2G536708(1493)	|| gb|EMS45294.1| Niemann-Pick C1 protein [Triticum urartu] 193 1e-47 || gb|EMT33275.1| Niemann-Pick C1 protein [Aegilops tauschii] 192 2e-47 || ref|NP_001174043.1| Os04g0563801 [Oryza sativa Japonica Group] >... 186 1e-45 || gb|EEE61504.1| hypothetical protein OsJ_15793 [Oryza sativa Japo... 186 1e-45 || gb|EEC77806.1| hypothetical protein OsI_16991 [Oryza sativa Indi... 186 1e-45 || emb|CAH6674…
TCONS_00001724	2.93655	0.0374923	1.25452	0.399634	5.30766	0.0125465	0.810309	0.157934		3.11092	0.0197628	1.17978	0.458884	5.2259	0.0113753	0.793275	0.132388		chr2:214336804-214337360	557	near: GRMZM2G703378(3701)	|| ref|NP_001142979.1| uncharacterized protein LOC100275433 [Zea ma... 164 3e-66
TCONS_00003360	5.13273	0.0376388	4.95972	0.0639693	0	1	1.62076	0.572009		5.57941	0.0145199	5.42464	0.0260769	0	1	2.41373	0.17645		chr5:142017351-142018054	704	near: GRMZM2G553797(-3599)	|| gb|AFW75735.1| hypothetical protein ZEAMMB73_677614 [Zea mays] 93 5e-17 || gb|AFW65578.1| hypothetical protein ZEAMMB73_553616 [Zea mays] 91 2e-16 || ref|XP_002437616.1| hypothetical protein SORBIDRAFT_10g030600 [S... 78 2e-12
TCONS_00004461	2.6413	0.0377174	-2.03929	0.275932	-1.22458	0.809945	0.20041	1		1.43832	0.394028	-0.51959	1	-0.0969905	1	0.97315	0.865535		chr7:90620007-90620389	383	near: GRMZM2G558267(15407)	No hits found
TCONS_00001966	-1.89618	0.0378015	-0.647421	0.675205	-0.753868	0.547321	-1.95849	0.00204319		-0.988384	0.337638	-1.31617	0.189728	-1.29756	0.134453	-2.56432	1.64681e-05		chr3:44597095-44597311	217	near: GRMZM2G463525(-1790)	|| gb|AFW83031.1| hypothetical protein ZEAMMB73_780248 [Zea mays] >... 124 1e-26 || tpg|DAA45012.1| TPA: hypothetical protein ZEAMMB73_504886 [Zea m... 118 5e-25
TCONS_00004078	4.86984	0.0378015	3.28353	0.374537	0	1	6.95707	2.28209e-07		4.97131	0.0277751	4.42494	0.105562	0	1	7.89615	1.25793e-11		chr6:116700092-116701167	1076	near: GRMZM2G078954(25125)	|| gb|AAL75981.1|AF466203_10 putative gag-pol precursor -orf1 [Zea ... 80 8e-13 || ref|YP_001633843.1| beta strand repeat-containing protein [Chlor... 80 9e-13 || ref|XP_001633594.1| predicted protein [Nematostella vectensis] >... 79 2e-12 || tpg|DAA40968.1| TPA: hypothetical protein ZEAMMB73_651737, parti... 77 6e-12 || ref|XP_002430480.1| conserved hypothetical protein [Pediculus hu... 75 3e-11…
TCONS_00003448	2.0759	0.0379231	1.67219	0.859537	4.51759	0.0709216	2.23536	0.00981189		2.15752	0.0266853	0	1	3.42591	0.263066	2.01726	0.0181398		chr5:186903377-186904124	748	near: GRMZM2G530243(-31701)	No highly scored hits
TCONS_00004343	-3.47467	0.0381883	0	1	-4.65508	0.00232395	0	1		-4.18921	0.0159483	0	1	-3.56512	0.0097338	0	1		chr7:44797767-44798361	595	near: GRMZM2G588912(-4644)	No hits found
TCONS_00003905	-1.53347	0.0382187	-0.859949	0.377174	0	1	-1.6379	0.162717		-1.08426	0.172159	-1.76186	0.0290014	0	1	-2.85951	0.00648994		chr6:40327502-40328046	545	near: GRMZM2G491935(-1401)	No hits found
TCONS_00005240	-2.7874	0.0384227	0	1	-1.89032	0.281743	-0.92681	0.743787		-1.76388	0.206392	0	1	0.878864	0.694439	-1.27988	0.423198		chr9:51257237-51258071	835	near: GRMZM2G524813(2672)	|| gb|AAP94590.1| Cinful1 polyprotein [Zea mays] 271 2e-70 || gb|ACN36742.1| unknown [Zea mays] 169 1e-39 || gb|AAL76006.1|AF466646_14 putative retrotransposon protein [Zea ... 119 7e-25 || gb|ACG41602.1| hypothetical protein [Zea mays] 115 2e-23
TCONS_00002883	1.45394	0.0386702	1.96437	0.0398075	0.746821	0.778197	1.85398	0.0163497		2.3871	4.89558e-05	2.1166	0.0202542	0.410016	1	2.34057	0.000396828		chr4:192012329-192012743	415	near: AC205732.2_FG005(-7032)	No hits found
TCONS_00000529	5.42222	0.0388041	0	1	1.75758	0.81358	0	1		4.96231	0.0717342	0	1	3.36034	0.325536	0	1		chr1:167948479-167948722	244	near: GRMZM2G514812(-4175)	|| gb|ABF67946.1| putative Opie4 pol protein [Zea mays] 95 1e-22 || gb|AAC49502.1| Pol [Zea mays] 95 1e-22 || gb|AEJ07944.1| Opie1 putative pol protein [Zea diploperennis] 95 1e-22 || gb|AEJ07899.1| Opie3 putative pol protein [Zea mays subsp. mexic... 95 1e-22 || gb|ABF67934.1| Opie3 pol polyprotein [Zea mays] 95 1e-22 || gb|AAL66759.1|AF464738_10 putative pol protein [Zea mays] 95 2e-22 || gb|AE…
TCONS_00004160	-2.57605	0.0390529	-1.66836	0.279927	-0.969038	0.631875	-1.98946	0.159511		-1.65561	0.232305	-1.37519	0.410042	0.0869305	1	-2.17848	0.0861943		chr6:162914089-162914623	535	near: GRMZM2G113129(-2572)	No hits found
TCONS_00000325	-1.59556	0.0392954	1.67381	0.859537	0	1	0	1		-0.688865	0.506144	0	1	0	1	0	1		chr1:63915959-63916201	243	near: GRMZM2G316054(-3382)	|| gb|ACG34287.1| hypothetical protein [Zea mays] 89 4e-16 || gb|ACG33280.1| hypothetical protein [Zea mays] 71 8e-11 || tpg|DAA44492.1| TPA: hypothetical protein ZEAMMB73_728454 [Zea m... 65 6e-09
TCONS_00000683	-2.32018	0.0392954	0	1	-4.59251	0.025515	-2.30047	0.465393		-3.00971	0.00671299	1.72241	0.841765	-4.59251	0.012631	-0.831892	0.992661		chr1:250877046-250877543	498	near: GRMZM2G027991(12636)	No hits found
TCONS_00002585	2.34214	0.0398749	1.92387	0.0669784	0.818138	0.287729	1.22587	0.202555		2.25975	0.0498025	2.60632	0.00284649	0.0304609	1	0.830315	0.439132		chr4:52316047-52316974	928	near: GRMZM2G135068(-11033)	No hits found
TCONS_00002162	-1.7229	0.0398749	-1.33181	0.11936	0	1	0	1		-1.75068	0.0356921	-1.26431	0.140912	0	1	0	1		chr3:124594575-124595035	461	near: GRMZM5G852483(-20549)	No hits found
TCONS_00003523	-3.13273	0.0405591	0	1	0	1	-1.93182	9.26999e-05		-4.88641	0.00380613	0	1	0	1	-1.81157	7.31652e-05		chr6:35704241-35705510	1270	near: GRMZM5G889896(-10052)	No hits found
TCONS_00003675	4.90382	0.040579	5.51572	7.51346e-08	1.77114	0.809945	0.0745259	1		3.85232	0.199751	5.07168	2.11044e-06	1.54662	0.826319	-0.722806	0.661524		chr6:10568577-10568880	304	near: GRMZM2G390249(-121550)	|| ref|NP_001142979.1| uncharacterized protein LOC100275433 [Zea ma... 93 2e-17
TCONS_00001841	-2.96332	0.0406732	-1.13076	0.645504	-3.39909	0.0236623	-0.848973	0.814982		-1.93612	0.200041	-0.560287	1	0.201457	1	-0.364313	1		chr3:228085937-228087699	1763	near: GRMZM5G820255(-3680)	No hits found
TCONS_00004656	-1.57449	0.0407206	-0.486624	0.9044	1.34949	0.280216	1.76557	0.249861		-1.65939	0.0273017	-0.434959	0.958473	1.81107	0.0593925	1.18176	0.520946		chr8:123786450-123788246	1797	near: AC193782.3_FG003(14398)	No hits found
TCONS_00003910	1.30006	0.0407399	2.43819	0.640303	1.58258	0.314496	3.29891	0.252504		1.05569	0.129592	1.71679	0.841765	0.560261	1	2.16211	0.520203		chr6:44249332-44250183	852	near: AC206493.3_FG001(18769)	|| gb|AFW56446.1| hypothetical protein ZEAMMB73_275488 [Zea mays] 81 1e-15
TCONS_00002652	-2.67564	0.0407399	0	1	0	1	-1.74457	0.164818		-2.72654	0.0355783	0	1	0	1	-2.74922	0.0104693		chr4:76446181-76446561	381	near: GRMZM2G484295(-14189)	No hits found
TCONS_00005030	4.86076	0.040996	6.14156	0.00130918	4.66914	0.061576	7.51101	7.0365e-09		3.84607	0.197394	4.053	0.178479	4.36649	0.0808939	6.36424	1.93241e-05		chr8:174411790-174412417	628	near: GRMZM2G534583(7151)	No hits found
TCONS_00003213	1.16011	0.040996	-2.85785	0.3273	0	1	0	1		0.888201	0.150326	-2.85785	0.332882	0	1	0	1		chr5:72044588-72046181	1594	near: GRMZM2G039945(31071)	|| gb|AFW80778.1| hypothetical protein ZEAMMB73_082288 [Zea mays] 154 5e-35 || ref|NP_001170384.1| uncharacterized protein LOC100384367 [Zea ma... 107 1e-20 || tpg|DAA54637.1| TPA: hypothetical protein ZEAMMB73_007072 [Zea m... 68 8e-09
TCONS_00002411	-1.67383	0.0411399	-0.593254	0.707764	-1.05894	0.299704	-0.693301	0.586242		-1.70658	0.0349608	-0.33828	1	-0.229801	1	-0.713689	0.499579		chr4:226721545-226721947	403	near: AC186164.3_FG001(-664)	|| gb|AAB48408.1| MURAZC [Zea mays] 122 4e-26 || gb|AAA21566.1| MudrA [Zea mays] >gi|595816|gb|AAA81535.1| mudrA ... 120 2e-25 || ref|NP_001170540.1| uncharacterized protein LOC100384556 [Zea ma... 112 3e-23 || gb|AAT42175.1| putative tubulin gamma-2 chain [Zea mays] 108 4e-22 || emb|CAA44165.1| unnamed protein product [Zea mays] 94 9e-18 || ref|XP_002449689.1| hypothetical protein SORBIDRAFT_05g…
TCONS_00001437	4.78331	0.0412548	0	1	0	1	0	1		6.27242	0.000165412	2.46938	0.625413	0	1	0	1		chr2:82573090-82573280	191	near: GRMZM2G533233(40995)	No highly scored hits
TCONS_00003617	-1.59351	0.0413088	-1.65824	0.0343437	-1.89706	0.0121855	-2.11937	0.00474423		-1.3236	0.105198	-1.57244	0.0448568	-1.10479	0.185091	-1.8452	0.0125957		chr6:162774472-162776058	1587	near: GRMZM5G813259(2455)	|| gb|AAT39274.1| unknown protein [Oryza sativa Japonica Group] >gi... 481 e-133 || ref|XP_003565949.1| PREDICTED: chloroplastic group IIA intron sp... 477 e-132 || gb|EAY98938.1| hypothetical protein OsI_20893 [Oryza sativa Indi... 475 e-131 || dbj|BAK03116.1| predicted protein [Hordeum vulgare subsp. vulgare] 462 e-128 || gb|EEE64611.1| hypothetical protein OsJ_19463 [Oryza sativa Japo... 362 2…
TCONS_00004326	4.7586	0.0413088	4.3717	0.1077	5.83191	0.00138485	0	1		5.59043	0.00325912	3.60593	0.281057	5.30234	0.00688823	0	1		chr7:39423192-39423477	286	near: GRMZM2G029737(2888)	|| gb|AAL66751.1|AF464738_2 putative gag-pol precursor [Zea mays] >... 133 1e-29 || gb|AAL75973.1|AF466203_2 putative gypsy-type retrotransposon RIR... 131 5e-29 || gb|AAL75984.1|AF466203_13 putative prpol [Zea mays] 129 3e-28 || gb|AAL75981.1|AF466203_10 putative gag-pol precursor -orf1 [Zea ... 128 4e-28 || gb|AAL75982.1|AF466203_11 putative prpol [Zea mays] 128 4e-28 || gb|AAL75487.1|AF466202_…
TCONS_00001199	-1.60916	0.0413088	-1.74001	0.275932	-1.47375	0.144361	-1.36235	0.177876		-1.14821	0.17322	-0.772928	0.809149	-2.32115	0.0104609	-2.30776	0.00698745		chr2:202131661-202132144	484	near: AC182622.3_FG001(-2797)	No hits found
TCONS_00000505	-2.09333	0.0413323	-1.13236	0.435693	0	1	0	1		-0.936364	0.441123	-0.883875	0.61817	0	1	0	1		chr1:149596304-149596572	269	near: GRMZM2G556685(41862)	No hits found
TCONS_00000886	4.8777	0.0413323	0	1	1.02346	0.742976	0.551151	1		5.23519	0.0177423	0	1	0.751621	0.86754	1.1823	0.452497		chr10:29986877-29987170	294	near: GRMZM2G565591(-733)	No hits found
TCONS_00001693	1.53055	0.041474	0.0231133	1	1.89675	0.022198	0.879256	0.415349		-0.202065	1	-0.479731	0.837276	0.689212	0.62512	-0.262435	1		chr2:197143903-197144581	679	near: GRMZM2G151656(-1377)	No highly scored hits
TCONS_00003798	1.92735	0.0415695	-0.335531	1	-0.0129731	1	-0.517898	0.899371		0.367621	1	-0.503554	0.87376	-1.93812	0.0406346	-0.781326	0.545629		chr6:15709383-15709554	172	near: AC212476.3_FG001(1889)	|| ref|XP_003614396.1| hypothetical protein MTR_5g051150 [Medicago ... 50 2e-09 || ref|XP_003614387.1| RRNA intron-encoded homing endonuclease [Med... 51 2e-09 || ref|XP_003614385.1| RRNA intron-encoded homing endonuclease [Med... 50 2e-09 || ref|XP_003614389.1| RRNA intron-encoded homing endonuclease [Med... 50 2e-09
TCONS_00002191	-2.81297	0.0415742	-1.99423	0.00152795	-3.067	0.0167236	0.0699403	1		-1.78826	0.187459	-2.55934	4.14212e-05	-2.48361	0.0289528	-0.187473	1		chr3:144089226-144089937	712	near: GRMZM2G179732(-2206)	No hits found
TCONS_00003707	2.96244	0.0420114	5.63554	0.0288793	-0.875226	0.831472	1.46132	0.60557		-0.220175	1	4.78661	0.103117	-1.13064	0.638244	-0.498799	1		chr6:11178330-11178459	130	near: AC212225.3_FG001(17349)	No highly scored hits
TCONS_00004472	1.51405	0.0420388	1.36674	0.0494895	1.77805	0.0102068	4.0503	0.0923311		0.349719	0.967849	-0.0027553	1	0.0557487	1	2.1626	0.520946		chr7:92894686-92895203	518	near: GRMZM5G833877(-463)	No highly scored hits
TCONS_00005046	-4.18246	0.0421779	-2.76166	5.12526e-09	-2.73878	0.372308	0	1		-1.76068	0.365442	-2.08243	3.66521e-06	-2.73878	0.283582	0	1		chr9:41339841-41341217	1377	near: GRMZM2G528880(-2925)	No hits found
TCONS_00001634	-2.48096	0.0424065	-0.920088	0.836871	-1.50407	0.590607	-0.283328	1		-3.52769	0.00449169	-1.4703	0.512005	-0.902391	0.826319	-1.74842	0.322808		chr2:173419800-173420163	364	near: GRMZM2G090045(-3508)	|| ref|NP_001168303.1| uncharacterized protein LOC100382069 [Zea ma... 77 2e-12
TCONS_00003960	1.25869	0.0429849	0	1	3.01753	3.68591e-10	1.66925	0.762866		0.968655	0.162245	0	1	1.60436	0.0030088	0	1		chr6:59245181-59245559	379	near: GRMZM2G396977(-615)	No highly scored hits
TCONS_00001138	0.964544	0.0429849	1.68473	0.859537	4.15691	0.129405	0.487701	0.72118		0.202533	0.995152	1.71117	0.841765	4.20355	0.0939475	-0.329903	0.900829		chr10:148714368-148715542	1175	near: GRMZM2G014043(-17034)	No hits found
TCONS_00005155	4.86658	0.0431298	0	1	0	1	-2.32569	0.460039		5.14298	0.0222549	0	1	0	1	-0.87427	0.974034		chr9:13365796-13366067	272	near: GRMZM2G152383(4826)	No hits found
TCONS_00002255	5.11603	0.0431298	0	1	0	1	1.64665	0.576029		6.05027	0.00598565	0	1	0	1	1.4015	0.628594		chr3:177974777-177975170	394	near: GRMZM2G128923(3182)	|| gb|AAL76004.1|AF466646_12 putative gag-pol polyprotein [Zea mays] 154 6e-36 || gb|AAD20307.1| copia-type pol polyprotein [Zea mays] 153 2e-35 || gb|AAL75488.1|AF466202_14 putative pol protein [Zea mays] 152 2e-35 || gb|AEJ07943.1| Ji4 putative pol protein [Zea diploperennis] 152 4e-35 || gb|AAN40035.1| putative gag-pol polyprotein [Zea mays] 150 1e-34 || gb|AAP94599.1| putative copia-type pol …
TCONS_00004090	4.7721	0.0432853	1.6709	0.859537	3.02334	0.0261707	0	1		5.26092	0.0116513	0	1	2.93024	0.0263618	0	1		chr6:119359354-119359851	498	near: GRMZM5G817801(-1142)	|| gb|ACN35452.1| unknown [Zea mays] >gi|413921804|gb|AFW61736.1| h... 79 3e-13 || gb|AFW86443.1| hypothetical protein ZEAMMB73_413027 [Zea mays] 77 1e-12 || gb|AFW86391.1| hypothetical protein ZEAMMB73_878530 [Zea mays] 77 1e-12
TCONS_00000412	-2.99384	0.0433598	2.93734	0.496965	-1.70724	0.265893	0.102861	1		-0.870733	0.708951	3.30077	0.38857	-0.595296	0.872946	-2.29816	0.347294		chr1:121619681-121620002	322	near: GRMZM5G851633(2274)	No hits found
TCONS_00003787	-1.86619	0.0440201	-2.07821	0.0254921	-3.02295	0.000450414	-1.06819	0.36576		-1.4396	0.140268	-1.23154	0.252881	-2.22221	0.00786342	-1.31588	0.158083		chr6:14674969-14675773	805	near: GRMZM2G156578(-3933)	|| ref|XP_002461427.1| hypothetical protein SORBIDRAFT_02g002450 [S... 87 4e-35 || gb|AAY32333.1| RLK1 [Phyllostachys praecox] 86 4e-31 || tpg|DAA59489.1| TPA: putative leucine-rich repeat receptor-like ... 77 5e-31 || ref|NP_001169902.1| uncharacterized protein LOC100383797 [Zea ma... 77 5e-31 || gb|ACN35202.1| unknown [Zea mays] 77 5e-31 || tpg|DAA51666.1| TPA: putative leucine-rich repeat rece…
TCONS_00003144	-1.78074	0.0440201	-2.37002	0.00191224	-2.06743	0.013668	-1.40008	0.0868233		-1.91581	0.0277122	-2.17733	0.00440303	-1.27771	0.124754	-1.69402	0.0204468		chr5:31688458-31688766	309	near: GRMZM2G130580(-7487)	No hits found
TCONS_00000788	-1.92185	0.0440201	-0.981052	0.485689	-0.986419	0.435581	-1.93933	0.0386469		-1.11386	0.307081	-1.14359	0.374226	-0.214084	1	-1.82157	0.0363715		chr10:61503137-61503900	764	near: GRMZM2G526791(-6271)	No highly scored hits
TCONS_00000114	-2.60157	0.0445389	-3.03575	0.0245268	-2.39344	0.0889479	-1.07054	0.563976		-1.89059	0.165536	-1.48964	0.339594	-0.983503	0.610691	-1.15896	0.437202		chr1:652942-656608	3667	near: GRMZM2G032435(2836)	|| ref|XP_003562244.1| PREDICTED: uncharacterized protein LOC100841... 108 4e-22 || ref|XP_002466047.1| hypothetical protein SORBIDRAFT_01g050660 [S... 104 7e-21 || gb|EEE58139.1| hypothetical protein OsJ_09050 [Oryza sativa Japo... 104 9e-21 || gb|EEC74324.1| hypothetical protein OsI_09608 [Oryza sativa Indi... 104 9e-21 || gb|ABF93471.1| RNA methyltransferase, TrmH family protein, expre... 104 …
TCONS_00005205	-1.98656	0.0445555	-0.654218	0.774501	-2.06782	0.0369232	-1.20197	0.302231		-1.66117	0.098833	-0.552773	0.843813	-0.591263	0.78334	-1.35769	0.165926		chr9:30048931-30049503	573	near: AC202086.2_FG003(-9529)	No highly scored hits
TCONS_00001184	4.91475	0.0447286	5.43293	0.0199447	6.62022	0.000347601	4.32102	0.0643462		4.05421	0.157861	6.34023	0.00138534	7.75893	1.02542e-06	2.15761	0.525141		chr2:123008391-123009130	740	near: GRMZM2G585874(23372)	No hits found
TCONS_00001320	1.40683	0.0449498	2.51586	0.000547966	3.70851	3.72981e-07	0.77959	0.383203		0.659354	0.546369	1.68733	0.0511536	3.17534	3.28376e-05	-0.139931	1		chr2:13554857-13555728	872	near: GRMZM2G131269(2077)	No hits found
TCONS_00004943	4.77187	0.045062	-1.19749	0.884313	0	1	2.47083	0.50881		6.18408	0.000423961	1.02207	0.843813	0	1	5.11238	0.00401939		chr8:124434235-124434348	114	near: GRMZM2G038082(501)	No hits found
TCONS_00001845	-2.37537	0.0451304	-1.10066	0.542706	-2.66867	0.0312171	-1.6446	0.19837		-1.47995	0.258709	-1.29537	0.424176	-0.508174	0.932112	-1.59586	0.169451		chr3:228196184-228198014	1831	near: GRMZM2G498613(-1442)	No hits found
TCONS_00004272	-1.80782	0.0455302	-1.51297	0.119253	-1.56203	0.107759	-1.65804	0.0690459		-1.63659	0.0742371	-1.48905	0.124682	-0.789506	0.529107	-1.70275	0.0464845		chr7:5554125-5555272	1148	near: GRMZM2G129175(2115)	No hits found
TCONS_00004148	-3.31352	0.0458083	-3.24495	0.0784556	-4.41302	0.0125298	-2.00762	0.232416		-1.38124	0.494468	-0.754841	0.921286	-0.777355	0.842715	-2.50984	0.0796746		chr6:156405215-156406701	1487	near: GRMZM2G492480(910)	|| emb|CAE04648.2| OSJNBa0061G20.4 [Oryza sativa Japonica Group] 97 1e-45 || gb|AAT85026.1| hypothetical protein [Oryza sativa Japonica Group... 99 9e-35 || gb|AAV25285.1| hypothetical protein [Oryza sativa Japonica Group] 87 2e-31 || gb|AAW56921.1| hypothetical protein [Oryza sativa Japonica Group] 87 2e-31 || ref|NP_001168801.1| uncharacterized protein LOC100382601 [Zea ma... 114 4e-28 || gb|AA…
TCONS_00001865	4.80261	0.0463082	1.91082	0.181085	0.227614	1	1.68352	0.318946		4.07442	0.148038	2.34951	0.0598229	0.959469	0.483818	1.91964	0.146052		chr3:52794468-52796383	1916	near: GRMZM2G531420(-1501)	No hits found
TCONS_00000981	-1.54726	0.0463082	0	1	0	1	0	1		-0.262603	1	0	1	0	1	0	1		chr10:69742143-69742572	430	near: GRMZM2G537248(-32002)	No hits found
TCONS_00004445	2.036	0.0463339	0	1	0	1	0	1		1.24832	0.344083	0	1	0	1	0	1		chr7:86333405-86334586	1182	near: AC187460.4_FG001(28257)	No highly scored hits
TCONS_00004941	5.03275	0.0463339	4.8864	0.0735409	0	1	1.25126	0.682987		4.05639	0.181947	4.86505	0.0756034	0	1	1.99933	0.213155		chr8:123259657-123260553	897	near: GRMZM5G850924(6147)	|| gb|AAL76007.1|AF466646_15 prpol [Zea mays] 194 2e-47 || gb|AAL66757.1|AF464738_8 putative prpol [Zea mays] 194 3e-47 || gb|ACS88375.1| retrotransposon protein [Coix lacryma-jobi] 191 2e-46 || gb|AAD27571.1|AF114171_12 polyprotein [Sorghum bicolor] >gi|4378... 190 4e-46 || gb|AAD11615.1| prpol [Zea mays] 187 4e-45 || gb|ABA99442.1| retrotransposon protein, putative, Ty3-gypsy subc... 174 2e-41 …
TCONS_00004663	-1.0552	0.0467706	-0.235075	0.886646	-2.74356	0.372308	-1.7354	9.19702e-06		-0.765478	0.187157	-0.418155	0.516598	-2.74356	0.283582	-1.73894	3.9732e-06		chr8:141954993-141955637	645	near: GRMZM2G119407(-5126)	No hits found
TCONS_00003087	-1.98284	0.046833	-3.06971	0.0015208	-4.23458	5.9292e-05	-2.18543	0.0700191		-1.40881	0.195335	-2.74639	0.00467108	-3.49705	0.000353225	-2.46565	0.0237101		chr5:4582208-4582749	542	near: AC159612.1_FG007(-1113)	No hits found
TCONS_00004364	4.74805	0.04693	2.27288	0.0636047	5.07686	8.77695e-11	-2.31049	0.460039		4.68095	0.0520546	1.5688	0.329343	3.72656	3.57867e-05	-2.31049	0.338856		chr7:56605589-56606150	562	near: AC195481.3_FG003(613)	|| tpg|DAA54521.1| TPA: hypothetical protein ZEAMMB73_648568 [Zea m... 97 2e-18 || gb|AFW87289.1| hypothetical protein ZEAMMB73_396711 [Zea mays] 70 2e-10
TCONS_00001827	-3.40919	0.04693	-3.0965	0.0256277	-3.00964	0.00366212	-3.96214	0.000218404		-5.16348	0.00516727	-3.52808	0.0126926	-3.28083	0.0010794	-6.37512	1.10774e-07		chr3:204665409-204666205	797	near: GRMZM2G159920(-1057)	No hits found
TCONS_00002993	-2.97791	0.0470411	-1.81319	0.33117	-2.1303	0.217617	-1.13609	0.638217		-1.696	0.314543	-0.30427	1	-0.0782984	1	-1.46435	0.372379		chr5:181836186-181837471	1286	near: GRMZM2G115802(1512)	No hits found
TCONS_00001469	-1.83217	0.0471202	-1.08611	0.311274	-1.5815	0.269082	0.839388	0.900403		-2.33231	0.0102503	-2.05216	0.0220481	-1.89797	0.123152	-1.72857	0.493771		chr2:96139900-96140534	635	near: AC198198.3_FG001(-663)	|| tpg|DAA54507.1| TPA: hypothetical protein ZEAMMB73_995804 [Zea m... 83 5e-14 || gb|AFW61551.1| hypothetical protein ZEAMMB73_164028 [Zea mays] 60 1e-13 || gb|AFW71218.1| hypothetical protein ZEAMMB73_900991 [Zea mays] 67 4e-12 || gb|AFW71217.1| hypothetical protein ZEAMMB73_124671 [Zea mays] 74 3e-11
TCONS_00005000	-1.90607	0.0479168	-2.20104	0.0378589	0	1	-0.520406	0.770399		-0.946077	0.391333	-1.20497	0.305095	0	1	-1.24184	0.134651		chr8:158366624-158366920	297	near: AC195807.3_FG004(1195)	|| gb|ADB85304.1| putative retrotransposon protein [Phyllostachys e... 94 9e-18 || ref|NP_001050226.1| Os03g0377400 [Oryza sativa Japonica Group] >... 94 9e-18 || gb|AFJ66186.1| hypothetical protein 11M19.5 [Arabidopsis halleri] 94 2e-17 || dbj|BAG89120.1| unnamed protein product [Oryza sativa Japonica G... 91 1e-16 || gb|ADB85398.1| putative retrotransposon protein [Phyllostachys e... 91 1e-16 |…
TCONS_00001121	4.76406	0.0479824	1.80664	0.0239837	0	1	2.97636	5.19663e-05		5.09544	0.0227347	0.807402	0.534474	0	1	2.1492	0.00749518		chr10:138138447-138138587	141	near: GRMZM2G535380(40134)	No hits found
TCONS_00000361	-1.39083	0.0483122	0	1	0	1	1.66523	0.762866		-0.805072	0.328799	2.49435	0.625413	0	1	0	1		chr1:84010980-84011644	665	near: GRMZM2G097607(3097)	|| ref|NP_001182820.1| uncharacterized protein LOC100501052 [Zea ma... 88 1e-15 || ref|NP_001191258.1| uncharacterized protein LOC100533165 [Zea ma... 80 4e-13
TCONS_00001974	5.15136	0.0487829	0	1	0	1	5.55495	0.010324		6.26773	0.00503565	0	1	0	1	5.8672	0.00365966		chr3:49719759-49720642	884	near: GRMZM2G161052(59876)	No hits found
TCONS_00003237	-1.6475	0.0487829	0	1	-1.8183	0.0996653	-0.674587	0.639097		-0.552379	0.741723	3.00406	0.470767	-1.14561	0.318137	-0.344804	0.970175		chr5:79639458-79641285	1828	near: GRMZM5G853950(-27911)	|| ref|NP_001170089.1| uncharacterized protein LOC100384007 [Zea ma... 181 8e-43 || gb|AAP94599.1| putative copia-type pol polyprotein [Zea mays] 178 4e-42 || gb|AEJ07943.1| Ji4 putative pol protein [Zea diploperennis] 178 4e-42 || ref|NP_001183750.1| uncharacterized protein LOC100502343 [Zea ma... 176 2e-41 || gb|AAN40025.1| putative gag-pol polyprotein [Zea mays] 176 2e-41 || gb|ABF67921.1| Ji1…
TCONS_00003289	-1.53497	0.0489015	-2.02625	0.0246828	-0.133179	1	-0.688338	0.76408		-1.60526	0.0386634	-0.541851	0.776059	-0.139542	1	0.211832	1		chr5:105990438-105990857	420	near: GRMZM2G518460(-63029)	No highly scored hits
TCONS_00003056	-2.67	0.0490485	-1.15898	0.372352	-0.62964	0.802739	-1.66933	0.254222		-5.74648	0.000418756	-3.8054	0.000782202	-1.963	0.0442819	-3.29269	0.0089007		chr5:132771487-132772318	832	near: GRMZM2G701823(-4257)	No highly scored hits
TCONS_00001695	-1.40861	0.04914	-2.36258	3.81592e-05	-1.94603	0.000659243	-0.257187	1		-0.800649	0.337638	-1.68531	0.0042611	-1.01789	0.0930928	-0.255328	0.980919		chr2:197755097-197755380	284	near: AC233910.1_FG011(3009)	No hits found
TCONS_00001570	-3.13618	0.0498011	-1.89813	0.00233093	-3.33889	0.00437591	-3.67789	8.18409e-07		-4.88523	0.00503565	-3.18737	1.14683e-06	-3.11963	0.00331903	-7.22273	8.56299e-13		chr2:142470140-142470537	398	near: GRMZM2G505287(-589)	No hits found
TCONS_00004824	-1.4523	0.0498145	0.030685	1	0	1	-0.650045	0.70563		-2.00265	0.00434558	-0.318447	1	0	1	-1.93724	0.0239501		chr8:56912450-56913040	591	near: GRMZM2G458042(-5167)	|| gb|ACG28375.1| hypothetical protein [Zea mays] 105 5e-21 || ref|NP_001182820.1| uncharacterized protein LOC100501052 [Zea ma... 99 6e-19 || gb|ACR35609.1| unknown [Zea mays] 98 1e-18
TCONS_00005098	-1.08566	0.0498686	0	1	0	1	0	1		-1.86844	0.000572197	0	1	0	1	0	1		chr9:47004603-47005865	1263	near: AC194042.3_FG001(-37017)	No hits found
TCONS_00005273	-2.20667	0.0498686	-0.526061	0.758633	-1.11449	0.265176	-2.09496	0.00493826		-0.489517	0.884644	-0.999375	0.294586	-2.04724	0.0128273	-1.50099	0.0335406		chr9:69231250-69232205	956	near: GRMZM2G040838(2992)	|| ref|NP_001061517.1| Os08g0315200 [Oryza sativa Japonica Group] >... 178 2e-42 || gb|ACF83349.1| unknown [Zea mays] 170 6e-40 || gb|AAQ56328.1| putative gag-pol polyprotein [Oryza sativa Japoni... 162 9e-38 || gb|ABQ44355.1| polyprotein [Zea mays] 156 8e-36 || gb|AAL78092.1|AC093568_2 Putative polyprotein [Oryza sativa] >gi... 142 1e-31 || emb|CAH68030.1| OSIGBa0136O08-OSIGBa0153H12.8 [Oryza sa…
TCONS_00000170	-1.41451	0.0508166	-0.171735	1	-0.294035	1	-0.455643	0.784899		-1.43006	0.0442044	-0.546649	0.633052	-1.88015	0.0183805	-0.463868	0.699684		chr1:171670183-171671632	1450	near: AC195341.3_FG004(-1056)	No hits found
TCONS_00000329	-4.19346	0.0510893	-3.55135	0.00397086	-3.28495	0.0102799	-2.14072	0.140425		-1.73661	0.428017	-2.62816	0.0259436	-1.51789	0.192632	-1.50194	0.257853		chr1:65483190-65483851	662	near: GRMZM2G434380(1637)	No hits found
TCONS_00003200	-4.22483	0.0510893	-2.26499	0.00544272	0	1	-1.00597	0.437874		-4.22483	0.0424693	-3.3693	4.88641e-05	0	1	-1.12037	0.272387		chr5:66950893-66951175	283	near: GRMZM2G564996(826)	No hits found
TCONS_00001593	-2.1749	0.0510893	-0.756176	0.456001	0	1	-2.92304	1.47348e-06		-2.30598	0.0348261	-0.629578	0.601061	0	1	-2.39706	2.91769e-05		chr2:152109899-152111126	1228	near: GRMZM2G045229(2383)	|| emb|CCI55376.1| PH01B035L11.21 [Phyllostachys edulis] 399 e-109 || gb|ADB85388.1| putative retrotransposon protein [Phyllostachys e... 380 e-103 || gb|AAO37957.1| putative gag-pol polyprotein [Oryza sativa Japoni... 375 e-101 || emb|CAE03600.2| OSJNBb0004A17.2 [Oryza sativa Japonica Group] 372 e-100 || gb|ABF94836.1| retrotransposon protein, putative, unclassified [... 372 e-100 || gb|ABF93543…
TCONS_00002584	-2.40885	0.0510893	-5.38725	8.61313e-06	0	1	-3.00554	0.00441496		-2.70193	0.0292639	-4.0216	0.000290161	0	1	-4.65263	1.90121e-05		chr4:52132308-52132454	147	near: GRMZM2G504079(2272)	|| gb|ACG46323.1| hypothetical protein [Zea mays] 68 1e-09
TCONS_00000736	4.95845	0.0512507	4.22802	0.172582	0	1	4.42625	0.0644851		5.91584	0.00686931	3.56802	0.324722	0	1	5.067	0.0132644		chr1:279048494-279048772	279	near: AC196018.3_FG009(8021)	No hits found
TCONS_00001645	4.96369	0.0512507	0	1	0	1	0	1		4.80931	0.0627121	0	1	0	1	0	1		chr2:175277303-175277464	162	near: GRMZM2G443291(-1124)	No hits found
TCONS_00003294	4.63051	0.051288	2.95051	0.0221294	1.28277	0.180902	0.291086	1		3.27863	0.326941	1.39093	0.6125	-0.832381	0.650987	-1.91365	0.221259		chr5:106309128-106309697	570	near: GRMZM2G087592(-23887)	No highly scored hits
TCONS_00002588	1.46937	0.0515382	0.873081	0.235248	0	1	2.23681	5.97661e-06		-0.0613479	1	0.172877	1	0	1	2.07628	2.45658e-05		chr4:54147652-54149077	1426	near: GRMZM2G071283(8489)	|| ref|NP_001136843.1| uncharacterized protein LOC100216994 [Zea ma... 145 2e-32 || gb|AFW80551.1| hypothetical protein ZEAMMB73_703684 [Zea mays] 110 1e-27 || gb|ACG40039.1| hypothetical protein [Zea mays] 72 4e-10 || tpg|DAA58302.1| TPA: hypothetical protein ZEAMMB73_846418 [Zea m... 68 5e-09
TCONS_00003278	-1.90969	0.0516644	0	1	-0.875455	0.575342	0	1		-2.28902	0.0178998	0	1	-1.26591	0.265902	0	1		chr5:97259173-97260066	894	near: GRMZM2G507582(1731)	|| ref|NP_001169560.1| uncharacterized protein LOC100383439 [Zea ma... 102 1e-19 || tpg|DAA58302.1| TPA: hypothetical protein ZEAMMB73_846418 [Zea m... 96 9e-18 || ref|NP_001183567.1| hypothetical protein [Zea mays] >gi|23801312... 88 3e-16 || gb|AFW87931.1| hypothetical protein ZEAMMB73_300522 [Zea mays] 84 4e-14 || gb|AFW86613.1| hypothetical protein ZEAMMB73_180281 [Zea mays] 80 5e-13 || ref|N…
TCONS_00004898	5.86249	0.0517884	0	1	0	1	0	1		1.53225	0.851333	0	1	0	1	0	1		chr8:103326815-103327004	190	near: GRMZM2G334805(-7600)	No hits found
TCONS_00001786	-2.62592	0.0517884	-1.98494	0.174844	-3.26709	0.0132992	-2.28368	0.112404		-2.58842	0.0546545	-1.89996	0.199417	-1.6489	0.263574	-2.60276	0.0473523		chr3:58005212-58017400	12189	near: GRMZM5G880102(-7088)	|| ref|XP_002457762.1| hypothetical protein SORBIDRAFT_03g013090 [S... 1071 0.0 || ref|XP_003567619.1| PREDICTED: protein translocase subunit SecA,... 978 0.0 || dbj|BAD44978.1| putative SecA [Oryza sativa Japonica Group] 975 0.0 || ref|XP_004229503.1| PREDICTED: protein translocase subunit SECA1... 914 0.0 || ref|XP_002320935.1| predicted protein [Populus trichocarpa] >gi|... 912 0.0 || ref|NP_1…
TCONS_00004550	2.16377	0.0520353	0	1	0	1	0	1		2.40608	0.017896	0	1	0	1	0	1		chr7:137654954-137655198	245	near: GRMZM2G506348(-24215)	No highly scored hits
TCONS_00003309	1.21832	0.0521453	1.31327	0.17001	1.56943	0.015731	0	1		1.28333	0.0358209	1.15446	0.270577	0.682201	0.462087	0	1		chr5:112195383-112196944	1562	near: GRMZM2G000065(-97034)	|| gb|AFW70502.1| hypothetical protein ZEAMMB73_607508 [Zea mays] 71 9e-10
TCONS_00005269	1.13855	0.0521453	1.27878	0.109792	1.72592	0.0259925	1.2253	0.113451		0.217191	1	-0.211633	1	0.815769	0.440448	-0.401016	0.854212		chr9:66684469-66687303	2835	near: GRMZM2G498732(-53781)	|| ref|NP_001159322.1| uncharacterized protein LOC100304414 [Zea ma... 137 7e-42 || gb|ACN27166.1| unknown [Zea mays] 85 1e-13 || ref|NP_001191258.1| uncharacterized protein LOC100533165 [Zea ma... 69 6e-09
TCONS_00002826	2.02894	0.0521863	0	1	1.78364	0.809945	0	1		2.98272	0.00101093	0	1	0	1	0	1		chr4:158356005-158356770	766	near: GRMZM2G369228(11896)	No hits found
TCONS_00002083	-2.3459	0.0521863	0.237078	1	-1.69147	0.163592	-3.69936	3.36693e-05		-2.24507	0.0592207	0.457003	1	-1.31833	0.265661	-3.44601	4.05117e-05		chr3:84893085-84893938	854	near: AC197568.3_FG005(-3086)	No highly scored hits
TCONS_00001098	-4.16788	0.0524966	-0.490516	0.859537	0	1	0	1		-2.53696	0.217133	0.0141215	1	0	1	0	1		chr10:132775280-132775432	153	near: GRMZM2G516088(2769)	No hits found
TCONS_00002185	5.00544	0.0524966	0	1	1.76345	0.809945	0	1		5.21355	0.0345018	0	1	4.8603	0.0547429	0	1		chr3:142485567-142485805	239	near: GRMZM2G360792(47357)	No hits found
TCONS_00004143	-1.46251	0.0526005	-4.78518	8.7798e-07	-1.50371	0.0606077	0.307834	1		-1.75168	0.0174557	-3.32181	0.000152892	-1.05438	0.198275	-0.58248	0.608764		chr6:154325150-154325302	153	near: AC214817.3_FG004(4096)	No hits found
TCONS_00005418	-2.09065	0.0533019	-2.87006	0.32691	-1.17513	0.459333	-2.19978	0.000290438		-0.482842	0.876676	-2.87006	0.332127	-1.32138	0.315509	-2.9076	7.42386e-07		chr9:151623781-151624146	366	near: AC149810.2_FG008(-8491)	No hits found
TCONS_00002341	-1.38905	0.0536042	-1.34676	0.0118123	0	1	0	1		-1.11431	0.139948	-1.36827	0.0104662	0	1	0	1		chr3:228585546-228586108	563	near: AC185276.2_FG004(2823)	|| gb|ACN31214.1| unknown [Zea mays] 70 2e-10 || ref|NP_001143960.1| uncharacterized protein LOC100276775 [Zea ma... 69 7e-10 || ref|NP_001159052.1| uncharacterized protein LOC100304078 [Zea ma... 68 1e-09 || gb|ACG41228.1| hypothetical protein [Zea mays] 67 3e-09 || gb|ACG30546.1| hypothetical protein [Zea mays] 67 3e-09 || gb|ACG47046.1| hypothetical protein [Zea mays] 65 6e-09 || ref|NP_001167…
TCONS_00001017	-3.7411	0.0537489	-1.59711	0.570335	0	1	-1.61263	0.543991		-1.26109	0.676021	-0.197422	1	0	1	-2.02639	0.324828		chr10:93477501-93477899	399	near: GRMZM2G070702(590)	|| emb|CAE05629.1| OSJNBb0061C13.11 [Oryza sativa Japonica Group] 119 7e-51 || emb|CAH67329.1| OSIGBa0102I15.9 [Oryza sativa Indica Group] 119 7e-51 || ref|NP_001173043.1| Os02g0583300 [Oryza sativa Japonica Group] >... 119 7e-51 || ref|NP_001174019.1| Os04g0519100 [Oryza sativa Japonica Group] >... 119 7e-51 || ref|NP_001057264.2| Os06g0240700 [Oryza sativa Japonica Group] >... 119 7e-51 || emb|…
TCONS_00000355	-4.18767	0.0539876	0	1	-2.77308	0.149582	-3.71765	0.0017519		-4.18767	0.0455757	0	1	-4.54123	0.0129769	-3.97985	0.000335917		chr1:76185615-76186089	475	near: GRMZM2G133754(2744)	|| gb|AAP94590.1| Cinful1 polyprotein [Zea mays] 174 5e-42 || gb|AAL76006.1|AF466646_14 putative retrotransposon protein [Zea ... 65 8e-09
TCONS_00002731	-2.80937	0.0541083	0.0645609	1	0	1	0.392779	1		-2.09522	0.1409	-0.671186	0.892331	0	1	1.06501	0.325804		chr4:108551936-108553882	1947	near: GRMZM2G069762(3708)	No highly scored hits
TCONS_00001155	-1.86952	0.0542938	1.22369	0.551703	-1.82479	0.0806001	0.0597651	1		-1.64649	0.0963657	0.443183	1	-0.818574	0.552258	-0.567681	0.850652		chr2:13006118-13006937	820	near: GRMZM5G843216(4059)	|| gb|AFW59473.1| hypothetical protein ZEAMMB73_238165 [Zea mays] >... 169 4e-40 || ref|XP_002448537.1| hypothetical protein SORBIDRAFT_06g028670 [S... 102 8e-20 || ref|XP_003580553.1| PREDICTED: peroxisome biogenesis protein 6-l... 96 4e-18 || emb|CAH68334.1| H0313F03.5 [Oryza sativa Indica Group] >gi|90399... 86 8e-15 || ref|NP_001053886.1| Os04g0617600 [Oryza sativa Japonica Group] >... 86 8e-…
TCONS_00004825	-2.82479	0.0542938	-1.69858	0.340235	-2.4605	0.0988536	-1.47579	0.454637		-1.83258	0.258323	-0.687145	0.921366	-1.08708	0.610691	-1.1887	0.526852		chr8:57372585-57374770	2186	near: GRMZM2G578572(-7260)	|| ref|XP_002457877.1| hypothetical protein SORBIDRAFT_03g017636 [S... 146 1e-38 || emb|CAH65761.1| H0215A08.3 [Oryza sativa Indica Group] 139 2e-35 || gb|EMT02085.1| Serine/threonine-protein kinase SMG1 [Aegilops ta... 132 3e-32 || gb|AAL75999.1|AF466646_7 putative polyprotein [Zea mays] 140 2e-30 || ref|XP_002445957.1| hypothetical protein SORBIDRAFT_07g028675 [S... 120 2e-29 || ref|XP_00244739…
TCONS_00003123	2.78515	0.0544198	1.13526	0.643008	-0.635083	0.866214	1.19724	0.519102		0.747508	0.94504	0.705636	0.932801	-3.03767	0.0108773	-1.14202	0.55966		chr5:19807709-19807850	142	near: GRMZM2G140269(-2715)	No hits found
TCONS_00001249	-1.60894	0.0545668	-1.24073	0.1314	0.243422	1	0.121354	1		-1.69973	0.0391331	-1.46463	0.05909	-2.64782	0.00108091	0.103028	1		chr2:128377889-128378717	829	near: GRMZM2G365677(-28198)	No hits found
TCONS_00000789	-1.30702	0.0545668	-0.61304	0.576123	0	1	-1.44922	0.105404		-1.63505	0.0131697	0.41482	0.821652	0	1	-2.73077	0.0007695		chr10:65916867-65917242	376	near: GRMZM5G891218(-1649)	|| gb|AFW86276.1| hypothetical protein ZEAMMB73_389658 [Zea mays] 79 5e-13
TCONS_00004149	-2.40736	0.0545668	-1.84529	0.213284	-2.13673	0.128685	-1.86343	0.155491		-1.95515	0.129458	-1.01667	0.62834	-0.775655	0.771912	-2.08207	0.0756623		chr6:156406794-156408329	1536	near: GRMZM2G492480(2513)	No highly scored hits
TCONS_00003126	1.75515	0.0546177	1.6736	0.859537	2.08802	0.0275932	1.72898	0.0474444		1.89024	0.0315434	0	1	3.15626	0.000106037	1.32408	0.140189		chr5:20584098-20584747	650	near: GRMZM2G165984(3202)	|| gb|ACS91357.1| polyprotein [Coix lacryma-jobi] 73 4e-11
TCONS_00002672	2.97901	0.0546324	2.0742	0.0507004	0.183985	1	0.183401	1		1.54094	0.562438	1.12369	0.460061	-1.24251	0.275321	0.0951096	1		chr4:87980089-87981056	968	near: GRMZM2G170764(7147)	|| tpg|DAA54213.1| TPA: hypothetical protein ZEAMMB73_801017 [Zea m... 85 3e-14
TCONS_00001164	-1.25152	0.0546878	-1.61137	0.00870823	-0.583057	0.556219	-1.23501	0.0646012		-1.41849	0.0243031	-1.28247	0.0468033	-0.207378	1	-1.48551	0.0145004		chr2:48108215-48109490	1276	near: GRMZM2G514095(-1818)	No hits found
TCONS_00004205	-1.94836	0.0546878	1.72338	0.859537	-1.66261	0.112867	-0.0144984	1		-0.485616	0.9004	0	1	-0.40641	0.97097	-0.64381	0.795016		chr7:115985186-115986260	1075	near: GRMZM2G125862(-3435)	No highly scored hits
TCONS_00002190	-1.7062	0.0554554	0	1	0	1	0	1		-1.56627	0.0799779	0	1	0	1	0	1		chr3:143594139-143594413	275	near: GRMZM5G859257(-2740)	No hits found
TCONS_00002256	5.02637	0.0554554	0	1	0	1	1.76309	0.532245		5.62941	0.018769	0	1	0	1	2.33021	0.23617		chr3:177976742-177977160	419	near: GRMZM2G128923(5160)	No hits found
TCONS_00003964	4.95633	0.0554554	0	1	0	1	1.1412	0.75798		5.64516	0.0141962	0	1	0	1	2.53915	0.0840624		chr6:63194489-63194910	422	near: GRMZM2G486460(-3141)	No hits found
TCONS_00001426	4.7302	0.0559204	0	1	4.78265	0.0530814	0	1		4.10901	0.141442	0	1	6.02802	0.00146386	0	1		chr2:80853076-80853772	697	near: GRMZM2G557631(3320)	No hits found
TCONS_00002486	-4.45364	0.0559236	-2.59384	0.319706	0	1	-2.36139	0.315121		-4.45364	0.0497127	-1.45419	0.691965	0	1	-2.24379	0.253899		chr4:222714656-222715940	1285	near: GRMZM2G337068(2821)	|| ref|NP_001061549.1| Os08g0326300 [Oryza sativa Japonica Group] >... 118 2e-36 || dbj|BAG94690.1| unnamed protein product [Oryza sativa Japonica G... 121 6e-35 || ref|NP_001057155.1| Os06g0218200 [Oryza sativa Japonica Group] >... 110 3e-31 || dbj|BAH00073.1| unnamed protein product [Oryza sativa Japonica G... 102 6e-29 || dbj|BAG94691.1| unnamed protein product [Oryza sativa Japonica G... 95 7…
TCONS_00004253	-3.00281	0.056236	-2.78167	0.0661134	-2.79427	0.0709315	-2.1811	0.132296		-3.67775	0.0197628	-1.73578	0.301272	-1.52279	0.343411	-2.64245	0.0425262		chr7:89310821-89311447	627	near: GRMZM5G823966(-2226)	No highly scored hits
TCONS_00004278	2.85308	0.0586796	0.968334	0.886706	0	1	-0.723677	1		2.54315	0.114133	0.128491	1	0	1	-0.994886	0.794842		chr7:12650640-12650891	252	near: GRMZM2G513162(-6598)	No hits found
TCONS_00001305	5.41766	0.0586876	-0.44907	1	-1.10058	0.813138	-0.813857	1		2.80734	0.513787	-1.88322	0.539026	-3.91167	0.0519446	-1.15873	0.748973		chr2:10154574-10154825	252	near: GRMZM5G875735(10558)	|| gb|ABO20848.1| cytochrome P450-like TBP protein [Lilium longiflo... 77 3e-14 || ref|XP_001782538.1| predicted protein [Physcomitrella patens sub... 55 8e-14 || ref|XP_003542256.1| PREDICTED: uncharacterized protein LOC100793... 76 3e-12 || ref|XP_003542281.1| PREDICTED: uncharacterized protein LOC100808... 75 6e-12 || ref|XP_003541219.1| PREDICTED: uncharacterized protein LOC100796... 75 6e-12…
TCONS_00000138	-1.84604	0.058923	-1.60262	0.151374	-3.26567	0.00277719	-1.32936	0.244201		-2.49444	0.00870384	-2.37489	0.0269019	-0.701212	0.6334	-1.25439	0.211909		chr1:65482318-65484620	2303	near: GRMZM2G434380(1586)	No hits found
TCONS_00003409	-1.16268	0.0592867	-1.35142	0.0998457	-0.429012	0.73515	-1.62631	0.0700191		-1.46763	0.012603	-0.886281	0.341904	-1.41014	0.0163508	-1.6819	0.0356528		chr5:169762525-169762850	326	near: GRMZM5G844257(-23990)	No hits found
TCONS_00002072	2.00007	0.0597716	1.48808	0.188851	3.69202	1.28776e-05	1.73023	0.117197		0.665259	0.823112	-0.583778	0.933117	2.1444	0.031421	-0.207143	1		chr3:83273526-83274499	974	near: AC198386.3_FG001(14434)	|| tpg|DAA54671.1| TPA: hypothetical protein ZEAMMB73_597649 [Zea m... 249 7e-64
TCONS_00002989	-2.08744	0.0598786	-1.25935	0.351166	-1.30125	0.437118	-1.21022	0.40492		-0.693451	0.751606	-0.465381	0.975207	0.636977	0.826319	-0.816033	0.601653		chr5:178063380-178073641	10262	near: GRMZM5G884270(-11729)	|| ref|XP_002452350.1| hypothetical protein SORBIDRAFT_04g024120 [S... 1235 0.0 || gb|EEC73484.1| hypothetical protein OsI_07815 [Oryza sativa Indi... 1152 0.0 || ref|XP_003572656.1| PREDICTED: GPI ethanolamine phosphate transf... 1138 0.0 || dbj|BAJ99120.1| predicted protein [Hordeum vulgare subsp. vulgare] 1034 0.0 || ref|XP_003633835.1| PREDICTED: GPI ethanolamine phosphate transf... 924 0.0 |…
TCONS_00003298	-1.66731	0.0600606	-1.09794	0.189302	-0.823068	0.373086	-1.20986	0.0902732		-0.912182	0.363133	-0.281301	1	-0.472046	0.723924	-0.810173	0.267264		chr5:106749022-106750448	1427	near: GRMZM2G342646(2443)	No highly scored hits
TCONS_00004474	1.89118	0.0602723	0.652366	0.628907	1.93358	0.00944971	0.188493	1		1.386	0.247103	0.160562	1	1.13606	0.197551	-0.145627	1		chr7:93386166-93386559	394	near: GRMZM2G552330(756)	|| gb|EAZ22996.1| hypothetical protein OsJ_06691 [Oryza sativa Japo... 177 1e-42 || gb|AAU93576.1| hypothetical protein [Oryza sativa Japonica Group] 152 4e-35 || gb|ABF94511.1| retrotransposon protein, putative, LINE subclass,... 147 1e-33 || ref|XP_002452355.1| hypothetical protein SORBIDRAFT_04g024215 [S... 146 2e-33 || gb|AAL75999.1|AF466646_7 putative polyprotein [Zea mays] 145 3e-33 || ref|…
TCONS_00001390	2.71877	0.0609985	0.344313	1	0	1	0	1		1.43264	0.574825	0.573775	0.784801	0	1	0	1		chr2:67018212-67018509	298	near: GRMZM5G878791(467)	No hits found
TCONS_00000437	1.4717	0.0614157	0	1	1.48069	0.0704562	-0.647681	1		0.956409	0.30714	1.68562	0.841765	2.02892	0.00507666	-2.31908	0.340076		chr1:127436665-127437021	357	near: GRMZM2G497922(-640)	|| gb|AFW86276.1| hypothetical protein ZEAMMB73_389658 [Zea mays] 77 2e-12
TCONS_00004173	1.02566	0.0616488	0	1	0.924795	0.407372	-1.26692	0.27458		0.554675	0.45355	0	1	1.53739	0.0441934	-0.797059	0.487683		chr7:12589389-12590889	1501	near: GRMZM2G137959(6433)	No highly scored hits
TCONS_00003967	4.9602	0.0623761	0	1	0	1	4.61542	0.0571951		5.40488	0.0277792	1.73019	0.841765	1.5746	0.826319	5.62596	0.00575067		chr6:63201101-63201701	601	near: GRMZM2G486460(3560)	|| gb|AAP94584.1| putative gypsy-type retrotransposon [Zea mays] 204 1e-50
TCONS_00005036	-3.11187	0.0623761	-1.8071	0.362791	-3.43064	0.0463903	-1.64762	0.451983		-2.37716	0.168426	-0.94485	0.83584	0.0728408	1	-1.32583	0.522984		chr9:13430004-13430422	419	near: GRMZM5G827463(3007)	|| ref|XP_002437964.1| hypothetical protein SORBIDRAFT_10g005630 [S... 162 2e-38 || dbj|BAD72546.1| chromatin-remodeling factor CHD3 [Oryza sativa J... 154 1e-35 || gb|EEC80138.1| hypothetical protein OsI_21929 [Oryza sativa Indi... 154 1e-35 || gb|AAL47203.1| chromatin-remodeling factor CHD3 [Oryza sativa In... 154 1e-35 || gb|AAL47211.1| chromatin-remodeling factor CHD3 [Oryza sativa] 154 1e-35…
TCONS_00001271	-2.33164	0.0623761	-2.02604	0.125122	-2.49408	0.0463903	-0.785462	0.780737		-1.64473	0.230581	-1.23341	0.45129	-0.724012	0.804629	-0.904195	0.630134		chr2:205611384-205612269	886	near: GRMZM2G167318(-4042)	|| tpg|DAA63152.1| TPA: hypothetical protein ZEAMMB73_360047 [Zea m... 514 e-144 || dbj|BAC79659.1| putative guanine nucleotide-exchange protein GEP... 485 e-135 || gb|EAY95525.1| hypothetical protein OsI_17371 [Oryza sativa Indi... 485 e-135 || gb|EMT08767.1| Brefeldin A-inhibited guanine nucleotide-exchange... 481 e-134 || ref|XP_003560084.1| PREDICTED: brefeldin A-inhibited guanine nuc... 479 …
TCONS_00003065	-0.95942	0.0623761	-1.39331	0.00324948	-1.08471	0.0281128	-0.388804	0.710158		-0.881794	0.093224	-1.23122	0.0109135	-1.26654	0.00643968	-0.7659	0.14953		chr5:175455322-175457986	2665	near: GRMZM5G861800(-2886)	|| gb|ACF87247.1| unknown [Zea mays] 69 4e-10 || ref|NP_001167673.1| uncharacterized protein LOC100381330 [Zea ma... 67 2e-09
TCONS_00000852	4.70574	0.0623761	6.81382	0.000160417	5.40762	0.015139	0	1		5.60304	0.00816259	7.82813	7.23199e-07	5.48243	0.00932031	0	1		chr10:4745406-4746069	664	near: GRMZM2G031314(3131)	No hits found
TCONS_00001579	2.86014	0.0626843	5.98671	0.00306113	2.31366	0.0870139	1.59016	0.123334		4.23677	0.000363016	6.43226	0.000563132	4.68198	6.52223e-07	3.17503	3.08529e-05		chr2:144794062-144797742	3681	near: GRMZM2G092581(-6276)	|| emb|CAH66146.1| OSIGBa0114M03.4 [Oryza sativa Indica Group] 281 e-122 || gb|AAK98731.1|AC090485_10 Putative retroelement [Oryza sativa Ja... 239 e-105 || ref|NP_001064331.1| Os10g0317000 [Oryza sativa Japonica Group] >... 239 e-102 || gb|ABA97714.2| retrotransposon protein, putative, unclassified [... 221 5e-94 || emb|CAE02543.1| OSJNBb0069N01.1 [Oryza sativa Japonica Group] >g... 168 4e-72 ||…
TCONS_00000919	1.48169	0.0628683	1.63219	0.0724936	1.90746	0.0127829	1.37652	0.126771		0.0252492	1	0.0929196	1	1.03107	0.255317	0.0803591	1		chr10:37345941-37346464	524	near: GRMZM2G042995(6563)	|| ref|NP_001169610.1| uncharacterized protein LOC100383491 [Zea ma... 179 2e-43
TCONS_00003668	-1.81519	0.063187	-1.89353	0.171604	0.325392	1	0.329706	1		-2.40304	0.0119282	-0.676916	0.841765	-0.759856	0.775751	-1.74414	0.147444		chr6:10540827-10540930	104	near: GRMZM2G390249(-149400)	No highly scored hits
TCONS_00004345	-2.87368	0.063187	0	1	-3.95619	0.0105757	0	1		-4.6	0.00472462	0	1	-3.73832	0.00899331	0	1		chr7:44799900-44800065	166	near: GRMZM2G588912(-2725)	No hits found
TCONS_00003354	4.63819	0.063187	0	1	0	1	1.70455	0.762866		4.89286	0.0352104	0	1	0	1	2.16257	0.520946		chr5:140662659-140663196	538	near: GRMZM2G133862(3776)	No highly scored hits
TCONS_00001456	2.77087	0.063187	3.62618	0.00330362	0	1	0	1		1.22302	0.717118	2.29768	0.18032	0	1	0	1		chr2:92007877-92008067	191	near: GRMZM2G093320(3044)	No hits found
TCONS_00004522	-2.57716	0.063187	0	1	0	1	0	1		-1.19139	0.505006	1.78429	0.841765	0	1	0	1		chr7:118407454-118408729	1276	near: GRMZM5G882807(-1170)	No highly scored hits
TCONS_00002876	2.69271	0.0632364	0	1	0	1	1.23577	0.200281		2.20205	0.190818	0	1	0	1	0.248598	1		chr4:188627310-188627716	407	near: AC203670.3_FG003(1525)	No hits found
TCONS_00000942	2.8558	0.0633605	1.17023	0.385615	2.09205	0.0837053	0.680768	0.945237		2.16064	0.256504	0.252005	1	0.489816	1	1.05666	0.54246		chr10:52176870-52176971	102	near: AC210948.3_FG003(1927)	|| ref|XP_002457259.1| hypothetical protein SORBIDRAFT_03g004300 [S... 67 1e-09
TCONS_00002396	-2.51346	0.0637174	0	1	0	1	0	1		-1.34646	0.366651	0	1	0	1	0	1		chr4:179766167-179767956	1790	near: GRMZM2G098693(-1694)	|| tpg|DAA52013.1| TPA: putative homeodomain-like transcription fac... 80 4e-25 || ref|XP_003579233.1| PREDICTED: uncharacterized protein LOC100825... 59 1e-14 || gb|EMS49736.1| hypothetical protein TRIUR3_27662 [Triticum urartu] 55 1e-12 || gb|EMS49086.1| hypothetical protein TRIUR3_01802 [Triticum urartu] 57 4e-12 || gb|EMT18510.1| hypothetical protein F775_28106 [Aegilops tauschii] 52 6e-11
TCONS_00002226	-1.65755	0.0640066	-0.0731586	1	-0.632196	0.650975	-0.214437	1		-0.609313	0.676021	-0.242369	1	-0.906032	0.328568	-0.664337	0.544129		chr3:163194214-163194460	247	near: GRMZM5G844698(-56044)	|| tpg|DAA56201.1| TPA: hypothetical protein ZEAMMB73_053663, parti... 86 3e-15
TCONS_00004271	-1.57792	0.0640112	-1.34951	0.158578	-1.86699	0.0321959	-1.31466	0.148995		-1.5112	0.0775984	-0.837729	0.484031	-1.09896	0.248483	-1.63827	0.0400999		chr7:5553109-5554038	930	near: GRMZM2G129175(990)	No hits found
TCONS_00001203	-2.7766	0.0640877	-1.45831	0.448372	-2.8137	0.0631502	-1.31756	0.542853		-1.95507	0.230322	-1.3595	0.495548	-0.93402	0.739414	-1.53351	0.362782		chr2:204692029-204693283	1255	near: GRMZM5G832887(-1885)	|| tpg|DAA63078.1| TPA: hypothetical protein ZEAMMB73_949899, parti... 130 3e-28 || ref|XP_003560101.1| PREDICTED: eukaryotic translation initiation... 105 9e-21 || tpg|DAA63079.1| TPA: hypothetical protein ZEAMMB73_949899 [Zea m... 86 1e-14 || gb|EEE67392.1| hypothetical protein OsJ_24703 [Oryza sativa Japo... 82 1e-13 || gb|EMS64816.1| Eukaryotic translation initiation factor 4G [Trit... 81 2e-…
TCONS_00004549	4.63327	0.0640877	-3.75355	0.10898	0.404435	0.809945	-1.66761	0.44421		4.7634	0.048042	-0.415087	1	-0.175695	1	-0.807882	0.760403		chr7:137068330-137068641	312	near: AC207655.2_FG002(9907)	No hits found
TCONS_00005416	-1.7123	0.0641995	-2.61532	0.0013257	-2.53414	0.000408199	-0.78267	0.939971		-0.455264	0.829945	-1.61012	0.0488462	-2.4887	0.000255397	-1.52018	0.453385		chr9:145525455-145525871	417	near: AC216795.3_FG011(-2499)	No hits found
TCONS_00000024	-4.44428	0.0645232	0	1	-3.84769	0.0425814	-3.09343	0.278057		-2.70387	0.274761	0	1	-2.72146	0.126569	-1.65707	0.611537		chr1:39744137-39744642	506	near: GRMZM2G499089(-3018)	No hits found
TCONS_00002303	-1.79309	0.0645889	-0.940396	0.520829	-1.83995	0.059399	-1.38581	0.17422		-1.03543	0.358056	-0.8819	0.571472	-0.383846	0.967893	-1.7935	0.0414589		chr3:202965663-202965837	175	near: GRMZM5G863596(11582)	No hits found
TCONS_00003509	-3.2558	0.0648352	-1.07441	0.972822	-3.72246	0.170098	-2.27838	0.490338		-1.31089	0.580825	0.0407213	1	-0.626427	1	-2.27838	0.365483		chr5:213551425-213552044	620	near: GRMZM2G178996(3528)	|| ref|XP_002438095.1| hypothetical protein SORBIDRAFT_10g007953 [S... 72 8e-11 || ref|XP_002460196.1| hypothetical protein SORBIDRAFT_02g024427 [S... 72 1e-10 || ref|XP_002443134.1| hypothetical protein SORBIDRAFT_08g010845 [S... 70 3e-10 || ref|XP_002489074.1| hypothetical protein SORBIDRAFT_0139s002040 ... 69 7e-10 || ref|XP_002456118.1| hypothetical protein SORBIDRAFT_03g030787 [S... 69 7e-10…
TCONS_00002738	1.6852	0.0649536	3.80239	2.82826e-06	-4.17526	0.0512943	2.02775	0.000731109		0.679991	0.725849	2.9595	0.00121988	-1.88429	0.315509	1.29702	0.0474423		chr4:108604838-108606383	1546	near: GRMZM2G511498(-10485)	No highly scored hits
TCONS_00000857	-2.97159	0.0649657	-1.08443	0.772067	-2.82019	0.151689	0	1		-6.82882	0.000331953	-1.32008	0.628637	-2.67462	0.132251	1.48483	0.752741		chr10:7118874-7119200	327	near: GRMZM2G031656(-4982)	No hits found
TCONS_00001494	2.67187	0.0650458	0	1	0	1	0	1		1.93924	0.257887	0	1	0	1	0	1		chr2:105303527-105304287	761	near: GRMZM5G888541(-11146)	|| gb|ACF83029.1| unknown [Zea mays] 69 2e-09
TCONS_00001892	1.93133	0.065052	0	1	0	1	1.4987	0.368553		1.7059	0.117661	0	1	0	1	1.07205	0.541374		chr3:177964487-177965557	1071	near: GRMZM2G128928(1116)	|| ref|NP_001169774.1| uncharacterized protein LOC100383659 [Zea ma... 80 1e-12
TCONS_00004571	2.39518	0.065052	2.56889	0.0951436	1.03205	0.534221	0	1		3.08883	0.00924679	3.00899	0.033569	2.07216	0.0530075	1.44639	0.752741		chr7:149186235-149187176	942	near: GRMZM5G811624(-2882)	No hits found
TCONS_00003257	-4.17767	0.0658594	1.64928	0.859975	-0.283561	1	-0.845553	0.928253		-0.818601	0.914041	3.29294	0.401038	1.1572	0.697576	1.02974	0.652488		chr5:92364273-92364657	385	near: GRMZM2G551563(-3459)	No hits found
TCONS_00004646	4.63618	0.0663839	0	1	1.78241	0.809945	3.26802	0.272319		5.28303	0.0167681	4.30254	0.134765	4.81838	0.0374835	5.14144	0.00532512		chr8:71689100-71690567	1468	near: GRMZM2G028570(-28508)	|| ref|NP_001182820.1| uncharacterized protein LOC100501052 [Zea ma... 95 6e-17 || ref|NP_001191258.1| uncharacterized protein LOC100533165 [Zea ma... 91 8e-16
TCONS_00004460	4.76784	0.0665928	3.29845	0.388584	1.43785	0.672868	4.0213	5.97661e-06		5.03813	0.0388377	5.13909	0.0414293	-0.479139	1	4.35489	7.15364e-07		chr7:90619314-90619851	538	near: GRMZM2G558267(14791)	No hits found
TCONS_00002514	2.10811	0.0669249	-0.358529	1	-0.961995	0.543764	0.373148	1		0.191231	1	-0.438273	1	-2.1371	0.0405845	-0.587925	0.822214		chr4:11139307-11139543	237	near: GRMZM2G538061(57587)	|| gb|ABO20848.1| cytochrome P450-like TBP protein [Lilium longiflo... 90 1e-21 || dbj|BAB33421.1| putative senescence-associated protein [Pisum sa... 74 5e-20 || ref|XP_003542256.1| PREDICTED: uncharacterized protein LOC100793... 99 5e-19 || gb|EMD30441.1| hypothetical protein CERSUDRAFT_163835, partial [... 83 8e-19 || gb|ACR36970.1| unknown [Zea mays] 97 1e-18 || dbj|BAF01964.1| hypothetical p…
TCONS_00004543	-4.11598	0.0669647	0	1	0.0430677	1	0	1		-4.11598	0.057548	0	1	-0.485343	0.923012	0	1		chr7:132736678-132736875	198	near: GRMZM2G137233(709)	|| gb|AAM01024.1|AC090488_24 Putative retroelement [Oryza sativa Ja... 117 1e-24 || gb|AAM74239.1|AC074355_1 Putative retroelement [Oryza sativa Jap... 117 1e-24 || emb|CAD40278.2| OSJNBb0062H02.17 [Oryza sativa Japonica Group] >... 116 2e-24 || gb|AAL76001.1|AF466646_9 putative gag-pol polyprotein [Zea mays] 115 3e-24 || gb|ABA98724.1| retrotransposon protein, putative, unclassified [... 113 2e-…
TCONS_00000154	-2.04643	0.0672452	-1.76929	0.133381	-2.63467	0.015139	-1.67929	0.170218		-2.58297	0.0167414	-1.87215	0.105097	-0.764262	0.681306	-1.33764	0.270898		chr1:127065063-127073910	8848	near: GRMZM5G800679(-5665)	|| dbj|BAJ89173.1| predicted protein [Hordeum vulgare subsp. vulgare] 251 4e-65 || ref|XP_003573820.1| PREDICTED: pentatricopeptide repeat-containi... 250 8e-65 || gb|AAL76193.1|AC092173_5 Putative crp1 protein [Oryza sativa Jap... 247 6e-64 || gb|EEE50658.1| hypothetical protein OsJ_30888 [Oryza sativa Japo... 247 6e-64 || dbj|BAG89988.1| unnamed protein product [Oryza sativa Japonica G... 247 6…
TCONS_00000950	-1.15539	0.0675848	-1.46141	0.0124877	-1.17522	0.0578168	1.67313	0.762866		-1.26789	0.0386646	-1.86308	0.00102513	-1.48222	0.00849286	0	1		chr10:54701876-54703240	1365	near: GRMZM2G501323(32537)	No highly scored hits
TCONS_00002907	4.4851	0.0676235	0	1	0	1	-2.31534	0.460039		5.53252	0.0030825	0	1	0	1	-0.859543	0.9724		chr4:213217998-213218462	465	near: AC214508.3_FG004(-5218)	No hits found
TCONS_00001886	1.70516	0.0680828	1.91581	0.041109	1.78225	0.809945	3.75749	0.00291258		0.138332	1	0.120489	1	0	1	2.69056	0.0660658		chr3:121851532-121854309	2778	near: GRMZM2G558340(15727)	|| gb|ACG40721.1| hypothetical protein [Zea mays] 82 6e-14 || ref|NP_001145495.1| uncharacterized protein LOC100278895 [Zea ma... 81 1e-13 || ref|NP_001169032.1| uncharacterized protein LOC100382867 precurs... 66 3e-09 || gb|ACG42275.1| hypothetical protein [Zea mays] 66 3e-09
TCONS_00004097	-1.30084	0.068329	-2.80107	4.17081e-06	-2.6127	2.11966e-05	-1.48337	0.0313733		-1.19271	0.102688	-2.74182	7.04785e-06	-2.04491	0.000818149	-2.10514	0.000639695		chr6:124802789-124803171	383	near: GRMZM2G513296(1376)	No hits found
TCONS_00005157	2.40912	0.068329	1.65598	0.859537	1.76586	0.809945	1.87826	0.234589		2.78638	0.0240669	1.75193	0.841765	0	1	2.05507	0.127342		chr9:13373916-13375089	1174	near: GRMZM2G078720(-4173)	No hits found
TCONS_00000669	-0.915437	0.0684575	0	1	0	1	0	1		-1.55301	0.000839736	0	1	0	1	0	1		chr1:243504708-243505248	541	near: AC219081.3_FG002(15862)	|| tpg|DAA48727.1| TPA: hypothetical protein ZEAMMB73_532670 [Zea m... 65 5e-09
TCONS_00000665	-2.06504	0.0686115	-1.11341	0.497672	-0.214206	1	0	1		-2.73427	0.0152953	-0.221786	1	-0.8196	0.43496	2.17169	0.52142		chr1:243196179-243196426	248	near: GRMZM2G451474(20406)	No hits found
TCONS_00002528	-2.69803	0.0688819	-0.863587	0.854454	0	1	-1.29988	0.411147		-2.9014	0.0455511	-0.45197	1	0	1	-1.2016	0.37533		chr4:23194963-23195317	355	near: GRMZM2G389948(3477)	No hits found
TCONS_00004306	-2.10796	0.0692837	-1.25113	0.43828	-2.06943	0.156704	1.64532	0.765471		-1.47483	0.246561	-1.72205	0.222543	-0.957201	0.622776	0	1		chr7:25502180-25503405	1226	near: GRMZM2G005740(3780)	|| ref|XP_002437407.1| hypothetical protein SORBIDRAFT_10g026363 [S... 191 9e-88 || ref|XP_002443120.1| hypothetical protein SORBIDRAFT_08g009530 [S... 197 6e-87 || ref|XP_002443119.1| hypothetical protein SORBIDRAFT_08g009520 [S... 197 3e-86 || ref|XP_002489250.1| hypothetical protein SORBIDRAFT_0012s014620 ... 182 4e-86 || gb|AAL75999.1|AF466646_7 putative polyprotein [Zea mays] 191 1e-85 || gb…
TCONS_00005103	-4.20722	0.0692837	-4.30336	0.0592735	-4.08892	0.0850246	-2.20779	0.29948		-4.20722	0.0603997	-2.64968	0.262321	-2.5115	0.251691	-4.57286	0.0116804		chr9:70868635-70869243	609	near: GRMZM2G143010(-22738)	No hits found
TCONS_00002935	-1.22377	0.0695104	-0.57805	0.59867	0.170813	1	0.112398	1		-0.870069	0.246348	-0.264278	1	-1.42792	0.0932591	-0.226468	1		chr4:233434170-233434515	346	near: GRMZM2G058866(-878)	No hits found
TCONS_00001934	1.45483	0.0697677	6.17461	0.000647321	3.89123	1.76503e-09	1.37084	0.280639		1.72352	0.0202703	6.53027	0.000107304	2.42227	0.00146386	2.01248	0.0246764		chr3:19482781-19483191	411	near: GRMZM2G518326(5381)	No hits found
TCONS_00000340	2.17868	0.0700046	2.72136	0.00899919	1.16887	0.304081	1.0298	0.395515		2.56907	0.0214086	3.45729	0.000410108	1.65393	0.0699196	1.21403	0.205279		chr1:72546229-72547029	801	near: GRMZM2G128714(-4687)	|| gb|AAL59226.1|AF448416_3 Cinful1 polyprotein [Zea mays] 104 2e-20 || gb|AAL76007.1|AF466646_15 prpol [Zea mays] 102 1e-19 || gb|AAD11615.1| prpol [Zea mays] 98 2e-18 || gb|AAL66756.1|AF464738_7 putative prpol [Zea mays] 96 7e-18
TCONS_00003339	-3.36948	0.0700046	1.64491	0.862727	-2.48432	0.197996	-1.14227	0.636401		-0.246256	1	2.95786	0.499832	-0.085685	1	-1.30976	0.454535		chr5:134482988-134483920	933	near: GRMZM2G459755(-4634)	|| ref|XP_002438095.1| hypothetical protein SORBIDRAFT_10g007953 [S... 295 4e-88 || ref|XP_002489074.1| hypothetical protein SORBIDRAFT_0139s002040 ... 293 7e-88 || ref|XP_002460196.1| hypothetical protein SORBIDRAFT_02g024427 [S... 293 7e-88 || ref|XP_002456118.1| hypothetical protein SORBIDRAFT_03g030787 [S... 291 2e-87 || ref|XP_002444548.1| hypothetical protein SORBIDRAFT_07g023610 [S... 297 …
TCONS_00004026	-1.39056	0.0700046	-2.01319	0.0086151	-1.46218	0.0323963	0.687104	0.55861		-0.767281	0.409681	-1.25912	0.124114	-1.67295	0.00867184	-1.52976	0.0702682		chr6:83177641-83178152	512	near: GRMZM5G857090(1032)	|| ref|NP_001143782.1| uncharacterized protein LOC100276548 [Zea ma... 177 1e-42 || gb|AFW69550.1| putative HLH DNA-binding domain superfamily prote... 112 3e-23 || gb|AFW69549.1| putative HLH DNA-binding domain superfamily prote... 112 3e-23 || gb|AFW69548.1| putative HLH DNA-binding domain superfamily prote... 112 3e-23 || ref|XP_002437610.1| hypothetical protein SORBIDRAFT_10g030470 [S... 107 …
TCONS_00002257	3.1606	0.0700046	0	1	0	1	4.5892	0.0571662		3.12596	0.0714397	0	1	0	1	4.73158	0.0325731		chr3:177978432-177978898	467	near: GRMZM2G128923(6874)	|| gb|AAL75996.1|AF466646_4 putative gag protein [Zea mays] 215 4e-54 || gb|AAD20308.1| gag protein [Zea mays] 214 8e-54 || gb|AAK73110.1|AF391808_20 Zeon1 gag protein [Zea mays] >gi|16825... 208 4e-52 || gb|AAP94591.1| Zeon1 gag protein [Zea mays] 206 2e-51 || pir||S58484 gag protein - maize >gi|507845|gb|AAA93147.1| gag [Z... 205 3e-51 || gb|ACN33468.1| unknown [Zea mays] 203 1e-50 || ref|XP_00…
TCONS_00002344	-2.15628	0.0700395	-1.58399	0.115677	-7.39731	1.28734e-07	-2.55836	0.00324029		-2.95745	0.013085	-1.01045	0.402878	-2.11389	0.0239322	-2.84278	0.000639152		chr4:1261304-1261885	582	near: GRMZM2G512276(-1051)	No hits found
TCONS_00003296	5.00402	0.0701672	-0.47719	1	-1.48741	0.653461	-1.65697	0.460247		2.51127	0.591341	-1.99538	0.525172	-1.76836	0.471157	-3.76123	0.0232058		chr5:106541832-106542163	332	near: GRMZM2G000775(53716)	|| gb|AAM08574.1|AC092750_8 Hypothetical protein [Oryza sativa Japo... 145 5e-33 || gb|ABR25965.1| hypothetical protein [Oryza sativa Indica Group] 145 5e-33 || gb|ABR25989.1| hypothetical protein [Oryza sativa Indica Group] 145 5e-33 || gb|ABR25948.1| hypothetical protein [Oryza sativa Indica Group] ... 135 4e-30 || gb|ABR26157.1| hypothetical protein [Oryza sativa Indica Group] 99 3e-19 || gb|E…
TCONS_00003908	4.66837	0.0702955	0	1	0.280718	1	-1.94853	0.450962		2.40531	0.594819	0	1	-0.51744	0.865562	-3.67382	0.0517624		chr6:44231532-44231805	274	near: AC206493.3_FG001(680)	No hits found
TCONS_00002714	-2.32141	0.071007	0.0941679	1	-0.282942	1	-1.05006	0.535952		-6.00666	0.000162741	-0.036828	1	-1.61828	0.122084	-1.75713	0.136525		chr4:104861837-104862660	824	near: GRMZM5G861558(-2555)	|| gb|ACF83029.1| unknown [Zea mays] 88 2e-15
TCONS_00001550	-2.19116	0.0712016	-7.08208	6.8725e-08	-2.10434	0.0437077	-0.339555	1		-2.92485	0.0168292	-3.03782	0.00119268	-1.90928	0.0476391	-1.71054	0.0857036		chr2:126240201-126240519	319	near: GRMZM5G822628(43195)	No hits found
TCONS_00003308	-2.89586	0.0712032	0	1	-2.77785	0.377619	-1.14418	0.504983		-1.37534	0.44597	0	1	0.61784	1	-1.53827	0.228643		chr5:111428912-111429576	665	near: GRMZM2G092835(2436)	No hits found
TCONS_00002743	3.07501	0.0712032	0	1	0	1	-0.0246827	1		1.07283	0.829554	0	1	0	1	-0.379232	1		chr4:110256833-110257177	345	near: GRMZM2G545604(1334)	No highly scored hits
TCONS_00003466	4.76007	0.0713696	4.22813	0.173063	0	1	0	1		6.95722	0.000274349	5.63263	0.0172208	0	1	0	1		chr5:197421899-197422756	858	near: GRMZM2G408917(-23424)	No highly scored hits
TCONS_00005483	5.09877	0.0717309	4.54499	0.160543	0.431857	1	2.96032	0.424598		1.79513	0.814766	2.48582	0.647427	-2.64274	0.321771	1.48431	0.752741		chrUNKNOWN:1285847-1286006	160	near: GRMZM2G516796(117462)	|| ref|XP_003627732.1| ATP synthase subunit beta [Medicago truncatu... 69 8e-18 || gb|EJY66654.1| hypothetical protein OXYTRI_13059 [Oxytricha trif... 66 2e-12 || ref|XP_002118239.1| predicted protein [Trichoplax adhaerens] >gi... 74 1e-11 || ref|XP_002581808.1| hypothetical protein [Schistosoma mansoni] 73 2e-11 || ref|XP_002581794.1| hypothetical protein [Schistosoma mansoni] 73 2e-11 || ref|XP…
TCONS_00002573	-1.34506	0.0717309	-0.920633	0.233769	-2.27359	0.017972	-1.29766	0.106325		-0.756423	0.370947	-2.1394	0.00248566	-4.43929	4.63098e-05	-2.28476	0.00161968		chr4:45606608-45606804	197	near: GRMZM2G148566(-15472)	No hits found
TCONS_00004062	4.80119	0.0717309	-0.462565	1	5.27406	0.0347482	0	1		4.05011	0.181894	1.02006	0.89424	3.69714	0.235519	0	1		chr6:103362044-103362417	374	near: GRMZM2G325650(2015)	No hits found
TCONS_00005113	-1.39612	0.0717309	-1.25739	0.202649	-1.45599	0.204822	-1.23254	0.134453		-1.94779	0.0097409	-0.172477	1	-0.179832	1	-1.63519	0.0215426		chr9:104625314-104626212	899	near: GRMZM5G892071(-717)	|| gb|ACF81761.1| unknown [Zea mays] 144 1e-32 || ref|XP_002456819.1| hypothetical protein SORBIDRAFT_03g043370 [S... 130 2e-28 || ref|XP_003567381.1| PREDICTED: uncharacterized protein LOC100838... 100 1e-19 || gb|EAY76904.1| hypothetical protein OsI_04863 [Oryza sativa Indi... 99 4e-19 || ref|NP_001045149.2| Os01g0909300 [Oryza sativa Japonica Group] >... 98 8e-19 || gb|EAZ14564.1| hypothetical…
TCONS_00004446	1.50865	0.0723779	0	1	0	1	0	1		0.508706	0.855264	0	1	0	1	0	1		chr7:86335530-86335982	453	near: AC187460.4_FG001(30018)	No hits found
TCONS_00004172	4.49647	0.0724756	4.0382	0.174833	0	1	0	1		4.50097	0.068559	3.60952	0.282391	0	1	2.63973	0.362782		chr7:159359-172747	13389	near: AC193976.3_FG003(9397)	|| gb|ACG26588.1| hypothetical protein [Zea mays] 71 1e-10 || ref|NP_001143352.1| uncharacterized protein LOC100275975 precurs... 69 6e-10 || ref|NP_001144845.1| uncharacterized protein LOC100277931 [Zea ma... 66 4e-09 || gb|ACG31286.1| hypothetical protein [Zea mays] 66 4e-09 || gb|ACG31201.1| hypothetical protein [Zea mays] 66 4e-09 || gb|ACG33061.1| hypothetical protein [Zea mays] 65 5e-09 || …
TCONS_00002796	-2.05677	0.0729243	0	1	0	1	0	1		1.39653	0.100541	0	1	0	1	0	1		chr4:138425903-138426535	633	near: GRMZM2G560595(3867)	|| gb|AFW62979.1| putative leucine-rich repeat receptor-like protei... 131 1e-38 || gb|AFW62973.1| putative leucine-rich repeat receptor-like protei... 129 7e-36 || gb|AFW62974.1| hypothetical protein ZEAMMB73_135026, partial [Ze... 100 3e-28 || ref|XP_003577020.1| PREDICTED: putative receptor-like protein ki... 86 1e-17 || gb|AFW62975.1| putative leucine-rich repeat receptor-like protei... 91 1e…
TCONS_00004548	4.48585	0.0735187	3.29827	0.367202	3.27797	3.35615e-06	2.61325	0.00396914		5.38858	0.00735353	2.94147	0.470185	3.72906	1.24284e-08	1.89476	0.0620443		chr7:136136408-136137210	803	near: GRMZM2G430052(-5831)	|| gb|AFW70694.1| hypothetical protein ZEAMMB73_339325 [Zea mays] 100 4e-19 || gb|ACN29062.1| unknown [Zea mays] 97 3e-18 || ref|NP_001170606.1| uncharacterized protein LOC100384645 [Zea ma... 94 4e-17 || ref|NP_001170544.1| uncharacterized protein LOC100384561 [Zea ma... 75 1e-13 || gb|AFW74496.1| hypothetical protein ZEAMMB73_812131 [Zea mays] 59 2e-09 || ref|NP_001136658.1| uncharacterized pro…
TCONS_00002768	-1.11439	0.0740149	-1.26321	0.0296526	0.891574	0.713623	0	1		-1.4862	0.0121771	-1.90092	0.000563454	-0.369321	1	0	1		chr4:120933265-120934813	1549	near: GRMZM2G501267(25216)	|| tpg|DAA43629.1| TPA: hypothetical protein ZEAMMB73_538072 [Zea m... 125 4e-26 || ref|NP_001170544.1| uncharacterized protein LOC100384561 [Zea ma... 100 2e-18 || tpg|DAA43630.1| TPA: hypothetical protein ZEAMMB73_190702 [Zea m... 84 8e-14 || gb|ACN29062.1| unknown [Zea mays] 75 5e-11 || tpg|DAA54887.1| TPA: hypothetical protein ZEAMMB73_419888 [Zea m... 73 2e-10 || tpg|DAA56558.1| TPA: hypothe…
TCONS_00001678	-1.24588	0.0741994	-1.75746	0.00465853	-2.74879	0.372308	-1.87353	0.00196025		-0.42607	0.771737	-2.17791	0.000464762	-1.19407	0.838627	-2.10519	0.000173015		chr2:188398563-188399328	766	near: GRMZM2G137541(-6469)	|| tpg|DAA61907.1| TPA: hypothetical protein ZEAMMB73_945776 [Zea m... 92 1e-16 || gb|EEC84744.1| hypothetical protein OsI_31741 [Oryza sativa Indi... 85 2e-14 || dbj|BAJ86422.1| predicted protein [Hordeum vulgare subsp. vulgare] 84 3e-14 || ref|XP_003559390.1| PREDICTED: pentatricopeptide repeat-containi... 77 3e-12 || emb|CBI28351.3| unnamed protein product [Vitis vinifera] 77 3e-12 || ref|XP_0…
TCONS_00002948	2.79723	0.0741994	3.31103	0.374611	1.80482	0.0770438	1.71382	0.762866		2.88358	0.0585886	2.47252	0.627879	1.92482	0.0404053	1.45385	0.752741		chr5:3981110-3983408	2299	near: AC214256.3_FG005(-6202)	|| ref|XP_002460196.1| hypothetical protein SORBIDRAFT_02g024427 [S... 317 e-110 || ref|XP_002489074.1| hypothetical protein SORBIDRAFT_0139s002040 ... 315 e-109 || ref|XP_002456118.1| hypothetical protein SORBIDRAFT_03g030787 [S... 315 e-109 || ref|XP_002438095.1| hypothetical protein SORBIDRAFT_10g007953 [S... 313 e-109 || ref|XP_002453623.1| hypothetical protein SORBIDRAFT_04g009135 [S... 313 …
TCONS_00004514	-1.5909	0.0745293	0	1	-0.470555	0.81358	1.66362	0.762866		-1.7493	0.0489243	0	1	-0.992035	0.260323	0	1		chr7:113953349-113953958	610	near: GRMZM2G098536(-4410)	No hits found
TCONS_00001576	2.63711	0.0745293	7.10146	1.26334e-06	7.90551	1.89167e-10	4.41736	2.88768e-18		3.62288	0.00160047	8.14234	2.55096e-11	8.46206	5.41453e-14	4.61469	1.97104e-20		chr2:144787247-144788340	1094	near: GRMZM2G092581(-14385)	|| gb|AEN14329.1| hypothetical protein rf1-C2-g14 [Zea mays] 97 6e-18 || gb|AFW60694.1| hypothetical protein ZEAMMB73_551258 [Zea mays] 96 2e-17 || tpg|DAA46131.1| TPA: hypothetical protein ZEAMMB73_700563 [Zea m... 96 2e-17 || gb|AFW86391.1| hypothetical protein ZEAMMB73_878530 [Zea mays] 87 8e-15 || gb|ACG28079.1| hypothetical protein [Zea mays] 87 1e-14 || gb|ACG26227.1| hypothetical protein […
TCONS_00004944	1.0743	0.0746021	0	1	0	1	0	1		0.719197	0.315385	0	1	0	1	0	1		chr8:124441275-124442147	873	near: GRMZM5G802899(3131)	|| gb|ACG33732.1| hypothetical protein [Zea mays] 181 3e-43 || ref|NP_001170511.1| uncharacterized protein LOC100384518 [Zea ma... 107 4e-21 || ref|NP_001142693.1| uncharacterized protein LOC100274997 [Zea ma... 107 4e-21 || gb|ACR38038.1| unknown [Zea mays] 107 5e-21 || tpg|DAA35767.1| TPA: hypothetical protein ZEAMMB73_504936 [Zea m... 105 2e-20 || ref|NP_001159320.1| uncharacterized protein LO…
TCONS_00000229	4.50214	0.0746416	7.60245	5.25746e-08	3.4242	0.314778	4.53755	0.0328091		1.67223	0.814766	6.95754	8.65829e-06	2.28126	0.610691	2.6463	0.362782		chr1:6177630-6178234	605	near: GRMZM2G143588(5088)	No hits found
TCONS_00001142	-1.99763	0.0759805	-2.93007	0.00888711	-1.52026	0.227923	-0.345777	1		-1.73351	0.124397	-1.55644	0.189251	-1.81938	0.0967814	-0.910904	0.519373		chr10:149558490-149558807	318	near: GRMZM2G038050(5592)	No hits found
TCONS_00004622	1.86456	0.0764562	-0.669281	0.799958	-1.21009	0.305236	-0.0554565	1		-0.0863006	1	-1.04237	0.478545	-2.37118	0.0113339	-0.787097	0.648491		chr7:172623634-172623834	201	near: GRMZM2G174114(-26612)	|| gb|ACN37093.1| unknown [Zea mays] 95 7e-18 || ref|XP_003638451.1| hypothetical protein MTR_132s0010, partial [... 45 9e-10 || ref|XP_003614400.1| Cytochrome P450 likeTBP [Medicago truncatula... 45 9e-10
TCONS_00001103	2.13807	0.0765882	0	1	0	1	1.12814	0.460039		3.20768	0.00136233	1.6852	0.841765	0	1	2.06735	0.0283824		chr10:133995147-133995657	511	near: GRMZM2G102860(2733)	|| gb|ACF83029.1| unknown [Zea mays] 66 4e-09
TCONS_00004025	4.48256	0.0775203	2.36993	0.152106	0	1	0	1		2.40999	0.588014	0.49168	1	0	1	0	1		chr6:83086822-83087041	220	near: GRMZM5G802162(-7027)	No hits found
TCONS_00004425	-2.30118	0.0775203	-0.736381	0.905533	-3.5157	0.00101039	-1.79073	0.127334		-2.07638	0.10694	-0.287258	1	-1.67206	0.101927	-1.91918	0.0661519		chr7:75901566-75901985	420	near: GRMZM2G020156(2130)	No hits found
TCONS_00002363	-3.08667	0.0780028	-2.02918	0.197955	0	1	-1.4101	0.40283		-2.52361	0.131682	-2.03704	0.194929	0	1	-1.77242	0.165926		chr4:55662807-55665188	2382	near: GRMZM2G146741(42647)	No highly scored hits
TCONS_00003650	2.33288	0.0782879	-0.344749	1	-0.784925	0.92048	1.29801	0.477291		0.113082	1	-1.59578	0.30552	-0.772216	0.862788	-0.713329	0.904354		chr6:10323433-10323543	111	near: GRMZM2G492998(-15685)	No highly scored hits
TCONS_00000014	-1.90304	0.0786177	-1.64306	0.14618	-1.71732	0.128108	-1.32976	0.3017		-1.72354	0.119647	-1.19883	0.349801	-0.464562	0.930381	-0.813984	0.583295		chr1:18439826-18441155	1330	near: GRMZM5G881501(-3648)	|| ref|XP_002468366.1| hypothetical protein SORBIDRAFT_01g044740 [S... 393 e-107 || gb|AFW89432.1| hypothetical protein ZEAMMB73_976799 [Zea mays] 351 6e-95 || ref|XP_003558634.1| PREDICTED: WD and tetratricopeptide repeats ... 298 6e-79 || gb|EAY88833.1| hypothetical protein OsI_10305 [Oryza sativa Indi... 290 2e-76 || gb|EAZ25865.1| hypothetical protein OsJ_09704 [Oryza sativa Japo... 288 6e-76…
TCONS_00001788	4.48923	0.0786414	6.2164	0.0007075	4.80062	0.0448549	4.02453	0.0923311		4.90168	0.0346884	6.32156	0.000471008	4.47896	0.0629707	5.02785	0.00573454		chr3:66423713-66431262	7550	near: GRMZM2G526075(-13501)	No hits found
TCONS_00002095	-1.6699	0.0795592	-0.157564	1	-0.109852	1	0.609798	1		-3.5893	0.000560496	-1.30493	0.199484	-1.76323	0.196329	-0.864401	0.972922		chr3:91912848-91913451	604	near: GRMZM2G541511(-26475)	|| ref|NP_001183714.1| uncharacterized protein LOC100502307 [Zea ma... 145 2e-34 || gb|ACG47958.1| hypothetical protein [Zea mays] 108 8e-22 || gb|ACG39637.1| hypothetical protein [Zea mays] 91 1e-16 || ref|NP_001170264.1| uncharacterized protein LOC100384221 [Zea ma... 60 2e-15 || ref|NP_001140544.1| uncharacterized protein LOC100272609 [Zea ma... 77 2e-12
TCONS_00002726	-1.25388	0.0796487	-0.615851	0.637354	-0.198539	1	-2.33688	5.97058e-05		-1.9275	0.00440698	-2.36329	0.0039066	-0.480429	1	-2.24383	4.49497e-05		chr4:107834355-107834710	356	near: GRMZM2G071698(9481)	No hits found
TCONS_00002143	-1.23339	0.079771	-1.1338	0.125122	0	1	0	1		-1.43646	0.033452	-1.43943	0.0378709	0	1	0	1		chr3:113615761-113616743	983	near: GRMZM2G060596(1287)	|| tpg|DAA54643.1| TPA: hypothetical protein ZEAMMB73_440416 [Zea m... 72 2e-10 || tpg|DAA54642.1| TPA: hypothetical protein ZEAMMB73_503931 [Zea m... 67 9e-09
TCONS_00001973	-2.58275	0.0806396	0	1	0	1	-2.32395	0.471337		-3.08998	0.0318405	0	1	0	1	-2.32395	0.351999		chr3:48936761-48936949	189	near: GRMZM2G141992(-605)	|| gb|AFW72696.1| hypothetical protein ZEAMMB73_491027 [Zea mays] 56 5e-12
TCONS_00003000	-1.92534	0.0809543	-1.00174	0.570564	-3.9149	0.000200308	-1.70163	0.114469		-1.12347	0.386398	-0.429737	1	-0.78284	0.618022	-1.9831	0.0418448		chr5:204186680-204187856	1177	near: AC203070.3_FG007(1805)	|| gb|AFW63637.1| hypothetical protein ZEAMMB73_244854 [Zea mays] 150 2e-34 || ref|NP_001130579.1| uncharacterized protein LOC100191678 [Zea ma... 150 2e-34 || ref|XP_002454364.1| hypothetical protein SORBIDRAFT_04g029465 [S... 148 9e-34 || dbj|BAD12915.1| putative proliferating cell nuclear protein P120... 137 2e-30 || gb|EEE57719.1| hypothetical protein OsJ_08204 [Oryza sativa Japo... 137 2e-30…
TCONS_00000300	-1.60675	0.0809543	-1.51606	0.0943403	0	1	0	1		-1.44984	0.121583	-1.40462	0.129057	0	1	0	1		chr1:47779701-47780326	626	near: GRMZM2G354197(11932)	No hits found
TCONS_00000075	-1.48682	0.0814406	-2.75915	7.32813e-07	-2.36888	0.00638317	-2.0996	0.00241546		-2.17717	0.00893768	-3.04706	7.42527e-08	-3.06926	0.000286766	-4.68581	1.63369e-09		chr1:194459507-194460526	1020	near: GRMZM2G539828(-5426)	|| ref|XP_002445812.1| hypothetical protein SORBIDRAFT_07g026180 [S... 91 4e-16
TCONS_00003362	4.59569	0.0814406	0.683253	1	0	1	0.582027	1		4.30314	0.120361	2.07139	0.326285	0	1	2.15485	0.238407		chr5:142019855-142020543	689	near: GRMZM2G553797(-1102)	No hits found
TCONS_00002335	-1.26631	0.0822072	-2.11619	0.421235	0	1	1.66083	0.762883		-1.13778	0.127818	-3.77941	0.111397	0	1	0	1		chr3:226877317-226878157	841	near: GRMZM2G177430(-3094)	No highly scored hits
TCONS_00004100	-1.28533	0.0829664	0	1	0	1	0	1		-1.42997	0.0464891	0	1	0	1	0	1		chr6:127071289-127071879	591	near: GRMZM2G081057(3058)	No highly scored hits
TCONS_00003387	-1.78631	0.0832651	0.0642503	1	0.607382	0.809945	-0.634865	1		-0.98214	0.372687	-0.755337	0.7661	0.636069	0.719187	1.2001	0.6614		chr5:151830160-151830561	402	near: GRMZM2G566113(-4678)	No hits found
TCONS_00002775	4.64808	0.0834579	4.71558	0.0923285	0	1	4.10073	0.104686		5.54664	0.0150209	5.31299	0.0310879	0	1	3.69908	0.137408		chr4:122746087-122746327	241	near: GRMZM2G065409(21395)	No hits found
TCONS_00003029	1.68734	0.0837757	2.11864	0.0385196	3.16848	0.00394994	0	1		0.755562	0.666884	2.10283	0.0391568	2.97469	0.0065373	0	1		chr5:28199515-28200422	908	near: GRMZM2G068566(-2590)	|| gb|AFW87020.1| hypothetical protein ZEAMMB73_282772 [Zea mays] 129 6e-28 || gb|AFW60413.1| hypothetical protein ZEAMMB73_582187 [Zea mays] 98 3e-18 || gb|AFW75011.1| hypothetical protein ZEAMMB73_025742 [Zea mays] 66 2e-11 || tpg|DAA59515.1| TPA: hypothetical protein ZEAMMB73_703432 [Zea m... 69 1e-09
TCONS_00001053	5.50593	0.084218	3.50196	0.42764	3.41844	0.41772	1.48599	0.819355		2.7396	0.581286	0	1	1.51334	0.845995	-0.874297	1		chr10:113084409-113084543	135	near: GRMZM5G822976(28469)	No highly scored hits
TCONS_00002402	1.25086	0.0843098	1.3714	0.0354786	1.0134	0.165542	1.45367	0.0376534		0.74585	0.427675	1.56181	0.0117773	0.915275	0.201014	1.49763	0.0196733		chr4:202593509-202594164	656	near: GRMZM2G069092(3112)	No highly scored hits
TCONS_00003632	5.1455	0.0843098	5.45825	0.0699283	0	1	0	1		3.55877	0.334039	5.31421	0.0814011	0	1	0	1		chr6:4546828-4547443	616	near: GRMZM2G054747(14710)	|| gb|AAL66760.1|AF464738_11 putative gag protein [Zea mays] 300 1e-79 || gb|AAL66759.1|AF464738_10 putative pol protein [Zea mays] 290 2e-76 || gb|AAD09017.1| gag protein [Zea mays] 285 5e-75 || gb|AEJ07930.1| Opie3 gag protein [Zea mays subsp. mexicana] 284 1e-74 || gb|AEJ07942.1| Opie1 putative gag protein [Zea diploperennis] 282 4e-74 || gb|ABF67945.1| putative Opie4 gag protein [Zea mays] 28…
TCONS_00001744	-1.64686	0.0851742	0	1	0	1	0	1		-1.19144	0.258709	0	1	0	1	0	1		chr2:220876280-220876419	140	near: GRMZM2G500077(-15052)	|| gb|ACG40359.1| hypothetical protein [Zea mays] 78 9e-13 || gb|ACG43841.1| hypothetical protein [Zea mays] 74 2e-11 || gb|ACG38205.1| hypothetical protein [Zea mays] 72 6e-11 || gb|ACG47890.1| hypothetical protein [Zea mays] 70 2e-10 || gb|ACG42038.1| hypothetical protein [Zea mays] >gi|195650355|gb|... 69 3e-10 || ref|NP_001159084.1| uncharacterized protein LOC100304137 [Zea ma... 68 7e-10 || …
TCONS_00005058	-2.08755	0.0853401	-2.6146	0.0257897	-2.2936	0.0606077	-1.20415	0.440887		-2.32246	0.0488651	-1.79532	0.150443	-0.790379	0.696403	-0.982364	0.508583		chr9:71749182-71752271	3090	near: GRMZM2G516387(-6367)	|| ref|XP_002438455.1| hypothetical protein SORBIDRAFT_10g020013 [S... 454 e-125 || gb|EMS62023.1| HEAT repeat-containing protein 5A [Triticum urartu] 370 e-100 || ref|XP_003560716.1| PREDICTED: HEAT repeat-containing protein 5B... 358 8e-97 || gb|EEE65783.1| hypothetical protein OsJ_21481 [Oryza sativa Japo... 348 6e-94 || ref|NP_001057715.1| Os06g0505100 [Oryza sativa Japonica Group] >... 348 6…
TCONS_00000953	-2.23468	0.0853401	-2.08577	0.123304	-2.85383	0.0241051	-1.6683	0.25526		-1.17833	0.468802	-0.967021	0.643751	-0.612973	0.86788	-1.19167	0.431638		chr10:57293447-57294235	789	near: GRMZM5G818022(-801)	|| ref|XP_002443954.1| hypothetical protein SORBIDRAFT_07g005020 [S... 447 e-123 || gb|AFW61102.1| hypothetical protein ZEAMMB73_524379 [Zea mays] 421 e-115 || gb|EMT03161.1| Putative histone-lysine N-methyltransferase ATXR3... 363 2e-98 || gb|EMS63882.1| putative histone-lysine N-methyltransferase ATXR3... 362 7e-98 || gb|EEE68152.1| hypothetical protein OsJ_26262 [Oryza sativa Japo... 357 1e-96…
TCONS_00001756	-2.36665	0.0856464	-0.698304	0.648607	-0.520878	0.809945	4.17204	0.0792723		-3.02233	0.0270909	-2.80581	0.00385588	-2.73709	0.00125589	2.63798	0.370614		chr2:227393126-227393236	111	near: AC209932.4_FG003(2777)	|| tpg|DAA42221.1| TPA: hypothetical protein ZEAMMB73_436579 [Zea m... 66 3e-09 || ref|NP_001144840.1| uncharacterized protein LOC100277925 precurs... 66 3e-09
TCONS_00000472	4.48522	0.0861194	5.84794	0.00450338	1.77123	0.809945	-1.49349	0.69093		4.28379	0.111067	6.46798	0.000464762	2.27874	0.613551	-1.70293	0.493615		chr1:142221180-142221384	205	near: GRMZM2G703764(29360)	No highly scored hits
TCONS_00002886	-2.27735	0.0881229	-0.928442	0.722374	-2.51325	0.056233	-0.945405	0.685389		-1.99019	0.139736	-0.171705	1	-0.791828	0.755699	-1.68444	0.200961		chr4:194599652-194601599	1948	near: GRMZM2G570634(1223)	No hits found
TCONS_00000499	2.83433	0.0883605	0	1	6.26978	0.00178469	2.87699	0.00740517		2.87306	0.0746445	0	1	7.72714	3.04479e-06	1.30019	0.366322		chr1:148423050-148424097	1048	near: AC190612.3_FG002(-15699)	No highly scored hits
TCONS_00003771	1.55123	0.0895494	-0.11848	1	-0.242069	1	0.57268	0.781213		-0.35984	0.997683	0.0905538	1	-1.14609	0.234684	-0.729245	0.554219		chr6:12569681-12569793	113	near: GRMZM2G078256(16948)	|| gb|ACG27180.1| hypothetical protein [Zea mays] >gi|195616218|gb|... 87 2e-15 || ref|XP_002488965.1| hypothetical protein SORBIDRAFT_1138s002030 ... 79 5e-13 || pir||T02955 probable cytochrome P450 monooxygenase - maize (frag... 73 2e-11 || ref|XP_002450730.1| hypothetical protein SORBIDRAFT_05g016465 [S... 71 1e-10 || ref|XP_002464694.1| hypothetical protein SORBIDRAFT_01g023591 [S... 70 2e-10…
TCONS_00002930	-0.966082	0.0896345	-2.07836	0.407571	-0.626434	0.416816	-0.117951	1		-1.16003	0.0324081	-2.05116	0.419734	-0.354251	0.783962	-0.374605	0.826072		chr4:229080946-229081619	674	near: GRMZM2G131303(-3245)	No hits found
TCONS_00000094	-2.02941	0.0896345	-0.84652	0.632777	-1.9437	0.0628159	-2.10851	0.0298361		-1.29825	0.329863	-0.485936	0.940606	-0.483395	0.884013	-2.30596	0.0114577		chr1:262138851-262143372	4522	near: GRMZM2G325027(9993)	|| ref|XP_002466647.1| hypothetical protein SORBIDRAFT_01g011620 [S... 216 1e-54 || dbj|BAJ86138.1| predicted protein [Hordeum vulgare subsp. vulgare] 211 4e-53 || dbj|BAJ86076.1| predicted protein [Hordeum vulgare subsp. vulgare] 211 4e-53 || gb|ABF98273.1| LOC495012 protein, putative, expressed [Oryza sat... 211 4e-53 || ref|NP_001050945.1| Os03g0689100 [Oryza sativa Japonica Group] >... 211 4e…
TCONS_00001848	-1.36516	0.0900282	0	1	0	1	0.126679	1		-0.950314	0.286376	0	1	0	1	-0.833635	0.231362		chr3:4519838-4521048	1211	near: GRMZM2G551603(-1221)	|| gb|EEE63773.1| hypothetical protein OsJ_18594 [Oryza sativa Japo... 97 7e-37 || gb|EEC79253.1| hypothetical protein OsI_20016 [Oryza sativa Indi... 97 7e-37 || gb|AAT44255.1| unknown protein [Oryza sativa Japonica Group] >gi... 97 7e-37 || dbj|BAJ99963.1| predicted protein [Hordeum vulgare subsp. vulgare] 83 3e-33 || ref|XP_002457177.1| hypothetical protein SORBIDRAFT_03g002770 [S... 139 8e-32…
TCONS_00005479	2.31319	0.0903975	0.374941	1	0.802892	0.797476	0.163233	1		-0.672714	0.980882	-0.941204	0.767988	-1.42576	0.391495	-0.52136	1		chrUNKNOWN:1276261-1276510	250	near: GRMZM2G516796(107921)	|| gb|EJY66653.1| hypothetical protein OXYTRI_13058 [Oxytricha trif... 104 9e-21 || gb|EJY65597.1| hypothetical protein OXYTRI_14248 [Oxytricha trif... 104 9e-21 || ref|XP_003638451.1| hypothetical protein MTR_132s0010, partial [... 77 7e-19 || ref|XP_003614387.1| RRNA intron-encoded homing endonuclease [Med... 81 9e-16 || ref|XP_003614383.1| hypothetical protein MTR_5g051000 [Medicago ... 77 2e-…
TCONS_00003589	-1.19459	0.0903975	-3.75552	0.107072	-1.32251	0.0614566	-1.36243	0.0305311		-2.32273	0.000471067	-1.2854	0.721403	-0.955412	0.17372	-1.38066	0.0152521		chr6:88741574-88741982	409	near: GRMZM2G587440(-1242)	No hits found
TCONS_00000198	-1.90536	0.0903975	-1.03343	0.526109	-2.04674	0.0792495	-0.724112	0.762866		-1.6455	0.15381	-0.682486	0.831786	0.0988573	1	-0.114184	1		chr1:273888460-273889151	692	near: AC190915.3_FG007(-2193)	|| gb|AFW67686.1| hypothetical protein ZEAMMB73_476879 [Zea mays] 357 6e-97 || gb|AFW67685.1| hypothetical protein ZEAMMB73_476879 [Zea mays] 357 6e-97 || gb|AFK10207.1| RING-type E3 ubiquitin ligase [Oryza sativa Japon... 290 9e-77 || ref|XP_003559451.1| PREDICTED: E3 ubiquitin-protein ligase HOS1-... 290 9e-77 || gb|AAR07079.1| unknown [Oryza sativa Japonica Group] 290 9e-77 || dbj|BAK00405.1| …
TCONS_00000350	2.17628	0.0903975	1.66007	0.859537	2.21812	0.0901247	0	1		2.60452	0.0258845	0	1	2.85326	0.0107436	0	1		chr1:72778718-72779800	1083	near: GRMZM2G147301(10200)	No hits found
TCONS_00005126	-1.4239	0.0903975	-0.779237	0.600291	0	1	0	1		-1.6309	0.0421884	-0.764763	0.61832	0	1	0	1		chr9:137151547-137152835	1289	near: GRMZM2G083188(1816)	No highly scored hits
TCONS_00001577	4.45696	0.0910518	1.35462	0.67328	3.71293	0.244204	4.48725	0.0435674		4.59017	0.0690009	1.02126	0.852738	6.08445	0.00121555	5.82238	0.000458341		chr2:144791242-144792190	949	near: GRMZM2G092581(-10462)	|| ref|XP_002443111.1| hypothetical protein SORBIDRAFT_08g008675 [S... 201 2e-49 || emb|CAH66146.1| OSIGBa0114M03.4 [Oryza sativa Indica Group] 196 3e-48 || gb|AAK98731.1|AC090485_10 Putative retroelement [Oryza sativa Ja... 197 3e-48 || ref|XP_002443132.1| hypothetical protein SORBIDRAFT_08g010830 [S... 196 9e-48 || ref|NP_001052201.1| Os04g0191000 [Oryza sativa Japonica Group] >... 196 9e-48 ||…
TCONS_00004688	-0.698669	0.0912962	-1.51816	1.17794e-05	-1.17179	0.00137622	-1.23883	0.000583824		-0.165434	0.986502	-1.09392	0.00280092	-1.10744	0.00216011	-1.3252	0.00014027		chr8:67206129-67206924	796	near: GRMZM2G128333(2212)	|| gb|EMT28829.1| 60S ribosomal protein L37a [Aegilops tauschii] 100 4e-19 || gb|EMS55479.1| 60S ribosomal protein L37a [Triticum urartu] 100 4e-19 || ref|NP_001043868.1| Os01g0679700 [Oryza sativa Japonica Group] >... 100 4e-19 || gb|AFW66492.1| hypothetical protein ZEAMMB73_884233 [Zea mays] 100 4e-19 || gb|ACL53692.1| unknown [Zea mays] >gi|413926559|gb|AFW66491.1| h... 100 4e-19 || gb|ACG3907…
TCONS_00004869	4.46219	0.0918027	5.26005	0.0251963	0	1	0.455546	0.952426		5.35293	0.0141962	6.54295	0.000425465	0	1	1.19291	0.191943		chr8:82480288-82481478	1191	near: GRMZM2G535791(5847)	|| ref|NP_001183374.1| uncharacterized protein LOC100501787 [Zea ma... 107 5e-21 || ref|NP_001169186.1| uncharacterized protein LOC100383038 [Zea ma... 62 2e-20 || ref|NP_001170445.1| uncharacterized protein LOC100384437 [Zea ma... 99 2e-18
TCONS_00003093	-1.46995	0.0918027	-1.25123	0.0444478	0	1	0	1		-1.22088	0.173679	-0.75451	0.30552	1.55011	0.826319	0	1		chr5:7695278-7695723	446	near: GRMZM2G051420(-1196)	No hits found
TCONS_00002603	4.50028	0.0918027	1.89428	0.237452	1.44812	0.641295	1.86109	0.437623		4.33683	0.115125	1.61472	0.367756	1.17149	0.771335	1.22157	0.701977		chr4:59680572-59681045	474	near: AC186145.3_FG002(2079)	No hits found
TCONS_00003482	4.32069	0.0919238	4.37326	0.102065	0	1	4.65126	0.0181801		3.56148	0.250232	5.30527	0.0109255	0	1	5.47859	0.000331784		chr5:200087043-200087490	448	near: GRMZM2G108829(-18174)	No highly scored hits
TCONS_00004244	-1.60389	0.0919238	-2.21271	0.071137	-1.83255	0.546925	-2.88054	0.00620691		-1.78619	0.0512458	-1.0312	0.502753	0.0741833	1	-1.99584	0.0367257		chr7:33147286-33148178	893	near: GRMZM2G399877(-1402)	No hits found
TCONS_00005018	4.77515	0.0920079	0	1	0	1	0	1		6.46307	0.00470291	0	1	0	1	0	1		chr8:168568170-168569259	1090	near: GRMZM2G064530(-3587)	|| gb|AAP94590.1| Cinful1 polyprotein [Zea mays] 290 5e-80 || gb|ACN36742.1| unknown [Zea mays] 181 3e-43 || gb|ACG41602.1| hypothetical protein [Zea mays] 94 8e-17 || gb|AAL76006.1|AF466646_14 putative retrotransposon protein [Zea ... 87 8e-15
TCONS_00001415	-2.13025	0.0936868	0	1	0	1	0	1		-0.733811	0.751606	0	1	0	1	0	1		chr2:79066766-79067214	449	near: GRMZM2G120405(119872)	|| ref|NP_001170681.1| uncharacterized protein LOC100384746 [Zea ma... 90 2e-16 || gb|ACG41216.1| hypothetical protein [Zea mays] 69 6e-10
TCONS_00005009	1.89773	0.0940198	-0.542803	0.926387	0.166164	1	-0.0264228	1		0.370709	1	-0.659043	0.841765	-1.21754	0.332172	-0.641586	0.782367		chr8:163885366-163885561	196	near: GRMZM2G527193(-3783)	|| gb|ACU14517.1| unknown [Glycine max] 72 1e-19 || ref|XP_003614394.1| hypothetical protein MTR_5g051130 [Medicago ... 72 1e-17 || ref|XP_003614383.1| hypothetical protein MTR_5g051000 [Medicago ... 71 2e-17 || ref|XP_003614380.1| Cytochrome P450 likeTBP [Medicago truncatula... 71 2e-17 || ref|XP_003614396.1| hypothetical protein MTR_5g051150 [Medicago ... 70 5e-17 || ref|XP_003614391.1| Tar1p […
TCONS_00000108	-1.58836	0.0950967	-1.98627	0.110026	-1.90909	0.0350513	-1.00127	0.417577		-1.89684	0.0352104	-1.98532	0.108679	-1.62349	0.061704	-1.48135	0.102136		chr1:290680820-290681938	1119	near: GRMZM2G057424(-1815)	|| gb|ACN36057.1| unknown [Zea mays] 75 3e-11
TCONS_00000364	4.32394	0.0950967	2.46917	0.000764742	0	1	0	1		4.18401	0.112173	1.76257	0.0493069	0	1	0	1		chr1:84534702-84535227	526	near: GRMZM2G040441(-5943)	No hits found
TCONS_00003462	4.93851	0.0950985	2.3841	0.677746	0	1	0	1		5.56157	0.0398277	3.91684	0.284669	0	1	0	1		chr5:197409260-197409966	707	near: GRMZM2G507281(33252)	No hits found
TCONS_00004333	2.09494	0.0953343	0	1	0	1	1.98983	0.041121		1.85662	0.159031	1.68336	0.841765	0	1	0.64941	0.752741		chr7:40600060-40600301	242	near: GRMZM2G447332(-7434)	|| gb|ACG24353.1| hypothetical protein [Zea mays] 130 9e-29
TCONS_00001839	-2.76662	0.0958585	-0.594214	1	-4.83958	0.00678016	-0.391506	1		-2.76809	0.0937737	-0.902594	0.841765	-1.01695	0.716929	-0.689927	0.920482		chr3:228073679-228075590	1912	near: GRMZM2G083324(14153)	|| ref|XP_003563698.1| PREDICTED: pre-mRNA-processing factor 40 hom... 202 3e-50 || gb|EEE54732.1| hypothetical protein OsJ_02081 [Oryza sativa Japo... 200 9e-50 || dbj|BAJ88075.1| predicted protein [Hordeum vulgare subsp. vulgare] 190 1e-46 || gb|EMS61804.1| Pre-mRNA-processing factor 40-like protein A [Tri... 182 3e-44 || gb|EMT05751.1| Pre-mRNA-processing factor 40-A-like protein [Aeg... 180 1…
TCONS_00003859	2.47538	0.0958585	0.356048	1	-0.588113	1	-0.504389	1		0.245573	1	-1.0326	0.753582	-2.45768	0.131848	-4.16689	0.00186586		chr6:20675510-20675633	124	near: GRMZM2G311024(-62121)	|| ref|XP_002450733.1| hypothetical protein SORBIDRAFT_05g016477 [S... 80 2e-13 || ref|XP_003614397.1| hypothetical protein MTR_5g051160 [Medicago ... 77 2e-12 || gb|EHA21137.1| hypothetical protein ASPNIDRAFT_138531 [Aspergill... 72 5e-11 || ref|XP_002723892.1| PREDICTED: hypothetical protein [Oryctolagus... 72 7e-11 || ref|XP_002723895.1| PREDICTED: hypothetical protein [Oryctolagus... 72 7e-11…
TCONS_00001813	-1.61541	0.09654	-0.966362	0.535299	-1.57606	0.118691	-1.2783	0.201002		-1.55536	0.102941	-0.0186503	1	-0.708618	0.610691	-0.561755	0.712879		chr3:164364964-164366150	1187	near: GRMZM5G814985(-5297)	|| ref|XP_002458957.1| hypothetical protein SORBIDRAFT_03g043355 [S... 167 1e-39 || gb|EEE55857.1| hypothetical protein OsJ_04485 [Oryza sativa Japo... 136 3e-30 || ref|NP_001045148.1| Os01g0909200 [Oryza sativa Japonica Group] >... 136 3e-30 || gb|EEC72002.1| hypothetical protein OsI_04862 [Oryza sativa Indi... 134 1e-29 || gb|EMT29032.1| Endoribonuclease Dicer-3a-like protein [Aegilops ... 116 …
TCONS_00001709	1.30492	0.0965889	1.94971	0.0035632	1.81501	0.00364183	1.26334	0.0629541		1.81354	0.00916813	0.980623	0.259941	1.91974	0.00146112	0.442053	0.726723		chr2:210531786-210532194	409	near: GRMZM2G703362(472)	No hits found
TCONS_00000874	4.33484	0.0966707	2.91815	0.481853	6.30663	0.000142842	4.22389	0.0594763		4.0132	0.148038	2.46921	0.625413	7.93684	3.03321e-11	5.74449	0.000157138		chr10:23548444-23549043	600	near: GRMZM2G418430(10210)	No hits found
TCONS_00005282	1.32637	0.09692	1.66965	0.859537	0	1	0	1		1.38406	0.0746895	0	1	0	1	0	1		chr9:76547843-76548047	205	near: GRMZM2G019075(-4304)	No highly scored hits
TCONS_00000725	4.59711	0.09692	0	1	0	1	0	1		5.41339	0.0243565	0	1	0	1	0	1		chr1:276159226-276159464	239	near: GRMZM2G011367(-3493)	|| gb|AEJ07909.1| Opie1 putative pol protein [Zea luxurians] 81 1e-13 || gb|AAD09018.1| polyprotein [Zea mays] 77 1e-12 || gb|AEJ07931.1| Opie3 pol protein [Zea mays subsp. mexicana] 77 1e-12 || gb|AEJ07899.1| Opie3 putative pol protein [Zea mays subsp. mexic... 77 1e-12 || gb|ABF67946.1| putative Opie4 pol protein [Zea mays] 77 1e-12 || gb|ABF67934.1| Opie3 pol polyprotein [Zea mays] 77 1e-12 ||…
TCONS_00000267	1.59131	0.0970903	0	1	1.2639	0.547454	-0.119421	1		2.23445	0.00653177	0	1	1.07131	0.631499	1.47289	0.0627166		chr1:23727334-23729022	1689	near: AC212396.4_FG002(32826)	|| ref|NP_001159333.1| uncharacterized protein LOC100304427 [Zea ma... 62 4e-18 || ref|NP_001169420.1| uncharacterized protein LOC100383289 [Zea ma... 65 5e-16 || ref|NP_001183374.1| uncharacterized protein LOC100501787 [Zea ma... 62 9e-15 || ref|NP_001169311.1| uncharacterized protein LOC100383175 [Zea ma... 63 1e-12 || ref|NP_001170445.1| uncharacterized protein LOC100384437 [Zea ma... 70 2e-09
TCONS_00004767	4.67593	0.0971429	0	1	0	1	0	1		4.90266	0.0658385	2.38137	0.658906	0	1	0	1		chr8:31985225-31985541	317	near: GRMZM2G079790(-2866)	No highly scored hits
TCONS_00002918	4.31576	0.0975936	0	1	0	1	0	1		5.51272	0.00431052	0	1	0	1	0	1		chr4:219338818-219339116	299	near: GRMZM2G038311(2430)	No highly scored hits
TCONS_00002975	-1.80392	0.0976297	-0.757969	0.721077	-1.88279	0.0861981	-0.916717	0.57099		-1.64846	0.135899	-0.626307	0.841765	-0.550039	0.842601	-1.13522	0.347899		chr5:72675998-72684145	8148	near: GRMZM2G344212(-10525)	|| ref|XP_002451442.1| hypothetical protein SORBIDRAFT_04g002063 [S... 1660 0.0 || gb|EEE56216.1| hypothetical protein OsJ_05198 [Oryza sativa Japo... 1387 0.0 || gb|EEC72387.1| hypothetical protein OsI_05666 [Oryza sativa Indi... 1387 0.0 || gb|EMT11801.1| hypothetical protein F775_03113 [Aegilops tauschii] 1266 0.0 || gb|EMS47517.1| Vacuolar protein sorting-associated protein 8-lik... 1253 0.0 …
TCONS_00005465	1.74329	0.0980463	-0.85811	0.507212	-0.573229	0.809945	0.460105	0.957255		0.449268	0.977145	-1.68874	0.0814011	-1.31557	0.194356	-1.02695	0.362658		chrUNKNOWN:314960-315160	201	near: AC207208.3_FG002(-44405)	|| gb|ACR38454.1| unknown [Zea mays] 61 5e-17
TCONS_00002534	4.3212	0.0981855	4.36333	0.109779	0	1	6.1697	1.89517e-05		5.25641	0.0110116	5.14077	0.0214759	0	1	6.34168	2.7622e-06		chr4:23828773-23828909	137	near: AC198517.3_FG003(-12469)	No hits found
TCONS_00001701	-2.53018	0.0982122	-1.70147	0.336135	-3.11757	0.0327523	-1.92903	0.248535		-1.02291	0.673655	-0.428611	1	-0.628309	0.9243	-1.95544	0.1905		chr2:201148967-201149800	834	near: GRMZM2G424406(-3136)	|| ref|XP_002460725.1| hypothetical protein SORBIDRAFT_02g033850 [S... 534 e-149 || tpg|DAA62779.1| TPA: putative homeodomain-like transcription fac... 526 e-147 || tpg|DAA62778.1| TPA: putative homeodomain-like transcription fac... 526 e-147 || ref|XP_003560183.1| PREDICTED: uncharacterized protein LOC100822... 518 e-145 || gb|EEE67220.1| hypothetical protein OsJ_24338 [Oryza sativa Japo... 515 …
TCONS_00005044	-1.4072	0.0982122	-0.930446	0.234395	-2.75084	0.372308	-1.44594	0.0167545		-0.0710317	1	-0.95018	0.219427	-0.459021	1	-0.950811	0.124115		chr9:35693325-35694123	799	near: GRMZM5G874091(-47775)	No hits found
TCONS_00000344	4.46119	0.0982122	2.13126	0.295068	0.780696	0.932611	0.147105	1		4.74705	0.0595297	2.83558	0.0838669	1.51064	0.388824	1.40556	0.234519		chr1:72554903-72555624	722	near: GRMZM2G128714(3947)	No hits found
TCONS_00003678	1.54861	0.0996045	-0.77794	0.565192	-0.195641	1	-0.216194	1		0.0143543	1	-1.60137	0.0862811	-1.76069	0.0443088	-1.28908	0.165545		chr6:10609422-10609786	365	near: GRMZM2G390249(-80675)	|| ref|XP_003614380.1| Cytochrome P450 likeTBP [Medicago truncatula... 137 5e-33 || ref|XP_003614400.1| Cytochrome P450 likeTBP [Medicago truncatula... 114 2e-29 || ref|XP_003614383.1| hypothetical protein MTR_5g051000 [Medicago ... 123 6e-29 || ref|XP_003614394.1| hypothetical protein MTR_5g051130 [Medicago ... 123 6e-29 || ref|XP_003614391.1| Tar1p [Medicago truncatula] >gi|355515726|gb... 121 …
TCONS_00002622	-1.17584	0.0996045	-1.23679	0.0560182	-1.07816	0.189454	0	1		-1.82254	0.00670283	-1.44569	0.020529	-1.61562	0.0213672	0	1		chr4:67232870-67233237	368	near: GRMZM2G154862(17732)	No hits found
TCONS_00004778	-3.20144	0.0996045	0	1	0	1	0	1		-1.4266	0.587004	0	1	0	1	0	1		chr8:34617306-34617872	567	near: AC211914.3_FG002(2100)	|| tpg|DAA37723.1| TPA: hypothetical protein ZEAMMB73_858384 [Zea m... 79 4e-13 || gb|ACN25304.1| unknown [Zea mays] >gi|414871092|tpg|DAA49649.1| ... 77 2e-12 || ref|NP_001150268.1| polyubiquitin containing 7 ubiquitin monomer... 77 2e-12 || tpg|DAA47819.1| TPA: hypothetical protein ZEAMMB73_935712 [Zea m... 74 1e-11 || ref|XP_002467092.1| hypothetical protein SORBIDRAFT_01g019440 [S... 69 6e-10
TCONS_00002836	2.52702	0.100028	1.11199	0.662524	0.502091	1	0.0632734	1		-1.8853	0.506341	-1.91476	0.416558	-1.87695	0.379072	-1.73117	0.338682		chr4:159458060-159458228	169	near: GRMZM2G031730(-23870)	|| gb|ACG27632.1| hypothetical protein [Zea mays] >gi|474012906|gb|... 104 9e-21 || gb|EMS58925.1| hypothetical protein TRIUR3_00108 [Triticum urartu] 102 3e-20 || ref|XP_003579330.1| PREDICTED: uncharacterized protein LOC100835... 101 8e-20 || ref|XP_003570751.1| PREDICTED: uncharacterized protein LOC100840... 100 2e-19 || ref|XP_002449488.1| hypothetical protein SORBIDRAFT_05g016480 [S... 100 2…
TCONS_00001238	4.32452	0.100588	1.91563	0.330757	0	1	0	1		3.55326	0.261035	1.40446	0.624359	0	1	0	1		chr2:98274164-98276572	2409	near: GRMZM2G382561(-47803)	|| ref|NP_001167689.1| uncharacterized protein LOC100381357 [Zea ma... 72 5e-11 || ref|NP_001145014.1| uncharacterized protein LOC100278183 [Zea ma... 70 2e-10 || gb|ACG40816.1| hypothetical protein [Zea mays] 69 5e-10 || ref|NP_001144874.1| uncharacterized protein LOC100277969 [Zea ma... 67 2e-09 || ref|NP_001143960.1| uncharacterized protein LOC100276775 [Zea ma... 65 6e-09
TCONS_00002359	-1.72922	0.100596	0.0524417	1	-2.55146	0.0060574	0	1		-1.25229	0.250684	2.07311	0.263528	-3.50242	0.000176523	0	1		chr4:47454126-47455983	1858	near: GRMZM2G023596(19732)	No hits found
TCONS_00000253	1.67028	0.100638	0.0514784	1	1.47285	0.234865	3.11118	0.00384941		1.7904	0.0653937	-0.672675	0.95066	0.25872	1	1.9374	0.140286		chr1:15080577-15081222	646	near: GRMZM2G502706(-4695)	No hits found
TCONS_00002297	-2.44359	0.101279	0	1	0	1	0	1		-0.834878	0.76182	0	1	0	1	0	1		chr3:200200624-200201170	547	near: GRMZM2G381019(1454)	|| gb|AAP06858.1| hypothetical protein [Oryza sativa Japonica Group] 73 3e-11 || gb|ABK24792.1| unknown [Picea sitchensis] 72 5e-11 || gb|ABK24557.1| unknown [Picea sitchensis] 72 5e-11 || gb|EMT09345.1| Splicing factor 3A subunit 2 [Aegilops tauschii] 72 6e-11 || gb|EMS56804.1| Splicing factor 3A subunit 2 [Triticum urartu] 72 6e-11 || tpg|DAA44518.1| TPA: hypothetical protein ZEAMMB73_620999 [Z…
TCONS_00002864	-3.12036	0.101611	0	1	0	1	0	1		-0.459936	1	0	1	0	1	0	1		chr4:181081421-181081551	131	near: GRMZM2G029323(22841)	|| gb|ACG32268.1| hypothetical protein [Zea mays] 80 1e-13 || ref|NP_001170445.1| uncharacterized protein LOC100384437 [Zea ma... 68 7e-10
TCONS_00002646	2.75876	0.101683	1.90475	0.394981	2.06677	0.192649	0.171053	1		0.734334	1	0.921179	0.923936	0.712367	0.924723	-1.66681	0.278948		chr4:72285234-72285762	529	near: GRMZM2G157382(39571)	No highly scored hits
TCONS_00000284	4.31553	0.101683	3.29687	0.368626	0.196286	1	0	1		4.37349	0.0882192	4.94284	0.0376475	0.534006	0.643841	0	1		chr1:38189456-38189608	153	near: GRMZM2G093305(1517)	No hits found
TCONS_00000197	-2.23712	0.101683	-2.06185	0.140858	-3.42867	0.00812802	-1.17697	0.468476		-1.70341	0.234185	-1.62199	0.279512	-1.37638	0.311365	-1.92854	0.101817		chr1:270884999-270887892	2894	near: GRMZM2G162154(-3897)	|| gb|AFW67761.1| hypothetical protein ZEAMMB73_253225, partial [Ze... 349 2e-94 || ref|XP_003560420.1| PREDICTED: uncharacterized protein LOC100837... 327 9e-88 || gb|EMT14553.1| hypothetical protein F775_08060 [Aegilops tauschii] 325 5e-87 || gb|EMS52121.1| hypothetical protein TRIUR3_15899 [Triticum urartu] 324 8e-87 || ref|XP_002466539.1| hypothetical protein SORBIDRAFT_01g009630 [S... 303 1e…
TCONS_00000991	-0.737738	0.10194	0	1	-0.0828885	1	0	1		-0.846267	0.0498758	0	1	-0.0977292	1	0	1		chr10:73829851-73830364	514	near: GRMZM2G152145(-1517)	|| tpg|DAA46835.1| TPA: hypothetical protein ZEAMMB73_057143, parti... 173 2e-41 || tpg|DAA60765.1| TPA: hypothetical protein ZEAMMB73_406933 [Zea m... 87 1e-15
TCONS_00000334	2.09161	0.10194	0	1	1.12585	0.390607	0	1		1.96202	0.136508	0	1	0.839209	0.5919	0	1		chr1:68201522-68202296	775	near: GRMZM2G544129(-10469)	No hits found
TCONS_00003248	2.44509	0.102063	0	1	0	1	0.116481	1		3.25309	0.00498523	0	1	2.28481	0.610691	-2.31622	0.338134		chr5:87370471-87370681	211	near: GRMZM2G146594(9459)	No hits found
TCONS_00005457	5.11539	0.102226	0.767133	1	0	1	-2.41476	0.429944		1.84298	0.814766	-0.379872	1	0	1	-1.84774	0.499893		chrUNKNOWN:234664-234892	229	near: GRMZM5G819385(38228)	|| gb|EME26185.1| hypothetical protein Gasu_61700 [Galdieria sulphu... 97 2e-18 || gb|EME25959.1| hypothetical protein Gasu_nc0100 [Galdieria sulph... 97 2e-18 || gb|EME25821.1| hypothetical protein Gasu_65200 [Galdieria sulphu... 97 2e-18 || gb|EME32123.1| hypothetical protein Gasu_05410 [Galdieria sulphu... 95 7e-18 || ref|XP_002425519.1| conserved hypothetical protein [Pediculus hu... 84 1e-14…
TCONS_00000081	-1.78117	0.102557	-1.29079	0.172582	-1.67312	0.0578168	-1.59322	0.124237		-0.551299	0.810643	-0.449279	0.843813	-1.25384	0.12908	-0.27154	1		chr1:211725976-211726269	294	near: GRMZM2G519600(-2524)	No hits found
TCONS_00001840	-2.44787	0.102557	0.521326	1	-1.87098	0.283386	-1.16846	0.581417		-2.61194	0.073742	0.923399	0.841765	-0.295934	1	-1.48894	0.343035		chr3:228075676-228078265	2590	near: GRMZM5G820255(-13527)	|| gb|EEE54732.1| hypothetical protein OsJ_02081 [Oryza sativa Japo... 203 1e-50 || ref|NP_001043246.2| Os01g0532200 [Oryza sativa Japonica Group] >... 203 1e-50 || ref|XP_003563698.1| PREDICTED: pre-mRNA-processing factor 40 hom... 197 6e-49 || gb|EMT05751.1| Pre-mRNA-processing factor 40-A-like protein [Aeg... 196 1e-48 || gb|EMS61804.1| Pre-mRNA-processing factor 40-like protein A [Tri... 196 …
TCONS_00004134	-1.23058	0.103321	-1.77297	0.0056587	-1.07243	0.138235	-2.04735	0.00127093		-1.6542	0.0228741	-2.85497	1.57105e-05	-1.79873	0.0043371	-2.2269	0.000172052		chr6:152605648-152606670	1023	near: GRMZM2G000729(33627)	|| tpg|DAA62119.1| TPA: hypothetical protein ZEAMMB73_632943 [Zea m... 176 7e-42
TCONS_00001893	2.49473	0.103574	0	1	0	1	1.36137	0.45015		2.65251	0.070442	1.66891	0.843813	0	1	0.932003	0.654762		chr3:177972336-177973328	993	near: GRMZM2G128923(1041)	|| ref|NP_001169774.1| uncharacterized protein LOC100383659 [Zea ma... 77 5e-12
TCONS_00001755	2.14242	0.103965	2.38639	0.0538104	0	1	2.44086	0.00484526		2.14523	0.098013	1.8922	0.185029	0	1	1.82928	0.0493691		chr2:226909127-226910359	1233	near: GRMZM2G570560(-6066)	No hits found
TCONS_00000133	-0.753794	0.103991	-0.647046	0.181477	-0.413337	0.66361	0.0364064	1		-0.67752	0.15861	-0.428326	0.474966	-0.281982	0.840663	-0.38128	0.623997		chr1:57350713-57351419	707	near: AC206840.3_FG002(1730)	No hits found
TCONS_00005267	4.30163	0.10427	0.936052	0.0928512	-2.74595	0.372308	0.928635	0.0571951		5.41505	0.00812806	2.35341	7.75253e-08	0.0230838	1	1.32859	0.0017751		chr9:62593231-62594456	1226	near: GRMZM2G540952(13523)	|| gb|ACR37443.1| unknown [Zea mays] 74 6e-11
TCONS_00003131	-2.07739	0.104786	-2.0526	0.173583	-3.36343	0.0219125	-1.44741	0.317344		-1.42998	0.305009	-2.47273	0.096122	-1.23395	0.437324	-1.66009	0.167949		chr5:22554639-22554805	167	near: GRMZM5G869246(-1234)	No highly scored hits
TCONS_00005290	-2.21537	0.104831	0	1	-2.47592	0.0748134	0	1		-1.296	0.427457	0	1	-0.626651	0.876422	0	1		chr9:80051885-80053629	1745	near: GRMZM2G022594(-39775)	|| ref|NP_001170681.1| uncharacterized protein LOC100384746 [Zea ma... 90 2e-15
TCONS_00005364	-1.51969	0.105164	0	1	0	1	0	1		-0.0474648	1	0	1	0	1	0	1		chr9:116685997-116686546	550	near: GRMZM2G073260(5552)	|| tpg|DAA58158.1| TPA: hypothetical protein ZEAMMB73_717261 [Zea m... 215 3e-54
TCONS_00004826	-2.84439	0.105462	-2.77151	0.0964728	-2.11475	0.296037	-2.09057	0.290581		-2.02843	0.269563	-2.51634	0.133369	-1.17665	0.650268	-1.58945	0.396417		chr8:57375005-57375390	386	near: GRMZM2G578572(-5740)	|| gb|AAL75999.1|AF466646_7 putative polyprotein [Zea mays] 144 1e-32 || gb|EAZ22996.1| hypothetical protein OsJ_06691 [Oryza sativa Japo... 134 6e-30 || ref|XP_002455738.1| hypothetical protein SORBIDRAFT_03g023733 [S... 132 2e-29 || ref|NP_001175932.1| Os09g0507900 [Oryza sativa Japonica Group] >... 132 3e-29 || ref|XP_002452355.1| hypothetical protein SORBIDRAFT_04g024215 [S... 132 3e-29 || gb…
TCONS_00003080	-2.34926	0.105833	-1.65959	0.330101	-2.52733	0.085244	-1.01429	0.716588		-1.96501	0.195335	-0.301621	1	-0.402967	1	-0.444508	1		chr5:214622902-214627406	4505	near: GRMZM5G846198(7943)	|| ref|XP_002454743.1| hypothetical protein SORBIDRAFT_04g036540 [S... 339 1e-91 || gb|EEE57527.1| hypothetical protein OsJ_07839 [Oryza sativa Japo... 269 2e-70 || gb|EEC73742.1| hypothetical protein OsI_08377 [Oryza sativa Indi... 269 2e-70 || gb|EMT29944.1| UDP-glucose:glycoprotein glucosyltransferase 1 [A... 266 2e-69 || gb|EMS51006.1| UDP-glucose:glycoprotein glucosyltransferase 1 [T... 263 …
TCONS_00001366	2.58939	0.105834	0	1	1.77208	0.809945	1.62151	0.184231		2.55203	0.108871	0	1	0	1	2.15387	0.0248147		chr2:51154017-51154204	188	near: GRMZM2G159481(-9618)	No hits found
TCONS_00000657	1.65688	0.106558	0	1	0	1	0	1		2.46457	0.00282304	0	1	0	1	0	1		chr1:237249880-237250961	1082	near: GRMZM2G169763(3546)	|| gb|ACS91357.1| polyprotein [Coix lacryma-jobi] 322 1e-85 || gb|ABQ44355.1| polyprotein [Zea mays] 242 1e-61 || ref|XP_002445353.1| hypothetical protein SORBIDRAFT_07g011900 [S... 217 5e-54 || gb|ABA94813.1| retrotransposon protein, putative, Ty3-gypsy subc... 195 2e-47 || gb|ABA94586.1| retrotransposon protein, putative, Ty3-gypsy subc... 194 3e-47 || emb|CAD41450.1| OSJNBa0019D11.8 [Oryza sat…
TCONS_00005153	4.47729	0.107811	0	1	0	1	0	1		5.79573	0.00837149	0	1	0	1	3.9145	0.10584		chr9:13363409-13363680	272	near: GRMZM2G152383(2439)	|| gb|ABF67946.1| putative Opie4 pol protein [Zea mays] 183 2e-44 || gb|AEJ07944.1| Opie1 putative pol protein [Zea diploperennis] 181 8e-44 || gb|AEJ07931.1| Opie3 pol protein [Zea mays subsp. mexicana] 180 1e-43 || gb|AAP94592.1| retrotransposon Opie-2 [Zea mays] 180 1e-43 || gb|AAL75483.1|AF466202_9 putative pol protein [Zea mays] 180 1e-43 || gb|AEJ07909.1| Opie1 putative pol protein [Zea lux…
TCONS_00001721	-0.69923	0.107811	-0.638029	0.15883	-1.90755	1.03076e-06	-0.889545	0.0740956		-0.532345	0.267996	-0.17284	0.999323	-1.91429	4.80568e-07	-0.331785	0.656222		chr2:213817511-213818340	830	near: GRMZM2G159200(1933)	|| tpg|DAA41597.1| TPA: hypothetical protein ZEAMMB73_569231, parti... 118 1e-24 || tpg|DAA41596.1| TPA: hypothetical protein ZEAMMB73_569231 [Zea m... 118 1e-24 || ref|XP_002463273.1| hypothetical protein SORBIDRAFT_02g040970 [S... 115 1e-23 || ref|NP_001170689.1| uncharacterized protein LOC100384760 [Zea ma... 115 1e-23 || dbj|BAC16486.1| unknown protein [Oryza sativa Japonica Group] >g... 100 …
TCONS_00004303	2.34772	0.107811	3.27554	0.0354959	1.05018	0.430811	1.62398	0.335018		2.29456	0.116992	2.49942	0.171261	0.871099	0.542136	1.65867	0.25035		chr7:24065007-24066105	1099	near: GRMZM5G888487(2956)	|| gb|AEJ07946.1| Ji4 putative gag protein [Zea diploperennis] 172 1e-40 || gb|AAL76004.1|AF466646_12 putative gag-pol polyprotein [Zea mays] 170 7e-40 || gb|AEJ07932.1| Ji4 gag protein [Zea mays subsp. mexicana] 166 8e-39 || gb|AAN40035.1| putative gag-pol polyprotein [Zea mays] 165 2e-38 || pir||T02724 gag protein homolog - maize copia-like retrotranspos... 164 3e-38 || gb|AAD20306.1| gag prote…
TCONS_00000275	-1.73364	0.108505	-1.19293	0.380179	-1.27725	0.307565	-1.05064	0.455281		-1.91698	0.0651903	-0.582548	0.8507	-1.08164	0.368317	-1.53388	0.134362		chr1:32400239-32401792	1554	near: GRMZM2G104255(-1628)	|| ref|XP_002444548.1| hypothetical protein SORBIDRAFT_07g023610 [S... 196 e-145 || gb|AAU10819.1| putative polyprotein [Oryza sativa Japonica Group... 191 e-145 || gb|ABA99152.1| retrotransposon protein, putative, unclassified [... 174 e-132 || ref|XP_002460196.1| hypothetical protein SORBIDRAFT_02g024427 [S... 339 e-121 || ref|XP_002489074.1| hypothetical protein SORBIDRAFT_0139s002040 ... 337 …
TCONS_00000320	2.15517	0.109866	0.0326301	1	2.18428	0.109426	0.605183	0.848466		3.04602	0.00526048	-0.457193	1	2.42536	0.0438656	0.00865772	1		chr1:62076428-62077121	694	near: GRMZM2G081343(-6238)	|| ref|NP_001170382.1| uncharacterized protein LOC100384365 [Zea ma... 66 6e-09 || ref|NP_001170231.1| uncharacterized protein LOC100384184 [Zea ma... 66 8e-09
TCONS_00000536	-1.35567	0.109866	-1.33503	0.0978124	0.102589	1	-0.410298	0.962693		-0.897514	0.329783	-1.26063	0.122405	-0.152156	1	-0.589725	0.661524		chr1:171694007-171694278	272	near: GRMZM2G511785(11998)	No hits found
TCONS_00003327	2.56905	0.109866	4.64044	0.0782415	1.97588	0.165136	3.13678	0.0241985		3.19402	0.0187228	4.90822	0.0452576	2.27855	0.0594585	2.93931	0.0307922		chr5:122658261-122659289	1029	near: GRMZM2G331374(5563)	|| gb|ABA97008.1| retrotransposon protein, putative, Ty1-copia subc... 115 3e-45 || gb|AAK55460.1|AC069300_15 putative gag-pol polyprotein [Oryza sa... 114 3e-45 || gb|AAX96193.1| retrotransposon protein, putative, Ty1-copia sub-... 142 2e-43 || gb|ABA98049.1| retrotransposon protein, putative, Ty1-copia subc... 142 2e-43 || emb|CAH67640.1| H0102C09.1 [Oryza sativa Indica Group] 132 3e-43 || gb|A…
TCONS_00002128	-1.72358	0.110142	-1.80648	0.129281	-1.9468	0.12857	-1.09001	0.515407		-1.27338	0.286376	-1.32507	0.31975	-0.173653	1	-2.39768	0.032135		chr3:105255813-105256120	308	near: GRMZM5G854838(376)	No hits found
TCONS_00003450	-2.45885	0.110793	-1.39307	0.498775	-3.73354	0.00934474	-2.08809	0.211563		-0.982292	0.676021	-1.29328	0.552183	-1.28011	0.426462	-1.34609	0.425603		chr5:189765392-189765672	281	near: GRMZM2G162809(939)	|| gb|EAZ22996.1| hypothetical protein OsJ_06691 [Oryza sativa Japo... 117 1e-24 || gb|AAL75999.1|AF466646_7 putative polyprotein [Zea mays] 113 2e-23 || ref|XP_002454572.1| hypothetical protein SORBIDRAFT_04g033690 [S... 111 7e-23 || ref|XP_002455738.1| hypothetical protein SORBIDRAFT_03g023733 [S... 108 4e-22 || gb|ABA95403.1| retrotransposon protein, putative, unclassified [... 107 8e-22 || em…
TCONS_00001452	1.72461	0.111285	4.03588	0.171819	0	1	0	1		0.454589	1	4.42732	0.0954105	0	1	0	1		chr2:89759522-89759706	185	near: GRMZM2G571370(-7657)	No hits found
TCONS_00003884	4.7714	0.112947	3.92968	0.281761	0	1	0.942861	1		4.31265	0.172273	2.80887	0.552183	0	1	1.19297	0.790505		chr6:31338992-31339156	165	near: GRMZM2G496848(5450)	|| gb|ACG24353.1| hypothetical protein [Zea mays] 66 3e-09
TCONS_00000766	2.44057	0.113113	2.71298	0.00619603	0	1	0	1		1.8534	0.327549	2.4713	0.0189308	0	1	0	1		chr1:299586074-299586412	339	near: GRMZM2G704160(14399)	No hits found
TCONS_00001345	-1.80014	0.113631	0	1	-2.76502	0.0119868	-1.1721	0.407435		-1.35985	0.27066	0	1	-0.666018	0.778365	-1.62099	0.131056		chr2:29784647-29785042	396	near: GRMZM2G520211(4498)	No hits found
TCONS_00001374	0.788319	0.113761	-0.0936972	1	0.285333	0.74059	-0.594877	0.120465		1.0342	0.0209246	0.0742932	1	-1.36966	0.000228233	-1.8796	2.18962e-10		chr2:54748046-54748495	450	near: GRMZM2G583729(-9693)	No highly scored hits
TCONS_00005085	-1.3616	0.114417	-1.12563	0.267581	-1.40353	0.0938352	-1.31966	0.131596		-2.3697	0.00264037	-0.56333	0.768152	-0.569244	0.664718	-1.68275	0.0283824		chr9:20604222-20605358	1137	near: GRMZM2G103475(-1886)	|| ref|XP_002465082.1| hypothetical protein SORBIDRAFT_01g031760 [S... 92 4e-17 || tpg|DAA45907.1| TPA: hypothetical protein ZEAMMB73_782575 [Zea m... 88 9e-16 || ref|NP_001147680.1| interferon-related developmental regulator 2... 88 9e-16 || gb|ACF82221.1| unknown [Zea mays] >gi|414867347|tpg|DAA45904.1| ... 88 9e-16 || ref|NP_001050472.1| Os03g0448700 [Oryza sativa Japonica Group] >... 86 3e-15…
TCONS_00004048	-2.03167	0.114644	-2.52859	0.0143689	0	1	0	1		-1.25012	0.378656	-1.3637	0.251834	0	1	0	1		chr6:91991653-91991934	282	near: GRMZM2G490605(-1630)	No hits found
TCONS_00004776	-0.875108	0.114644	0	1	0	1	0	1		-0.42798	0.562521	0	1	0	1	0	1		chr8:34186784-34186997	214	near: GRMZM2G171346(-3427)	No hits found
TCONS_00005438	2.2995	0.114785	-0.122485	1	-0.162182	1	-0.744222	0.871195		0.166133	1	-0.193601	1	-1.85836	0.244925	-1.01511	0.583295		chrUNKNOWN:42677-42864	188	near: GRMZM2G173111(26505)	|| gb|EME25959.1| hypothetical protein Gasu_nc0100 [Galdieria sulph... 54 1e-10 || gb|EME26185.1| hypothetical protein Gasu_61700 [Galdieria sulphu... 54 1e-10 || gb|EME25821.1| hypothetical protein Gasu_65200 [Galdieria sulphu... 54 1e-10 || gb|EME32123.1| hypothetical protein Gasu_05410 [Galdieria sulphu... 54 3e-10 || gb|EJY66653.1| hypothetical protein OXYTRI_13058 [Oxytricha trif... 65 5e-09…
TCONS_00001135	4.39348	0.116126	0	1	4.50223	0.0992547	0	1		6.28732	0.00160165	9.02424	4.18422e-09	5.5119	0.011504	0	1		chr10:145521472-145521994	523	near: GRMZM5G899577(-17608)	No hits found
TCONS_00004689	-2.14322	0.116219	-0.664696	0.859537	-2.41459	0.0496588	-1.04535	0.483791		-0.466504	0.997288	-0.103365	1	-0.668894	0.803266	-1.72757	0.107388		chr8:78257895-78258382	488	near: GRMZM2G018142(7959)	No hits found
TCONS_00003946	2.75311	0.116736	4.96991	0.0888368	6.06402	0.0135389	-3.17702	0.236102		2.11653	0.282936	5.46958	0.0410683	6.32525	0.0064387	-0.564483	1		chr6:53914050-53915059	1010	near: GRMZM2G161959(-2829)	No hits found
TCONS_00004573	1.82054	0.116895	3.27905	0.0118284	2.12414	0.0749169	0.886333	0.689634		2.32627	0.030262	3.78513	0.00243936	3.35601	0.00148337	1.85182	0.105111		chr7:149192743-149193227	485	near: GRMZM5G811624(3397)	No highly scored hits
TCONS_00000354	-1.54908	0.117407	2.8978	0.496965	-0.923714	0.430102	-0.803115	0.946585		-1.30985	0.200006	4.6034	0.0906019	-1.35071	0.142565	-1.06614	0.704521		chr1:75563370-75563629	260	near: GRMZM2G020835(-26580)	No hits found
TCONS_00000948	1.32759	0.117407	2.23076	0.0022433	1.95783	0.0140149	1.42276	0.147864		1.03093	0.279547	1.14416	0.233813	1.23331	0.172927	0.49802	0.833008		chr10:53875840-53876920	1081	near: GRMZM5G868556(4550)	|| gb|AFW70856.1| hypothetical protein ZEAMMB73_310396 [Zea mays] 75 3e-11
TCONS_00003435	-1.48031	0.118535	2.99489	1.94168e-07	-0.48396	0.466336	-0.648589	1		-2.01806	0.0270463	1.6929	0.0156358	-0.90136	0.055392	-2.31747	0.338751		chr5:182286183-182286985	803	near: GRMZM2G128902(34969)	|| ref|NP_001140346.1| uncharacterized protein LOC100272394 precurs... 67 2e-09
TCONS_00003461	4.34035	0.119069	3.56766	0.316421	0	1	0	1		5.6992	0.00686931	4.48642	0.110029	0	1	0	1		chr5:197408684-197409043	360	near: GRMZM2G507281(32502)	No hits found
TCONS_00001272	-1.969	0.120091	-1.91003	0.148343	-2.72208	0.0256099	-1.57929	0.264432		-2.13405	0.0813604	-1.65453	0.230293	-1.11181	0.456762	-1.31199	0.337706		chr2:205612374-205613323	950	near: GRMZM2G167318(-3020)	|| ref|XP_002463030.1| hypothetical protein SORBIDRAFT_02g036510 [S... 297 6e-79 || tpg|DAA63152.1| TPA: hypothetical protein ZEAMMB73_360047 [Zea m... 288 4e-76 || gb|EMT08767.1| Brefeldin A-inhibited guanine nucleotide-exchange... 259 2e-67 || gb|EMS61589.1| Brefeldin A-inhibited guanine nucleotide-exchange... 257 7e-67 || gb|EEE67420.1| hypothetical protein OsJ_24760 [Oryza sativa Japo... 256 …
TCONS_00001683	1.93633	0.120091	0	1	0	1	1.77473	0.240729		1.48089	0.295595	0	1	0	1	2.16261	0.0770747		chr2:195311113-195311652	540	near: GRMZM2G416227(-4748)	No hits found
TCONS_00003325	4.46957	0.120107	1.66999	0.859537	0.19508	1	4.5842	0.0594952		4.87124	0.0680968	2.4462	0.642578	-0.585129	0.969292	5.25228	0.0115764		chr5:121752878-121753118	241	near: GRMZM2G130055(3996)	No hits found
TCONS_00000110	-2.81018	0.120143	-5.4869	0.000653431	-2.85217	0.0127365	-1.35208	0.130777		-0.563753	0.973955	-1.38516	0.333884	-2.27035	0.0263618	-0.422694	0.810087		chr1:291797709-291798478	770	near: GRMZM2G004459(5349)	|| gb|ACN33791.1| unknown [Zea mays] 108 9e-22 || ref|NP_001151791.1| PIF-like orf1 [Zea mays] >gi|195649705|gb|AC... 108 9e-22 || gb|EEC69008.1| hypothetical protein OsI_37795 [Oryza sativa Indi... 106 4e-21 || gb|EEE61655.1| hypothetical protein OsJ_16107 [Oryza sativa Japo... 103 2e-20 || gb|EAY95491.1| hypothetical protein OsI_17337 [Oryza sativa Indi... 103 2e-20 || gb|EAY91327.1| hypothetic…
TCONS_00005441	1.52445	0.120143	-0.302233	1	-0.793453	0.573867	-0.338337	1		-0.574873	0.814766	-0.935342	0.457194	-1.71192	0.0555806	-1.44397	0.131606		chrUNKNOWN:56636-57037	402	near: GRMZM2G173111(40571)	|| ref|XP_003614396.1| hypothetical protein MTR_5g051150 [Medicago ... 108 4e-33 || ref|XP_003614380.1| Cytochrome P450 likeTBP [Medicago truncatula... 133 7e-32 || ref|XP_003614391.1| Tar1p [Medicago truncatula] >gi|355515726|gb... 117 6e-31 || ref|XP_003614383.1| hypothetical protein MTR_5g051000 [Medicago ... 119 9e-28 || ref|XP_003614394.1| hypothetical protein MTR_5g051130 [Medicago ... 123 …
TCONS_00000470	4.47666	0.120143	0	1	0	1	0	1		5.14593	0.0416794	0	1	0	1	2.14613	0.534815		chr1:142219730-142220084	355	near: GRMZM2G703764(27985)	No hits found
TCONS_00003625	-2.83101	0.121379	0.167049	1	-2.70999	0.3762	-4.37116	0.021014		-2.95068	0.0943117	0.338161	1	-2.70999	0.288625	-2.9071	0.0599799		chr6:166177746-166179908	2163	near: GRMZM2G114560(-1582)	No hits found
TCONS_00003015	-3.10077	0.12169	0	1	-3.06902	0.125118	-1.84656	0.46707		-3.31979	0.0882192	0	1	-1.28565	0.622921	-2.81607	0.14215		chr5:213117296-213117936	641	near: GRMZM2G410891(727)	|| tpg|DAA58637.1| TPA: hypothetical protein ZEAMMB73_672580 [Zea m... 108 4e-22
TCONS_00000214	-2.89011	0.122058	-1.19403	0.791549	0.869829	1	-1.13487	0.706114		-0.719939	0.939759	1.13895	0.7661	0.925905	0.969996	-1.64193	0.357006		chr1:149169-150298	1130	near: AC177838.2_FG012(-991)	No highly scored hits
TCONS_00001692	-1.97122	0.122533	0	1	-0.38537	0.870609	0	1		-1.59342	0.206629	0	1	-0.251347	1	0	1		chr2:196791072-196791542	471	near: GRMZM2G095327(51911)	No hits found
TCONS_00004221	-1.57922	0.122907	-2.20804	0.041109	-2.70796	0.376449	-0.607342	0.994679		-0.35827	0.997288	-2.17506	0.0434827	0.71925	1	-2.20225	0.150601		chr7:146580114-146582079	1966	near: AC233865.1_FG005(-2951)	No highly scored hits
TCONS_00001864	-2.6633	0.124233	-3.68272	0.0115616	-0.937594	0.972505	1.48379	0.604293		0.0591633	1	-4.61958	0.00214528	-1.19817	0.811228	2.31249	0.194581		chr3:41183658-41184657	1000	near: GRMZM2G116037(-3401)	|| gb|ACF87709.1| unknown [Zea mays] 355 4e-96 || gb|AAA20237.1| cyclin IIZm, partial [Zea mays] 352 2e-95 || ref|XP_002455447.1| hypothetical protein SORBIDRAFT_03g010940 [S... 313 2e-83 || ref|XP_002454880.1| hypothetical protein SORBIDRAFT_03g000690 [S... 260 1e-67 || ref|NP_001105387.1| cyclin2 [Zea mays] >gi|1399510|gb|AAC50013.1... 258 7e-67 || ref|XP_002457051.1| hypothetical protein SORBI…
TCONS_00002129	-1.75153	0.124233	-1.3292	0.362791	-1.27519	0.384945	-2.15737	0.0591435		-1.82457	0.10694	-1.16303	0.465584	-1.36061	0.28619	-3.89601	0.000301242		chr3:105257356-105257601	246	near: GRMZM5G854838(1888)	|| gb|ACG47792.1| hypothetical protein [Zea mays] 97 1e-18 || gb|ACN31953.1| unknown [Zea mays] >gi|414885639|tpg|DAA61653.1| ... 80 2e-13 || ref|NP_001145014.1| uncharacterized protein LOC100278183 [Zea ma... 79 4e-13 || gb|ACG40816.1| hypothetical protein [Zea mays] 65 5e-09
TCONS_00004712	-0.668601	0.124233	-1.02381	0.409859	1.77774	0.809945	0.421424	1		-0.696624	0.0994565	-0.31196	1	0	1	1.82714	0.0360014		chr8:3399633-3400193	561	near: GRMZM5G868868(3882)	No hits found
TCONS_00000684	-2.59154	0.124233	-3.74572	0.124073	0	1	-2.32139	0.465525		-0.554933	0.981502	-0.218089	1	0	1	-2.32139	0.34635		chr1:250877659-250878255	597	near: GRMZM2G491138(-12936)	No hits found
TCONS_00003239	-1.8688	0.124987	0	1	-1.60891	0.438768	-1.05545	0.478609		-0.406904	1	0	1	-1.89553	0.283466	-1.08111	0.389318		chr5:79642115-79642454	340	near: GRMZM5G853950(-25998)	|| gb|AAD20307.1| copia-type pol polyprotein [Zea mays] 220 9e-56 || gb|AAL75488.1|AF466202_14 putative pol protein [Zea mays] 220 9e-56 || gb|ABF67921.1| Ji1 putative pol protein [Zea mays] 220 9e-56 || gb|AAN40035.1| putative gag-pol polyprotein [Zea mays] 220 9e-56 || gb|AAN40025.1| putative gag-pol polyprotein [Zea mays] 220 9e-56 || gb|AEJ07943.1| Ji4 putative pol protein [Zea diploperennis]…
TCONS_00000059	0.703887	0.125016	0.489735	0.319207	-0.799745	0.620099	0.533673	0.287486		-0.422898	0.490326	0.131872	1	-0.995611	0.398937	-1.00266	0.00866727		chr1:146484241-146485217	977	near: GRMZM5G859459(-1239)	|| gb|AFW80488.1| hypothetical protein ZEAMMB73_505163 [Zea mays] 70 8e-12
TCONS_00002976	-1.88223	0.125546	-1.63374	0.211662	-3.27636	0.00524792	-1.82487	0.139897		-0.774599	0.718831	-0.372086	1	-0.565016	0.865562	-0.811099	0.639223		chr5:78766536-78770891	4356	near: GRMZM2G090965(-2319)	|| dbj|BAD10644.1| Nucleoporin-like protein [Oryza sativa Japonica ... 314 8e-84 || gb|EMS53650.1| hypothetical protein TRIUR3_25313 [Triticum urartu] 221 1e-55 || ref|XP_004305421.1| PREDICTED: uncharacterized protein LOC101290... 145 5e-33 || ref|XP_002524534.1| conserved hypothetical protein [Ricinus comm... 145 7e-33 || ref|XP_002263713.2| PREDICTED: uncharacterized protein LOC100250... 141 1…
TCONS_00003416	-1.95248	0.126338	3.79933	0.23346	-1.11957	0.714245	-0.575154	0.819355		-1.10993	0.427457	4.4369	0.100407	-4.16632	0.0268666	-0.329948	1		chr5:173161413-173161714	302	near: GRMZM5G806019(-4166)	No hits found
TCONS_00005128	-1.9987	0.126481	-2.99501	0.0451612	0	1	0	1		-5.97443	0.000162741	-1.58778	0.327638	0	1	0	1		chr9:140926628-140927478	851	near: GRMZM2G307906(-17352)	No hits found
TCONS_00003640	4.33983	0.126481	0	1	0	1	0	1		5.58756	0.0121937	0	1	0	1	0	1		chr6:6837905-6838677	773	near: AC211622.4_FG005(16899)	|| gb|AAN40028.1| putative RIRE2 orf3 [Zea mays] 80 8e-18 || gb|AAL75972.2|AF466203_1 putative RIRE2 orf3 [Zea mays] 60 3e-11
TCONS_00004298	2.88746	0.126481	4.55397	0.127491	5.07433	0.0554131	-2.29204	0.471337		2.736	0.152939	5.18086	0.0511536	4.30748	0.12447	-2.29204	0.351856		chr7:22357659-22357988	330	near: GRMZM2G013920(-4762)	No hits found
TCONS_00004659	-2.21812	0.126481	-1.04159	0.830681	-1.75991	0.590202	-1.26912	0.485193		-0.998944	0.61525	-0.566423	1	-0.150866	1	-1.34903	0.358113		chr8:131335016-131335863	848	near: GRMZM5G872645(864)	No hits found
TCONS_00002302	-3.63313	0.126481	0	1	0.644344	0.575017	-2.31176	0.460039		-0.715625	0.975542	1.71163	0.841765	-1.40578	0.112565	-2.31176	0.338751		chr3:202838784-202839474	691	near: AC207628.4_FG010(1384)	No hits found
TCONS_00003421	-3.63309	0.126481	-1.73361	5.94165e-06	-0.950926	0.0758936	0	1		-3.63309	0.109106	-1.8197	1.93502e-06	-2.03361	1.44198e-05	0	1		chr5:174541259-174541552	294	near: GRMZM5G872813(30571)	No hits found
TCONS_00000243	-2.28054	0.126481	-1.65283	0.45323	-2.82419	0.0542768	-1.60496	0.501964		-3.02856	0.0333395	-1.76998	0.400197	-1.8222	0.216987	-0.36644	1		chr1:10540846-10541542	697	near: GRMZM2G028505(2860)	No hits found
TCONS_00003474	-1.44431	0.126716	-1.58417	0.107274	-1.94871	0.0198062	-1.05618	0.301773		-2.06009	0.0177423	-1.33131	0.200079	-0.620788	0.641321	-0.976579	0.29354		chr5:197586681-197587181	501	near: GRMZM2G518276(1731)	|| ref|NP_001048560.1| Os02g0822500 [Oryza sativa Japonica Group] >... 57 8e-12 || gb|EAY88067.1| hypothetical protein OsI_09497 [Oryza sativa Indi... 57 8e-12 || gb|AFW68463.1| putative phosphatidylinositol-4-phosphate 5-kinas... 55 1e-11 || gb|EMT07835.1| Phosphatidylinositol-4-phosphate 5-kinase 9 [Aegi... 56 2e-11 || gb|EMS63007.1| Phosphatidylinositol-4-phosphate 5-kinase 9 [Trit... 56 2e-11…
TCONS_00004980	-2.3824	0.126801	0	1	1.77295	0.809945	-3.25688	0.000153664		-3.27045	0.0357218	0	1	0	1	-2.68981	0.000399942		chr8:145747883-145748471	589	near: AC199439.4_FG008(470)	No hits found
TCONS_00000663	-1.32439	0.126801	-1.31555	0.0947188	-2.63908	0.00102825	-2.67042	0.000565865		-2.11961	0.00967887	-3.94569	1.72753e-06	-2.955	0.000126016	-3.12874	2.75578e-05		chr1:242944494-242945303	810	near: GRMZM2G104021(-7969)	No hits found
TCONS_00002430	-1.83149	0.126801	-2.3988	0.066302	-2.21121	0.159494	-1.19661	0.503118		-2.23575	0.0569369	-1.43782	0.325105	-1.36426	0.382377	-0.200075	1		chr4:47709482-47710095	614	near: GRMZM2G552640(1728)	|| gb|AFP89955.1| discolored1 [Zea mays] 276 2e-72 || ref|XP_002444676.1| hypothetical protein SORBIDRAFT_07g025880 [S... 265 2e-69 || tpg|DAA48281.1| TPA: putative ARF GTPase activating domain prote... 256 1e-66 || ref|NP_001169275.1| uncharacterized protein LOC100383138 [Zea ma... 256 1e-66 || dbj|BAD01238.1| putative ARF GTPase-activating domain-containing... 226 2e-57 || gb|EEE69073.1| hypoth…
TCONS_00002224	-1.35107	0.126801	-0.624284	0.669912	0	1	0.403035	1		-1.10549	0.236302	0.334198	0.987256	0	1	0.38758	0.984572		chr3:160193443-160194876	1434	near: GRMZM2G575452(26111)	No highly scored hits
TCONS_00005293	-3.62514	0.126801	-1.4329	0.0115877	-1.2206	0.150653	-0.553749	0.534434		-3.62514	0.110061	-0.800454	0.219801	-2.0524	0.00635818	-1.2748	0.0248619		chr9:82361946-82362763	818	near: GRMZM2G389629(3415)	|| tpg|DAA60933.1| TPA: hypothetical protein ZEAMMB73_944087 [Zea m... 78 2e-12 || ref|NP_001169907.1| uncharacterized protein LOC100383802 [Zea ma... 78 2e-12
TCONS_00001506	-0.9123	0.126801	-0.718795	0.125122	-0.00968245	1	0.316148	0.96807		-1.86077	0.000572197	-1.78788	7.04785e-06	-0.85046	0.0467099	-1.3309	0.0643032		chr2:108584077-108585035	959	near: GRMZM2G130592(1461)	No hits found
TCONS_00002028	0.925592	0.126801	2.49875	1.60062e-06	2.36801	5.33754e-06	2.34959	5.97058e-05		0.725077	0.284746	2.82258	2.77943e-08	1.67355	0.00261377	2.63625	1.8368e-06		chr3:71485162-71485456	295	near: GRMZM2G579097(38532)	No hits found
TCONS_00002724	-1.85828	0.126801	1.67279	0.859537	0	1	-3.65941	0.0976006		-0.43485	0.976484	0	1	0	1	-1.03351	0.735959		chr4:107832297-107832473	177	near: GRMZM2G071698(7334)	No hits found
TCONS_00003536	-0.952579	0.126916	-1.52396	0.00324337	0	1	0	1		-0.626118	0.375525	-0.698976	0.261805	0	1	0	1		chr6:108143978-108145071	1094	near: AC187232.2_FG001(-4819)	No hits found
TCONS_00003512	-3.643	0.126916	-1.46452	0.00196557	0	1	0	1		-1.23363	0.725849	-1.71126	0.000228788	0	1	0	1		chr5:214653639-214654160	522	near: GRMZM5G885029(980)	|| ref|XP_002464953.1| hypothetical protein SORBIDRAFT_01g029390 [S... 69 4e-10 || tpg|DAA46288.1| TPA: hypothetical protein ZEAMMB73_583211 [Zea m... 68 7e-10 || tpg|DAA46287.1| TPA: holliday junction resolvase [Zea mays] 68 7e-10 || ref|NP_001149481.1| holliday junction resolvase [Zea mays] >gi|1... 66 3e-09
TCONS_00002697	-1.97865	0.127523	3.13149	0.0215863	0	1	0	1		-0.207791	1	2.81067	0.0553846	0	1	0	1		chr4:95305887-95306460	574	near: GRMZM2G159472(-84875)	No hits found
TCONS_00000385	-1.71835	0.127633	-1.01993	0.498775	0	1	0	1		-1.21232	0.309226	-0.416187	1	0	1	0	1		chr1:100579102-100579526	425	near: AC205175.3_FG002(-2706)	No hits found
TCONS_00002156	-1.09082	0.127927	-0.507977	0.882012	-1.75286	0.00823465	0	1		-0.571092	0.526078	0.808796	0.47064	-0.756908	0.278414	0	1		chr3:122003575-122004385	811	near: GRMZM2G114930(-58313)	|| tpg|DAA63078.1| TPA: hypothetical protein ZEAMMB73_949899, parti... 99 2e-18
TCONS_00005108	1.55757	0.128373	4.34238	6.35004e-05	2.55234	0.573867	2.4925	0.0141231		0.751417	0.687825	3.56824	0.00424329	3.13023	0.339091	1.57836	0.19251		chr9:80586478-80587366	889	near: AC196788.3_FG001(1900)	No hits found
TCONS_00005356	4.30193	0.128592	0	1	0	1	1.20034	0.784275		5.63006	0.00982327	0	1	0	1	3.25306	0.0256723		chr9:112693189-112693796	608	near: GRMZM2G479819(-3963)	|| gb|AAN40025.1| putative gag-pol polyprotein [Zea mays] 216 2e-95 || gb|AAD20307.1| copia-type pol polyprotein [Zea mays] 216 2e-95 || gb|ABF67921.1| Ji1 putative pol protein [Zea mays] 216 2e-95 || gb|AEJ07943.1| Ji4 putative pol protein [Zea diploperennis] 216 4e-94 || gb|AAN40035.1| putative gag-pol polyprotein [Zea mays] 203 1e-90 || gb|ACF86440.1| unknown [Zea mays] 218 5e-80 || gb|ABF6794…
TCONS_00002019	4.14515	0.128592	5.42273	0.00954373	5.83462	0.00144941	3.30359	0.249861		4.72334	0.0416794	3.8505	0.216463	5.31271	0.00688823	2.16745	0.519382		chr3:66449274-66449472	199	near: GRMZM2G526075(8384)	No highly scored hits
TCONS_00002159	4.42012	0.128592	2.70571	0.172582	0	1	0	1		4.01184	0.195059	1.95006	0.434273	0	1	0	1		chr3:124052234-124052462	229	near: GRMZM5G835463(1683)	No highly scored hits
TCONS_00001631	1.36182	0.129749	0	1	0	1	0	1		0.894996	0.437196	0	1	0	1	0	1		chr2:172553975-172554582	608	near: GRMZM2G170184(2770)	|| gb|ABA98724.1| retrotransposon protein, putative, unclassified [... 266 3e-69 || emb|CAE04934.2| OSJNBa0017P10.11 [Oryza sativa Japonica Group] 265 4e-69 || emb|CAH66499.1| H0321H01.8 [Oryza sativa Indica Group] 265 4e-69 || gb|AAL68644.1|AF458768_1 polyprotein [Oryza sativa Japonica Group] 265 6e-69 || gb|AAL76001.1|AF466646_9 putative gag-pol polyprotein [Zea mays] 264 8e-69 || emb|CAH67116.…
TCONS_00000438	-2.15976	0.129749	-0.499971	1	-1.30561	0.512711	0	1		-1.34534	0.383131	0.672845	1	-0.831784	0.770601	0	1		chr1:127484296-127484893	598	near: AC188129.4_FG001(-1158)	No hits found
TCONS_00000203	-1.95677	0.131219	-1.79572	0.310805	-1.80586	0.143143	-2.64181	0.00020296		-0.416399	0.99134	-2.24326	0.187589	-3.23333	0.00635818	-2.08816	0.00123753		chr1:283183752-283186747	2996	near: GRMZM2G472827(-4160)	|| emb|CCI55315.1| PH01B001I13.11 [Phyllostachys edulis] 120 3e-25 || ref|NP_001173372.1| Os03g0285066 [Oryza sativa Japonica Group] >... 102 4e-24 || gb|AAO17005.1| Putative gag-pol polyprotein [Oryza sativa Japoni... 102 2e-23 || gb|ADB85257.1| putative retrotransposon protein [Phyllostachys e... 114 4e-23 || gb|ABB47665.1| retrotransposon protein, putative, unclassified, ... 108 2e-22 || ref|N…
TCONS_00005339	4.1374	0.131564	1.2278	0.316852	3.71745	0.228836	3.58283	0.176183		5.20128	0.0129532	-0.273504	1	3.41785	0.26477	2.64784	0.362098		chr9:108294391-108294784	394	near: GRMZM2G151556(2472)	No hits found
TCONS_00003607	-1.45734	0.13211	-0.260256	1	-1.71374	0.0503412	-1.17932	0.228033		-1.52511	0.108785	-0.175414	1	-0.641064	0.62072	-1.09697	0.215444		chr6:138967363-138972852	5490	near: GRMZM2G512202(7188)	|| ref|NP_001105293.1| LOC542211 [Zea mays] >gi|58429946|gb|AAW7834... 243 2e-62 || ref|XP_002439640.1| hypothetical protein SORBIDRAFT_09g017790 [S... 243 2e-62 || sp|Q0DJS1.3|TOR_ORYSJ RecName: Full=Serine/threonine-protein kin... 238 5e-61 || gb|EEE62918.1| hypothetical protein OsJ_17723 [Oryza sativa Japo... 238 5e-61 || gb|EEC78810.1| hypothetical protein OsI_19077 [Oryza sativa Indi... 238 …
TCONS_00001389	-1.09078	0.132516	0.163933	1	0	1	-0.743051	0.395646		-2.57158	0.0001264	-0.454729	0.895467	2.28024	0.611794	-2.40532	5.65111e-05		chr2:66927242-66928397	1156	near: GRMZM2G144956(18988)	|| tpg|DAA38109.1| TPA: hypothetical protein ZEAMMB73_377391 [Zea m... 111 3e-22 || gb|AFW63072.1| hypothetical protein ZEAMMB73_160724 [Zea mays] 94 7e-17
TCONS_00003091	-2.14259	0.132516	-2.86877	0.32691	-2.89886	8.84731e-05	0	1		-0.661905	0.814766	-2.86877	0.331579	-2.34701	0.000617874	0	1		chr5:6567494-6567791	298	near: GRMZM2G089673(-2948)	No hits found
TCONS_00002501	-2.00548	0.134843	-0.307422	1	-1.65744	0.238699	-0.831168	0.755338		-1.48539	0.293744	-2.5368	0.149618	-0.703533	0.789645	-0.488384	0.959243		chr4:2753501-2753625	125	near: GRMZM2G126453(-4675)	|| ref|XP_002451231.1| hypothetical protein SORBIDRAFT_05g026170 [S... 78 9e-13
TCONS_00001926	-3.65917	0.135095	-2.05928	0.0366396	1.76822	0.809945	-3.7035	0.0945171		-3.65917	0.118022	-2.1092	0.0322306	2.28562	0.61546	-3.7035	0.0510809		chr3:16718628-16718788	161	near: GRMZM2G512601(-392)	|| ref|NP_001146406.1| uncharacterized protein LOC100279986 [Zea ma... 89 5e-16 || tpg|DAA53444.1| TPA: hypothetical protein ZEAMMB73_481443 [Zea m... 86 3e-15 || ref|XP_002457339.1| hypothetical protein SORBIDRAFT_03g005840 [S... 74 2e-11 || ref|XP_002457336.1| hypothetical protein SORBIDRAFT_03g005810 [S... 67 2e-09 || ref|XP_002457418.1| hypothetical protein SORBIDRAFT_03g006970 [S... 65 5e-09…
TCONS_00002009	4.13666	0.135207	3.64559	4.42679e-05	4.35255	0.0978191	0.105392	1		6.29037	0.000208524	5.06593	1.39672e-11	5.43754	0.00576284	1.72865	0.35866		chr3:64685237-64685661	425	near: GRMZM2G586330(3737)	No highly scored hits
TCONS_00002815	4.40898	0.135507	0	1	0	1	0	1		4.5235	0.111954	1.73025	0.841765	4.86458	0.0596408	0	1		chr4:153982757-153982948	192	near: GRMZM2G347994(-9733)	No hits found
TCONS_00000695	4.30001	0.135507	1.65564	0.859537	0.375793	1	2.40087	0.535952		3.47673	0.303355	2.4983	0.628637	2.06927	0.307399	2.99033	0.296858		chr1:260134242-260134837	596	near: GRMZM2G134973(-1146)	No hits found
TCONS_00004125	-3.63521	0.135583	-1.19296	0.890932	0	1	0	1		-1.28293	0.723594	2.73499	0.0976241	0	1	0	1		chr6:145314575-145315202	628	near: GRMZM2G557836(996)	No hits found
TCONS_00001554	-2.12152	0.138074	-0.898346	0.620621	-0.222305	1	0.71025	0.821178		-0.922183	0.66161	-0.835433	0.66093	-2.28008	0.0932591	0.104328	1		chr2:128371044-128372496	1453	near: GRMZM2G365677(-34731)	|| gb|ACG27367.1| hypothetical protein [Zea mays] >gi|414884812|tpg... 75 5e-11 || gb|AFW85324.1| hypothetical protein ZEAMMB73_873645 [Zea mays] 72 5e-10
TCONS_00004170	1.54212	0.138074	1.49547	0.202891	2.61385	0.00159801	1.70387	0.0264336		1.82497	0.0512458	1.76886	0.0943779	1.84233	0.0430369	1.0106	0.25928		chr6:169113425-169114629	1205	near: AC194889.3_FG002(-6758)	No highly scored hits
TCONS_00000687	-1.8107	0.138665	-1.73017	0.156339	-1.48193	0.487568	-0.724951	0.762866		-1.56869	0.203545	-4.57238	0.000228788	-0.679863	0.891212	-2.09353	0.0536144		chr1:253011851-253012418	568	near: GRMZM2G515967(-425)	No hits found
TCONS_00001344	-1.80429	0.138876	-2.88721	0.338017	-1.10644	0.474933	-1.41037	0.321043		-0.990805	0.537475	-1.15544	0.925307	0.133833	1	-1.94188	0.0861907		chr2:29781463-29784339	2877	near: GRMZM2G520211(2555)	|| gb|AAP94599.1| putative copia-type pol polyprotein [Zea mays] 86 1e-30 || gb|AEJ07943.1| Ji4 putative pol protein [Zea diploperennis] 86 1e-30 || ref|NP_001170089.1| uncharacterized protein LOC100384007 [Zea ma... 86 1e-30 || ref|NP_001183750.1| uncharacterized protein LOC100502343 [Zea ma... 84 3e-30 || gb|AAD20307.1| copia-type pol polyprotein [Zea mays] 87 4e-30 || gb|AAN40025.1| putative g…
TCONS_00001775	-0.921505	0.140206	0	1	0	1	0	1		-0.802348	0.207493	0	1	0	1	0	1		chr3:31992732-31993813	1082	near: GRMZM2G040530(-1335)	|| tpg|DAA62825.1| TPA: hypothetical protein ZEAMMB73_992009 [Zea m... 184 1e-44 || ref|XP_002461824.1| hypothetical protein SORBIDRAFT_02g008800 [S... 181 5e-44 || dbj|BAC10070.1| putative Phosphatidylinositol N-acetylglucosamin... 179 2e-43 || dbj|BAH01229.1| unnamed protein product [Oryza sativa Japonica G... 179 2e-43 || ref|XP_003563409.1| PREDICTED: phosphatidylinositol N-acetylgluc... 175 …
TCONS_00001201	2.52008	0.140284	0.923833	0.825142	2.61325	0.121529	4.77874	0.0240949		1.47547	0.587004	0.884481	0.841765	1.08755	0.811228	3.73163	0.118567		chr2:204024768-204025542	775	near: GRMZM2G064069(1378)	No hits found
TCONS_00003332	4.28936	0.140449	4.25114	0.17001	0	1	5.26857	0.0122306		5.67033	0.0121937	5.43979	0.0265853	0	1	5.82984	0.00192347		chr5:124385228-124385529	302	near: AC196213.3_FG001(-21780)	No hits found
TCONS_00004705	-1.0263	0.140974	-2.21613	2.09461e-05	-1.50676	0.0125038	-0.144966	1		-0.625826	0.4574	-1.07685	0.0618885	-0.435988	0.665659	-0.812815	0.181465		chr8:172703944-172706423	2480	near: GRMZM5G837606(4379)	|| ref|XP_002456409.1| hypothetical protein SORBIDRAFT_03g035770 [S... 484 e-134 || ref|NP_001044371.1| Os01g0769200 [Oryza sativa Japonica Group] >... 415 e-113 || gb|EAY75970.1| hypothetical protein OsI_03889 [Oryza sativa Indi... 412 e-112 || ref|XP_003569908.1| PREDICTED: subtilisin-like protease-like [Br... 402 e-109 || gb|EMT32675.1| Subtilisin-like protease [Aegilops tauschii] 387 e-105 ||…
TCONS_00001406	2.94262	0.141514	1.67341	0.475075	0	1	0	1		3.72642	0.0341233	1.40329	0.624359	3.62314	0.269904	0	1		chr2:74384123-74385349	1227	near: GRMZM2G531955(3252)	|| gb|AEJ07946.1| Ji4 putative gag protein [Zea diploperennis] 329 e-100 || gb|ABF67922.1| Ji1 putative gag protein [Zea mays] 327 3e-99 || gb|AAN40035.1| putative gag-pol polyprotein [Zea mays] 330 3e-98 || gb|AAD20306.1| gag protein [Zea mays] 319 1e-96 || gb|AAN40025.1| putative gag-pol polyprotein [Zea mays] 318 2e-96 || gb|AEJ07932.1| Ji4 gag protein [Zea mays subsp. mexicana] 320 3e-95 || g…
TCONS_00000507	-3.63497	0.141745	-2.87778	0.331916	-2.3986	0.296037	0	1		2.37179	0.107269	1.34078	0.726945	-4.17915	0.034686	0	1		chr1:150713612-150714312	701	near: GRMZM2G130149(3524)	No hits found
TCONS_00003397	-1.6598	0.14249	0	1	-1.30625	0.285699	-0.591515	0.838163		-0.657401	0.770261	0	1	-0.497286	0.878854	-1.60833	0.114799		chr5:157093479-157095215	1737	near: AC217301.3_FG004(2549)	No highly scored hits
TCONS_00001794	-0.761474	0.142898	0.116455	1	-0.154839	1	-1.3232	0.0407282		-1.28537	0.0043808	-0.143394	1	-0.488497	0.402289	-2.40175	4.53228e-05		chr3:94452282-94453469	1188	near: GRMZM5G823990(1351)	No hits found
TCONS_00001789	2.41445	0.143388	-0.584581	0.859537	1.92189	0.171972	2.28838	0.0324815		2.00379	0.287454	0.406733	0.982655	1.6379	0.2615	1.94119	0.0692535		chr3:67292317-67293717	1401	near: GRMZM2G138155(21820)	No highly scored hits
TCONS_00000234	-2.85229	0.144108	0.062888	1	-1.06617	0.863915	0.0811106	1		-2.1291	0.274271	1.13558	0.705873	1.76511	0.301992	0.636641	0.904354		chr1:7954755-7954905	151	near: GRMZM2G092592(-713)	No hits found
TCONS_00000844	1.18797	0.144659	0.267132	1	-1.43189	0.0426385	-1.38526	0.0614794		1.86228	0.00665549	0.517276	0.740815	-1.82061	0.00514214	-0.781552	0.329821		chr10:136696766-136697396	631	near: GRMZM2G082729(1474)	No hits found
TCONS_00002631	4.41331	0.145084	0	1	1.75849	0.813228	3.22741	0.332574		5.93577	0.0139105	0	1	2.26771	0.632857	0	1		chr4:70728380-70728567	188	near: GRMZM2G535155(-18501)	No hits found
[truncated: 4,020 more rows]

## Sheet: Genotypic Comparisons
Log2 Fold Change	24 h									72 h									Location	Transcript Length	Closest Annotated Gene (Distance from gene)	Top BLASTn Hits
	Mo18W/B73		Mo18W/B97		M162W/B73		M162W/B97			Mo18W/B73		Mo18W/B97		M162W/B73		M162W/B97
Transcript ID	LogFC	FDR	LogFC	FDR	LogFC	FDR	LogFC	FDR		LogFC	FDR	LogFC	FDR	LogFC	FDR	LogFC	FDR
[truncated: 5,240 more rows]
