# Supplementary material for: Genetic and Molecular Characterization of Submergence Response Identifies Subtol6 as a Major Submergence Tolerance Locus in Maize
Source: PLoS One. 2015 Mar 25;10(3):e0120385. doi: 10.1371/journal.pone.0120385 (PMC4373911; doi:10.1371/journal.pone.0120385)
Supplement: S4 File — (XLSX) [file pone.0120385.s021.xlsx]

## Sheet: Genotypic
Gene	Chromosome	Gene Start	Gene End		Mo18W/B73 Control	Mo18W/B73 24 h Submergence	Mo18W/B73 72h Submergence	No of Comparisions DE	Maize Annotation	TF Family	Arabidopsis Best Hit
GRMZM5G869840	chr6	142870367	142875598		12.2326	11.7474	14.2807	3			AT3G49310		Major facilitator superfamily protein	Major facilitator superfamily protein; LOCATED IN: endomembrane system; EXPRESSED IN: 22 plant structures; EXPRESSED DURING: 13 growth stages; CONTAINS InterPro DOMAIN/s: Protein of unknown function DUF791 (InterPro:IPR008509), Major facilitator superfami
GRMZM2G043695	chr6	159858342	159859883		4.5626	8.58006	12.8939	3	TSA: Zea mays contig06617, mRNA sequence		AT3G16520	UGT88A1	UDP-glucosyl transferase 88A1	UDP-glucosyl transferase 88A1 (UGT88A1); FUNCTIONS IN: in 6 functions; INVOLVED IN: metabolic process; LOCATED IN: cellular_component unknown; EXPRESSED IN: 22 plant structures; EXPRESSED DURING: 13 growth stages; CONTAINS InterPro DOMAIN/s: UDP-glucurono
GRMZM2G000829	chr6	149590482	149594474		11.8672	10.6619	11.4105	3	Transcribed locus, strongly similar to NP_001175914.1 Os09g0491692 [Oryza sativa Japonica Group]		AT2G17350			unknown protein; Has 119 Blast hits to 93 proteins in 40 species: Archae - 0; Bacteria - 3; Metazoa - 18; Fungi - 12; Plants - 44; Viruses - 0; Other Eukaryotes - 42 (source: NCBI BLink).
GRMZM2G458607	chr6	164181429	164183918			9.43525	11.1631	2	glyoxal oxidase		AT5G19580		glyoxal oxidase-related protein	glyoxal oxidase-related protein; FUNCTIONS IN: molecular_function unknown; INVOLVED IN: biological_process unknown; LOCATED IN: endomembrane system; EXPRESSED IN: 10 plant structures; EXPRESSED DURING: L mature pollen stage, M germinated pollen stage, 4 a
GRMZM2G095646	chr6	152981439	152984596		10.545		9.79425	2
GRMZM2G006207	chr6	157578818	157581200		8.64965		9.41686	2	protein domain specific binding		AT3G02520	GF14 NU,GRF7	general regulatory factor 7	Encodes GF14 &
GRMZM2G140932	chr6	156274745	156275609			9.2512	8.96604	2	hypothetical protein LOC100278299
GRMZM2G360191	chr6	143755180	143756055			9.78936	8.41422	2			AT4G02810		Protein of unknown function (DUF3049)	A member of the FAF family proteins encoded by the FANTASTIC FOUR (FAF) genes: AT4G02810 (FAF1), AT1G03170 (FAF2), AT5G19260 (FAF3) and AT3G06020 (FAF4). FAFs have the potential to regulate shoot meristem size in Arabidopsis thaliana. FAFs can repress
GRMZM2G023207	chr6	164695372	164701380				8.29741	1
GRMZM2G366778	chr6	164997957	165011468		3.51508	10.2669	6.20725	3	protein domain specific binding		AT3G02520	GF14 NU,GRF7	general regulatory factor 7	Encodes GF14 &
GRMZM2G410782	chr6	153486042	153498656		4.78217	5.38063	5.06031	3	intracellular		AT2G38410		ENTH/VHS/GAT family protein	ENTH/VHS/GAT family protein; FUNCTIONS IN: protein transporter activity; INVOLVED IN: intracellular protein transport, intra-Golgi vesicle-mediated transport; LOCATED IN: Golgi stack, plasma membrane; EXPRESSED IN: 24 plant structures; EXPRESSED DURING: 1
GRMZM2G701204	chr6	154314291	154319032		3.43779	3.08928	4.56214	3	cell redox homeostasis		AT3G08710	ATH9,TH9,TRX H9	thioredoxin H-type 9	Associated to plasma membrane. Moves cell to cell, suggesting a role in intercellular communication.
GRMZM2G020859	chr6	148361023	148371696		2.28732	5.23659	4.46757	3	potassium channel AKT2/3		AT4G22200	AKT2,AKT2/3,AKT3,KT2/3	potassium transport 2/3	Encodes AKT2, a photosynthate- and light-dependent inward rectifying potassium channel with unique gating properties that are regulated by phosphorylation. Expressed in guard cell protoplasts and in the phloem and xylem of aerial portions of the plant.
GRMZM2G318992	chr6	152318253	152321092				3.96785	1	Transcribed locus, strongly similar to XP_002441239.1 hypothetical protein SORBIDRAFT_09g022910 [Sorghum bicolor]		AT1G09720		Kinase interacting (KIP1-like) family protein	Kinase interacting (KIP1-like) family protein; CONTAINS InterPro DOMAIN/s: KIP1-like (InterPro:IPR011684); BEST Arabidopsis thaliana protein match is: kinase interacting family protein (TAIR:AT1G58210.1); Has 36531 Blast hits to 24166 proteins in 1497 spe
GRMZM2G037545	chr6	156692839	156694835		1.88646	2.17248	3.74094	3	hypothetical protein LOC100217043		AT2G15490	UGT73B4	UDP-glycosyltransferase 73B4	UDP-glycosyltransferase 73B4 (UGT73B4); FUNCTIONS IN: quercetin 3-O-glucosyltransferase activity, UDP-glycosyltransferase activity, quercetin 7-O-glucosyltransferase activity, UDP-glucosyltransferase activity, transferase activity, transferring glycosyl g
GRMZM2G154626	chr6	164726667	164730043		3.22075	2.10166	3.35931	3	Transcribed locus		AT5G53840		F-box/RNI-like/FBD-like domains-containing protein	F-box/RNI-like/FBD-like domains-containing protein; CONTAINS InterPro DOMAIN/s: F-box domain, cyclin-like (InterPro:IPR001810), FBD (InterPro:IPR013596), F-box domain, Skp2-like (InterPro:IPR022364), FBD-like (InterPro:IPR006566), Leucine-rich repeat 2 (I
GRMZM2G111017	chr6	161655482	161658503		1.42217	2.66216	3.33611	3	transporter activity		AT5G56450		Mitochondrial substrate carrier family protein	Mitochondrial substrate carrier family protein; FUNCTIONS IN: binding, transporter activity; INVOLVED IN: transport, mitochondrial transport, transmembrane transport; LOCATED IN: mitochondrial inner membrane, membrane; EXPRESSED IN: 23 plant structures; E
GRMZM2G149392	chr6	142947710	142950875			2.46254	3.07423	2	TSA: Zea mays contig63177, mRNA sequence		AT4G25330			unknown protein; Has 21 Blast hits to 21 proteins in 10 species: Archae - 0; Bacteria - 0; Metazoa - 0; Fungi - 0; Plants - 21; Viruses - 0; Other Eukaryotes - 0 (source: NCBI BLink).
GRMZM2G168898	chr6	159147009	159148433		2.24789	2.73463	3.03661	3	hemoglobin 2		AT2G16060	AHB1,ARATH GLB1,ATGLB1,GLB1,HB1,NSHB1	hemoglobin 1	Encodes a class 1 nonsymbiotic hemoglobin induced by low oxygen levels with very high oxygen affinity. It is not likely to be a hemoglobin transporter because of its extremely high affinity for oxygen. Overexpression impairs cold stress-induced nitric o
GRMZM2G037048	chr6	150023565	150024863		2.18042	2.4301	2.89753	3			AT1G33490			unknown protein; CONTAINS InterPro DOMAIN/s: Protein of unknown function DUF2062 (InterPro:IPR018639); BEST Arabidopsis thaliana protein match is: unknown protein (TAIR:AT4G10140.1); Has 88 Blast hits to 88 proteins in 29 species: Archae - 0; Bacteria - 2
GRMZM2G476357	chr6	162194044	162195125				2.84231	1	translation initiation factor activity		AT3G10330		Cyclin-like family protein	Cyclin-like family protein; FUNCTIONS IN: RNA polymerase II transcription factor activity, transcription regulator activity, zinc ion binding, translation initiation factor activity; INVOLVED IN: translational initiation, regulation of transcription, DNA-
GRMZM2G129234	chr6	150083259	150085760			2.76707	2.7242	2	hypothetical protein LOC100273791		AT2G18840		Integral membrane Yip1 family protein	Integral membrane Yip1 family protein; FUNCTIONS IN: molecular_function unknown; INVOLVED IN: biological_process unknown; LOCATED IN: membrane; EXPRESSED IN: male gametophyte, pollen tube; EXPRESSED DURING: L mature pollen stage, M germinated pollen stage
GRMZM2G170400	chr6	162306497	162311290		3.32145	3.38262	2.68353	3	hypothetical protein LOC100383478		AT3G18000	NMT1,PEAMT,XPL1	S-adenosyl-L-methionine-dependent methyltransferases superfamily protein	Arabidopsis thaliana N-methyltransferase-like protein mRNA. Reduce transmission through pollen.
GRMZM5G892879	chr6	161824749	161827639				2.45276	1	calmodulin binding protein		AT1G72670	iqd8	IQ-domain 8	IQ-domain 8 (iqd8); CONTAINS InterPro DOMAIN/s: IQ calmodulin-binding region (InterPro:IPR000048); BEST Arabidopsis thaliana protein match is: IQ-domain 7 (TAIR:AT1G17480.1); Has 845 Blast hits to 839 proteins in 45 species: Archae - 0; Bacteria - 0; Meta
GRMZM2G363116	chr6	146563366	146564477		2.15039	2.59633	2.43903	3	metabolic process		AT1G68620		alpha/beta-Hydrolases superfamily protein	alpha/beta-Hydrolases superfamily protein; FUNCTIONS IN: hydrolase activity; INVOLVED IN: metabolic process; LOCATED IN: cellular_component unknown; EXPRESSED IN: 11 plant structures; EXPRESSED DURING: LP.06 six leaves visible, LP.04 four leaves visible,
GRMZM2G085641	chr6	163863505	163867885			2.08142	2.3992	2	hypothetical protein LOC100274886		AT2G44970		alpha/beta-Hydrolases superfamily protein	alpha/beta-Hydrolases superfamily protein; FUNCTIONS IN: hydrolase activity, acting on ester bonds; INVOLVED IN: intracellular protein transport, GPI anchor metabolic process; LOCATED IN: intrinsic to endoplasmic reticulum membrane; EXPRESSED IN: 25 plant
GRMZM2G000816	chr6	149671287	149674543				2.38139	1	transmembrane transport		AT3G59310		Eukaryotic protein of unknown function (DUF914)	Eukaryotic protein of unknown function (DUF914); CONTAINS InterPro DOMAIN/s: Protein of unknown function DUF914, eukaryotic (InterPro:IPR009262); BEST Arabidopsis thaliana protein match is: Eukaryotic protein of unknown function (DUF914) (TAIR:AT3G59340.1
GRMZM2G175860	chr6	148303288	148305202			1.76673	2.09921	2	hypothetical protein LOC100273460		AT5G25530		DNAJ heat shock family protein	DNAJ heat shock family protein; FUNCTIONS IN: unfolded protein binding, heat shock protein binding; INVOLVED IN: protein folding; LOCATED IN: cellular_component unknown; EXPRESSED IN: petal, male gametophyte, flower, pollen tube; EXPRESSED DURING: L matur
GRMZM2G124799	chr6	158841794	158843225			6.48348	2.01863	2	methyltransferase activity		AT4G35160		O-methyltransferase family protein	O-methyltransferase family protein; FUNCTIONS IN: methyltransferase activity, O-methyltransferase activity, protein dimerization activity; LOCATED IN: cytosol; CONTAINS InterPro DOMAIN/s: Winged helix-turn-helix transcription repressor DNA-binding (InterP
GRMZM2G160354	chr6	152257012	152257787			1.96508	1.84119	2	Hypothetical protein LOC100384467
GRMZM2G059314	chr6	151454748	151457344		1.2395	1.95487	1.83884	3	LOC100279403		AT2G37790		NAD(P)-linked oxidoreductase superfamily protein	NAD(P)-linked oxidoreductase superfamily protein; FUNCTIONS IN: oxidoreductase activity; INVOLVED IN: oxidation reduction; LOCATED IN: cytosol, nucleus; EXPRESSED IN: 22 plant structures; EXPRESSED DURING: 14 growth stages; CONTAINS InterPro DOMAIN/s: Ald
GRMZM2G145879	chr6	144173729	144179108		2.14476		1.76534	2	hypothetical protein LOC100273893		AT1G18040	AT;CDCKD;3,CAK2AT,CDKD1;3	cyclin-dependent kinase D1;3	cyclin-dependent kinase D1;3 (CDKD1;3); CONTAINS InterPro DOMAIN/s: Protein kinase, ATP binding site (InterPro:IPR017441), Protein kinase, catalytic domain (InterPro:IPR000719), Serine/threonine-protein kinase domain (InterPro:IPR002290), Serine/threonine
GRMZM2G069503	chr6	157495435	157497290		-3.4411		1.57727	2	lipid metabolic process		AT5G45910		GDSL-like Lipase/Acylhydrolase superfamily protein	GDSL-like Lipase/Acylhydrolase superfamily protein; FUNCTIONS IN: hydrolase activity, acting on ester bonds, carboxylesterase activity; INVOLVED IN: lipid metabolic process; LOCATED IN: endomembrane system; EXPRESSED IN: 9 plant structures; EXPRESSED DURI
GRMZM2G004888	chr6	160015857	160022472				1.5652	1	TSA: Zea mays contig15673, mRNA sequence		AT4G02750		Tetratricopeptide repeat (TPR)-like superfamily protein	Tetratricopeptide repeat (TPR)-like superfamily protein; LOCATED IN: mitochondrion; EXPRESSED IN: 16 plant structures; EXPRESSED DURING: 7 growth stages; CONTAINS InterPro DOMAIN/s: Pentatricopeptide repeat (InterPro:IPR002885); BEST Arabidopsis thaliana
GRMZM5G820401	chr6	159713666	159717301				1.54202	1	hypothetical protein LOC100381942		AT4G18820		AAA-type ATPase family protein	AAA-type ATPase family protein; FUNCTIONS IN: nucleoside-triphosphatase activity, DNA-directed DNA polymerase activity, DNA binding, nucleotide binding, ATP binding; INVOLVED IN: DNA replication; LOCATED IN: plasma membrane; EXPRESSED IN: 24 plant structu
GRMZM2G140817	chr6	155651955	155656419			1.21777	1.51375	2	hypothetical protein LOC100274274		AT2G40890	CYP98A3	cytochrome P450, family 98, subfamily A, polypeptide 3	encodes coumarate 3-hydroxylase (C3H), a P450-dependent monooxygenase. Involved in lignin biosynthesis and flavonoid biosynthesis. Also affects the biosynthesis of coumarins such as scopoletin and scopolin as a branching-out-pathway from the phenylpropan
AC206165.3_FG019	chr6	159663306	159664803			1.63811	1.46489	2
GRMZM2G079583	chr6	164147092	164150176		1.21863	1.19332	1.35977	3	hypothetical protein LOC100217021		AT4G18640	MRH1	Leucine-rich repeat protein kinase family protein	Required for root hair elongation during tip growth.
AC233870.1_FG003	chr6	167033770	167036545				1.32834	1			AT2G25930.1	ELF3,PYK20	hydroxyproline-rich glycoprotein family protein
GRMZM5G855337	chr6	165540310	165542286				1.29981	1	hypothetical protein LOC100194241		AT3G12670	emb2742	CTP synthase family protein	embryo defective 2742 (emb2742); FUNCTIONS IN: CTP synthase activity, catalytic activity; INVOLVED IN: response to cadmium ion, embryo development ending in seed dormancy; LOCATED IN: endomembrane system; EXPRESSED IN: 23 plant structures; EXPRESSED DURIN
GRMZM2G127350	chr6	153314431	153318770			1.99512	1.24817	2	transaminase activity		AT3G08860	PYD4	PYRIMIDINE 4	Encodes a protein that is predicted to have beta-alanine aminotransferase activity.
GRMZM2G032847	chr6	157863131	157865522				1.18695	1	single-stranded DNA binding		AT4G11060	MTSSB	mitochondrially targeted single-stranded DNA binding protein	mitochondrially targeted single-stranded DNA binding protein (MTSSB); FUNCTIONS IN: single-stranded DNA binding; CONTAINS InterPro DOMAIN/s: Nucleic acid-binding, OB-fold (InterPro:IPR012340), Nucleic acid-binding, OB-fold-like (InterPro:IPR016027), Primo
GRMZM5G869403	chr6	153239562	153241947		1.27713	1.0899	1.18535	3	exocyst		AT5G58430	ATEXO70B1,EXO70B1	exocyst subunit exo70 family protein B1	A member of EXO70 gene family, putative exocyst subunits, conserved in land plants. Arabidopsis thaliana contains 23 putative EXO70 genes, which can be classified into eight clusters on the phylogenetic tree.
GRMZM2G168721	chr6	160476972	160477917				1.15694	1			AT3G16330			unknown protein; BEST Arabidopsis thaliana protein match is: unknown protein (TAIR:AT1G52140.1); Has 109 Blast hits to 109 proteins in 16 species: Archae - 0; Bacteria - 0; Metazoa - 0; Fungi - 0; Plants - 109; Viruses - 0; Other Eukaryotes - 0 (source: N
GRMZM2G368410	chr6	157738013	157743490				1.14733	1	hypothetical protein LOC100304390		AT1G06750		P-loop containing nucleoside triphosphate hydrolases superfamily protein	P-loop containing nucleoside triphosphate hydrolases superfamily protein; FUNCTIONS IN: ATP binding; INVOLVED IN: cell killing; EXPRESSED IN: male gametophyte, flower, pollen tube; EXPRESSED DURING: L mature pollen stage, M germinated pollen stage, 4 anth
GRMZM2G133021	chr6	147137007	147146799				1.14515	1	hypothetical protein LOC100382330		AT1G13570		F-box/RNI-like superfamily protein	F-box/RNI-like superfamily protein; CONTAINS InterPro DOMAIN/s: F-box domain, cyclin-like (InterPro:IPR001810), FBD (InterPro:IPR013596), F-box domain, Skp2-like (InterPro:IPR022364), FBD-like (InterPro:IPR006566), Leucine-rich repeat 2 (InterPro:IPR01310
GRMZM5G849087	chr6	167749462	167750447				1.1119	1			AT3G02420			unknown protein; FUNCTIONS IN: molecular_function unknown; INVOLVED IN: biological_process unknown; LOCATED IN: membrane; EXPRESSED IN: 25 plant structures; EXPRESSED DURING: 15 growth stages; CONTAINS InterPro DOMAIN/s: Uncharacterised protein family UPF
GRMZM2G176396	chr6	158451653	158457999				1.08951	1	hypothetical protein LOC100272740		AT2G14260	PIP	proline iminopeptidase	encodes proline iminopeptidase
GRMZM2G105473	chr6	159623096	159627622				1.08115	1	hypothetical protein LOC100276949		AT3G14830			unknown protein; BEST Arabidopsis thaliana protein match is: unknown protein (TAIR:AT1G53450.2); Has 73 Blast hits to 73 proteins in 12 species: Archae - 0; Bacteria - 0; Metazoa - 0; Fungi - 0; Plants - 73; Viruses - 0; Other Eukaryotes - 0 (source: NCBI
GRMZM2G440349	chr6	168066381	168069793		1.50806	1.0124	1.05054	3	Transcribed locus, strongly similar to XP_002440354.1 hypothetical protein SORBIDRAFT_09g030130 [Sorghum bicolor]		AT4G01030		pentatricopeptide (PPR) repeat-containing protein	pentatricopeptide (PPR) repeat-containing protein; CONTAINS InterPro DOMAIN/s: Pentatricopeptide repeat (InterPro:IPR002885); BEST Arabidopsis thaliana protein match is: Pentatricopeptide repeat (PPR) superfamily protein (TAIR:AT1G20230.1); Has 44944 Blas
GRMZM2G701206	chr6	154330872	154335437				1.0348	1	transposon protein CACTA, En/Spm sub-class		AT3G08670			unknown protein; BEST Arabidopsis thaliana protein match is: unknown protein (TAIR:AT3G51540.1); Has 48380 Blast hits to 29827 proteins in 1356 species: Archae - 46; Bacteria - 5589; Metazoa - 17361; Fungi - 13192; Plants - 2237; Viruses - 905; Other Euka
GRMZM2G132929	chr6	165961231	165962988				-1.0011	1	structural constituent of ribosome		AT2G32060		Ribosomal protein L7Ae/L30e/S12e/Gadd45 family protein	Ribosomal protein L7Ae/L30e/S12e/Gadd45 family protein; FUNCTIONS IN: structural constituent of ribosome; INVOLVED IN: translation; LOCATED IN: cytosolic small ribosomal subunit, cytosolic ribosome, nucleus; EXPRESSED IN: 22 plant structures; EXPRESSED DU
GRMZM2G394827	chr6	161877489	161879473			-1.3795	-1.00312	2	structural constituent of ribosome		AT2G19730		Ribosomal L28e protein family	Ribosomal L28e protein family; FUNCTIONS IN: structural constituent of ribosome; INVOLVED IN: translation, ribosome biogenesis; LOCATED IN: in 6 components; EXPRESSED IN: 23 plant structures; EXPRESSED DURING: 14 growth stages; CONTAINS InterPro DOMAIN/s:
GRMZM5G863420	chr6	161477481	161478917				-1.01081	1	transcription factor activity		AT5G64810	ATWRKY51,WRKY51	WRKY DNA-binding protein 51	member of WRKY Transcription Factor; Group II-c. Involved in jasmonic acid inducible defense responses.
GRMZM2G020661	chr6	164584776	164586604			-1.10293	-1.03365	2	hypothetical protein LOC100272710		AT5G60860	AtRABA1f,RABA1f	RAB GTPase homolog A1F	RAB GTPase homolog A1F (RABA1f); FUNCTIONS IN: GTP binding; INVOLVED IN: protein transport, small GTPase mediated signal transduction; EXPRESSED IN: 23 plant structures; EXPRESSED DURING: 15 growth stages; CONTAINS InterPro DOMAIN/s: Ras GTPase (InterPro:
GRMZM2G021794	chr6	164551086	164552313			-1.30827	-1.1447	2	fasciclin-like arabinogalactan protein 7		AT2G20520	FLA6	FASCICLIN-like arabinogalactan 6	fasciclin-like arabinogalactan-protein 6 (Fla6)
GRMZM2G041961	chr6	142402198	142405405				-1.15333	1	lichenase-2		AT4G16260		Glycosyl hydrolase superfamily protein	Glycosyl hydrolase superfamily protein; FUNCTIONS IN: cation binding, hydrolase activity, hydrolyzing O-glycosyl compounds, catalytic activity; INVOLVED IN: defense response to fungus, incompatible interaction, response to salt stress; LOCATED IN: cell wa
GRMZM2G121208	chr6	161707196	161710457		-3.65879	-1.87276	-1.20519	3	hypothetical protein LOC100276634		AT2G26070	RTE1	Protein of unknown function (DUF778)	Encodes a predicted membrane protein. Similar sequences are widely distributed and conserved in plants, animals and protists but absent in fungi and prokaryotes. The sequence has no known motifs and no biological function has been assigned in any specie
GRMZM2G145527	chr6	165390007	165391011				-1.24689	1	Putative uncharacterized protein		AT5G15802			unknown protein; FUNCTIONS IN: molecular_function unknown; INVOLVED IN: biological_process unknown; LOCATED IN: endomembrane system; Has 35 Blast hits to 35 proteins in 15 species: Archae - 0; Bacteria - 4; Metazoa - 0; Fungi - 0; Plants - 31; Viruses - 0
GRMZM2G157536	chr6	155240009	155241412		-2.10547	-1.97427	-1.33729	3	lipid binding protein (LOC100281959), mRNA		AT2G27130		Bifunctional inhibitor/lipid-transfer protein/seed storage 2S albumin superfamily protein	Bifunctional inhibitor/lipid-transfer protein/seed storage 2S albumin superfamily protein; FUNCTIONS IN: lipid binding; INVOLVED IN: lipid transport; LOCATED IN: anchored to plasma membrane, anchored to membrane; EXPRESSED IN: 22 plant structures; EXPRESS
GRMZM5G846343	chr6	165485723	165487154			-1.1841	-1.34892	2	hypothetical protein LOC100277059		AT1G64355			unknown protein; FUNCTIONS IN: molecular_function unknown; INVOLVED IN: biological_process unknown; LOCATED IN: chloroplast; EXPRESSED IN: 23 plant structures; EXPRESSED DURING: 13 growth stages; CONTAINS InterPro DOMAIN/s: Protein of unknown function DUF
GRMZM2G067036	chr6	150773143	150778450		-1.79503	-1.48574	-1.35814	3	Full-length cDNA clone ZM_BFc0078D04		AT3G54020	AtIPCS1	Arabidopsis Inositol phosphorylceramide synthase 1	Inositol phosphorylceramide synthase
GRMZM2G129288	chr6	150070663	150076557		-1.25748	-1.53402	-1.38562	3	hypothetical protein LOC100383825 (LOC100383825), mRNA	TUB	AT1G25280	AtTLP10,TLP10	tubby like protein 10	Member of TLP family
GRMZM2G034225	chr6	161279888	161284046			-1.23933	-1.40118	2	Hypothetical protein LOC100275949		AT5G53650			unknown protein; FUNCTIONS IN: molecular_function unknown; INVOLVED IN: biological_process unknown; LOCATED IN: endomembrane system; EXPRESSED IN: 23 plant structures; EXPRESSED DURING: 15 growth stages; Has 30201 Blast hits to 17322 proteins in 780 speci
GRMZM2G460617	chr6	152250982	152251878		-2.29005		-1.45673	2	Hypothetical protein LOC100274513
GRMZM2G022252	chr6	145169868	145178248			-2.05783	-1.48879	2	1-(5-phosphoribosyl)-5-[(5-phosphoribosylamino)methylideneamino]imi dazole-4-carboxamide isomerase
GRMZM2G361064	chr6	154130608	154132782		-1.69423	-2.07559	-1.5139	3	alpha-expansin 5		AT2G40610	ATEXP8,ATEXPA8,ATHEXP ALPHA 1.11,EXP8,EXPA8	expansin A8	member of Alpha-Expansin Gene Family. Naming convention from the Expansin Working Group (Kende et al, 2004. Plant Mol Bio). Involved in the formation of nematode-induced syncytia in roots of Arabidopsis thaliana.
GRMZM5G846097	chr6	160337575	160337773		-1.54977	-1.22654	-1.55405	3			AT2G43780			unknown protein; Has 30 Blast hits to 30 proteins in 11 species: Archae - 0; Bacteria - 0; Metazoa - 0; Fungi - 0; Plants - 30; Viruses - 0; Other Eukaryotes - 0 (source: NCBI BLink).
GRMZM2G430871	chr6	149285718	149286832		-1.33655	-1.63108	-1.55909	3	plant-specific domain TIGR01568 family protein		AT5G04820	ATOFP13,OFP13	ovate family protein 13	ovate family protein 13 (OFP13); INVOLVED IN: biological_process unknown; LOCATED IN: endomembrane system; EXPRESSED IN: 23 plant structures; EXPRESSED DURING: 14 growth stages; CONTAINS InterPro DOMAIN/s: Protein of unknown function DUF623 (InterPro:IPR0
AC209636.2_FG003	chr6	146567633	146568712				-1.60075	1			AT5G16080.1	AtCXE17,CXE17	carboxyesterase 17
GRMZM2G014099	chr6	156743666	156744659		-1.14198	-1.5816	-1.60331	3	hypothetical protein LOC100275797		AT3G20680		Domain of unknown function (DUF1995)	FUNCTIONS IN: molecular_function unknown; INVOLVED IN: biological_process unknown; LOCATED IN: chloroplast; EXPRESSED IN: 22 plant structures; EXPRESSED DURING: 13 growth stages; CONTAINS InterPro DOMAIN/s: Domain of unknown function DUF1995 (InterPro:IPR
GRMZM2G093272	chr6	150887246	150890102		-1.52348	-1.2516	-1.6698	3	hypothetical protein LOC100274324		AT3G53990		Adenine nucleotide alpha hydrolases-like superfamily protein	Adenine nucleotide alpha hydrolases-like superfamily protein; FUNCTIONS IN: molecular_function unknown; INVOLVED IN: response to cold, response to stress; LOCATED IN: cellular_component unknown; EXPRESSED IN: 23 plant structures; EXPRESSED DURING: 14 grow
GRMZM2G701180	chr6	148633258	148638477		-2.59349	-2.33585	-1.72503	3	hypothetical protein LOC100273144		AT3G53270		Small nuclear RNA activating complex (SNAPc), subunit SNAP43 protein	Small nuclear RNA activating complex (SNAPc), subunit SNAP43 protein; CONTAINS InterPro DOMAIN/s: Small nuclear RNA activating complex (SNAPc), subunit SNAP43 (InterPro:IPR019188); Has 91 Blast hits to 91 proteins in 32 species: Archae - 0; Bacteria - 0;
GRMZM2G066225	chr6	150751804	150755319		-2.30979	-2.10658	-1.74959	3	zinc finger, C3HC4 type family protein		AT5G05830		RING/FYVE/PHD zinc finger superfamily protein	RING/FYVE/PHD zinc finger superfamily protein; FUNCTIONS IN: zinc ion binding; CONTAINS InterPro DOMAIN/s: Zinc finger, C3HC4 RING-type (InterPro:IPR018957), Zinc finger, RING-CH-type (InterPro:IPR011016); BEST Arabidopsis thaliana protein match is: RING/
GRMZM2G140752	chr6	155625049	155628293				-1.78726	1	protein kinase activity		AT4G05200	CRK25	cysteine-rich RLK (RECEPTOR-like protein kinase) 25	Encodes a cysteine-rich receptor-like protein kinase.
GRMZM2G132461	chr6	142646692	142648560		-1.39275	-1.15556	-1.79211	3	hypothetical protein LOC100273477		AT2G38750	ANNAT4	annexin 4	Annexins are a family of calcium dependent membrane binding proteins though to be involved in Golgi mediated secretion. This is one of four annexins identified in Arabidopsis.
GRMZM2G348890	chr6	165246727	165247440			-1.91193	-1.89598	2	hypothetical protein LOC100275398		AT3G27880		Protein of unknown function (DUF1645)	Protein of unknown function (DUF1645); CONTAINS InterPro DOMAIN/s: Protein of unknown function DUF1645 (InterPro:IPR012442); BEST Arabidopsis thaliana protein match is: Protein of unknown function (DUF1645) (TAIR:AT1G23710.1); Has 180 Blast hits to 180 pr
GRMZM2G174558	chr6	160717320	160718691			-1.52539	-1.9036	2	DNA-binding WRKY		AT1G28280		VQ motif-containing protein	VQ motif-containing protein; CONTAINS InterPro DOMAIN/s: VQ (InterPro:IPR008889); BEST Arabidopsis thaliana protein match is: VQ motif-containing protein (TAIR:AT2G33780.1); Has 240 Blast hits to 231 proteins in 52 species: Archae - 0; Bacteria - 2; Metaz
GRMZM2G320373	chr6	162662690	162663517				-1.91694	1	nonspecific lipid-transfer protein AKCS9		AT3G18280		Bifunctional inhibitor/lipid-transfer protein/seed storage 2S albumin superfamily protein	Bifunctional inhibitor/lipid-transfer protein/seed storage 2S albumin superfamily protein; FUNCTIONS IN: lipid binding; INVOLVED IN: lipid transport; LOCATED IN: endomembrane system; EXPRESSED IN: 21 plant structures; EXPRESSED DURING: 13 growth stages; C
GRMZM2G153358	chr6	147913391	147916344			-1.10081	-2.02305	2	seven-transmembrane-domain protein 1		AT1G21460		Nodulin MtN3 family protein	Nodulin MtN3 family protein; INVOLVED IN: biological_process unknown; LOCATED IN: endomembrane system, integral to membrane, membrane; EXPRESSED IN: 24 plant structures; EXPRESSED DURING: 14 growth stages; CONTAINS InterPro DOMAIN/s: MtN3/saliva-related t
GRMZM2G091201	chr6	149353219	149354478				-2.04277	1	DNA binding protein	MYB-related	AT5G04760		Duplicated homeodomain-like superfamily protein	Duplicated homeodomain-like superfamily protein; CONTAINS InterPro DOMAIN/s: SANT, DNA-binding (InterPro:IPR001005), Molecular chaperone, heat shock protein, Hsp40, DnaJ (InterPro:IPR015609), Homeodomain-like (InterPro:IPR009057), Myb, DNA-binding (InterP
GRMZM2G323938	chr6	154151654	154152157		-3.88779	-2.23706	-2.08191	3
GRMZM2G066432	chr6	152167000	152169513				-2.09557	1	protein kinase APK1B		AT3G07070		Protein kinase superfamily protein	Protein kinase superfamily protein; FUNCTIONS IN: protein serine/threonine kinase activity, protein kinase activity, kinase activity, ATP binding; INVOLVED IN: protein amino acid phosphorylation; LOCATED IN: cellular_component unknown; EXPRESSED IN: male
GRMZM2G079263	chr6	162010397	162015741			-2.65823	-2.12733	2	polygalacturonase		AT1G80170		Pectin lyase-like superfamily protein	Pectin lyase-like superfamily protein; FUNCTIONS IN: polygalacturonase activity; INVOLVED IN: carbohydrate metabolic process; LOCATED IN: plant-type cell wall; EXPRESSED IN: 15 plant structures; EXPRESSED DURING: 6 growth stages; CONTAINS InterPro DOMAIN/
GRMZM2G313078	chr6	156751833	156753511				-2.19288	1	TSA: Zea mays contig18293, mRNA sequence		AT3G49950		GRAS family transcription factor	GRAS family transcription factor; CONTAINS InterPro DOMAIN/s: Transcription factor GRAS (InterPro:IPR005202); BEST Arabidopsis thaliana protein match is: GRAS family transcription factor (TAIR:AT5G67411.1); Has 2188 Blast hits to 2164 proteins in 278 spec
GRMZM2G044137	chr6	155392420	155395291		-2.21875	-2.71374	-2.23972	3	LOC100285769		AT1G77940		Ribosomal protein L7Ae/L30e/S12e/Gadd45 family protein	Ribosomal protein L7Ae/L30e/S12e/Gadd45 family protein; FUNCTIONS IN: structural constituent of ribosome; INVOLVED IN: translation; LOCATED IN: cytosolic ribosome, cytosolic large ribosomal subunit; EXPRESSED IN: 26 plant structures; EXPRESSED DURING: 15
GRMZM2G001332	chr6	157323581	157324439		-2.39427	-1.57527	-2.24764	3	hypothetical protein LOC100276009 (LOC100276009), mRNA
GRMZM5G847982	chr6	161802643	161804514				-2.25446	1	hypothetical protein LOC100279454		AT5G56980			unknown protein; FUNCTIONS IN: molecular_function unknown; INVOLVED IN: biological_process unknown; LOCATED IN: endomembrane system; EXPRESSED IN: 18 plant structures; EXPRESSED DURING: 12 growth stages; BEST Arabidopsis thaliana protein match is: unknown
GRMZM5G878008	chr6	151795033	151797938			-2.37713	-2.26017	2	ATP binding		AT3G53610	ATRAB8,AtRab8B,AtRABE1a,RAB8	RAB GTPase homolog 8	GTPase AtRAB8 (atrab8)
GRMZM2G357834	chr6	141509853	141511270		-2.28477	-1.61634	-2.28294	3			AT5G01740		Nuclear transport factor 2 (NTF2) family protein	Nuclear transport factor 2 (NTF2) family protein; CONTAINS InterPro DOMAIN/s: Wound-induced protein, Wun1 (InterPro:IPR009798); BEST Arabidopsis thaliana protein match is: senescence associated gene 20 (TAIR:AT3G10985.1); Has 1807 Blast hits to 1807 prote
GRMZM2G145655	chr6	154892762	154893791			-2.41105	-2.34049	2	hypothetical protein LOC100384603		AT2G38640		Protein of unknown function (DUF567)	Protein of unknown function (DUF567); CONTAINS InterPro DOMAIN/s: Protein of unknown function DUF567 (InterPro:IPR007612); BEST Arabidopsis thaliana protein match is: Protein of unknown function (DUF567) (TAIR:AT5G41590.1); Has 389 Blast hits to 388 prote
GRMZM2G020150	chr6	156397491	156399348		-1.75505	-2.85973	-2.34635	3	DNA binding	AP2-EREBP	AT3G15210	ATERF-4,ATERF4,ERF4,RAP2.5	ethylene responsive element binding factor 4	Encodes a member of the ERF (ethylene response factor) subfamily B-1 of ERF/AP2 transcription factor family (ATERF-4). The protein contains one AP2 domain. Acts as a negative regulator of JA-responsive defense gene expression and resistance to the necrot
GRMZM2G031200	chr6	164497332	164499048			-1.51096	-2.41826	2	DNA binding	NAC	AT4G28500	ANAC073,NAC073,SND2	NAC domain containing protein 73	NAC domain containing protein 73 (NAC073); CONTAINS InterPro DOMAIN/s: No apical meristem (NAM) protein (InterPro:IPR003441); BEST Arabidopsis thaliana protein match is: NAC domain containing protein 10 (TAIR:AT1G28470.1); Has 2322 Blast hits to 2317 prot
GRMZM2G067156	chr6	150803460	150806200		-1.42585	-2.68152	-2.47991	3	Clone 327712 mRNA sequence		AT5G59050			unknown protein; BEST Arabidopsis thaliana protein match is: unknown protein (TAIR:AT3G54000.1); Has 35333 Blast hits to 34131 proteins in 2444 species: Archae - 798; Bacteria - 22429; Metazoa - 974; Fungi - 991; Plants - 531; Viruses - 0; Other Eukaryote
GRMZM2G141026	chr6	158688401	158689808		-2.84841		-2.51513	2	LOC100272885		AT4G35150		O-methyltransferase family protein	O-methyltransferase family protein; FUNCTIONS IN: methyltransferase activity, O-methyltransferase activity, protein dimerization activity; LOCATED IN: cytosol; CONTAINS InterPro DOMAIN/s: Plant methyltransferase dimerisation (InterPro:IPR012967), O-methyl
GRMZM2G480074	chr6	158445255	158448486			-3.1467	-2.52135	2			AT1G70630		Nucleotide-diphospho-sugar transferase family protein	Nucleotide-diphospho-sugar transferase family protein; FUNCTIONS IN: molecular_function unknown; INVOLVED IN: biological_process unknown; LOCATED IN: endoplasmic reticulum; EXPRESSED IN: 20 plant structures; EXPRESSED DURING: 9 growth stages; CONTAINS Int
GRMZM2G313101	chr6	156746799	156747528		-1.83654	-1.62885	-2.56347	3	allyl alcohol dehydrogenase-like protein		AT3G59840			unknown protein; FUNCTIONS IN: molecular_function unknown; INVOLVED IN: biological_process unknown; LOCATED IN: chloroplast, chloroplast envelope; EXPRESSED IN: 23 plant structures; EXPRESSED DURING: 13 growth stages; Has 72 Blast hits to 72 proteins in 1
GRMZM2G100727	chr6	150293707	150295055				-2.64681	1	DNA binding	AP2-EREBP	AT5G61890		Integrase-type DNA-binding superfamily protein	encodes a member of the ERF (ethylene response factor) subfamily B-4 of ERF/AP2 transcription factor family. The protein contains one AP2 domain. There are 7 members in this subfamily.
GRMZM2G179848	chr6	145332158	145338596			-2.24707	-2.66771	2	hypothetical protein LOC100303817
GRMZM2G162127	chr6	155173950	155175125		-4.40507	-2.96824	-2.7955	3	hypothetical protein LOC100275989
GRMZM2G000836	chr6	149566733	149568872		-3.30951	-2.66311	-2.84634	3	intracellular	C2H2	AT3G20880	WIP4	WIP domain protein 4	WIP domain protein 4 (WIP4); FUNCTIONS IN: sequence-specific DNA binding transcription factor activity, zinc ion binding, nucleic acid binding; INVOLVED IN: regulation of transcription; LOCATED IN: nucleus; EXPRESSED IN: central root cap of the primary ro
GRMZM2G100639	chr6	153742052	153747065				-2.87837	1	ROA protein 1		AT5G46280	MCM3	Minichromosome maintenance (MCM2/3/5) family protein	MINICHROMOSOME MAINTENANCE 3 (MCM3); FUNCTIONS IN: nucleoside-triphosphatase activity, DNA-dependent ATPase activity, DNA binding, nucleotide binding, ATP binding; INVOLVED IN: cell proliferation, DNA-dependent DNA replication initiation, DNA unwinding in
GRMZM2G107739	chr6	153498773	153503669		-3.50755	-2.86368	-2.99075	3	hypothetical protein LOC100384690		AT3G08860	PYD4	PYRIMIDINE 4	Encodes a protein that is predicted to have beta-alanine aminotransferase activity.
GRMZM2G169953	chr6	153262386	153263055				-3.00679	1	TSA: Zea mays contig00935, mRNA sequence		AT2G30230			unknown protein; FUNCTIONS IN: molecular_function unknown; INVOLVED IN: biological_process unknown; LOCATED IN: endomembrane system; BEST Arabidopsis thaliana protein match is: unknown protein (TAIR:AT1G06980.1); Has 167 Blast hits to 167 proteins in 14 s
GRMZM2G476477	chr6	162155557	162157184			-2.51179	-3.02185	2	protein kinase activity		AT2G32510	MAPKKK17	mitogen-activated protein kinase kinase kinase 17	member of MEKK subfamily
GRMZM2G125034	chr6	153784123	153787056				-3.03298	1	ubiquitin ligase complex		AT5G01830		ARM repeat superfamily protein	ARM repeat superfamily protein; FUNCTIONS IN: ubiquitin-protein ligase activity, binding; INVOLVED IN: response to chitin; LOCATED IN: ubiquitin ligase complex; EXPRESSED IN: root; CONTAINS InterPro DOMAIN/s: U box domain (InterPro:IPR003613), Armadillo-l
AC206788.3_FG015	chr6	159888720	159892225			-2.86128	-3.04416	2			AT3G16520.3	UGT88A1	UDP-glucosyl transferase 88A1
GRMZM2G157218	chr6	164186775	164188605			-2.50819	-3.05133	2	Putative uncharacterized protein
GRMZM2G018971	chr6	147876987	147881012			-2.39372	-3.05852	2	LOC100274489		AT1G71900		Protein of unknown function (DUF803)	Protein of unknown function (DUF803); CONTAINS InterPro DOMAIN/s: Protein of unknown function DUF803 (InterPro:IPR008521); BEST Arabidopsis thaliana protein match is: Protein of unknown function (DUF803) (TAIR:AT1G34470.1); Has 1265 Blast hits to 1244 pro
GRMZM2G163809	chr6	166823882	166829182		-3.54911	-3.5238	-3.08648	3	prenyl transferase		AT1G17050	SPS2	solanesyl diphosphate synthase 2	Encodes a protein with solanesyl diphosphate synthase activity.
GRMZM2G059939	chr6	162571228	162572891		-2.72738	-3.16882	-3.2058	3	DNA binding	AP2-EREBP	AT1G13260	EDF4,RAV1	related to ABI3/VP1 1	Encodes an AP2/B3 domain transcription factor which is upregulated in response to low temperature. It contains a B3 DNA binding domain. It has circadian regulation and may function as a negative growth regulator.
GRMZM2G180328	chr6	147868257	147870276		-1.57064		-3.23817	2	hypothetical protein LOC100216773	NAC	AT1G01720	ANAC002,ATAF1	NAC (No Apical Meristem) domain transcriptional regulator superfamily protein	Belongs to a large family of putative transcriptional activators with NAC domain. Transcript level increases in response to wounding and abscisic acid. ATAF1 attentuates ABA signaling and sythesis. Mutants are hyposensitive to ABA.
GRMZM2G097989	chr6	147060736	147062116		-7.64051	-3.26877	-3.24786	3	glutathione transferase41		AT3G09270	ATGSTU8,GSTU8	glutathione S-transferase TAU 8	Encodes glutathione transferase belonging to the tau class of GSTs. Naming convention according to Wagner et al. (2002).
GRMZM2G145552	chr6	165391204	165392402		-5.85753	-3.27956	-3.31484	3	copper ion binding		AT2G32300	UCC1	uclacyanin 1	Encodes a uclacyanin, a protein precursor that is closely related to precursors of stellacyanins and a blue copper protein from pea pods.
GRMZM2G113177	chr6	162919382	162921474				-3.39429	1	hypothetical protein LOC100193856		AT2G01275		RING/FYVE/PHD zinc finger superfamily protein	RING/FYVE/PHD zinc finger superfamily protein; FUNCTIONS IN: zinc ion binding; CONTAINS InterPro DOMAIN/s: Protein of unknown function DUF3675 (InterPro:IPR022143), Zinc finger, C3HC4 RING-type (InterPro:IPR018957), Zinc finger, RING-CH-type (InterPro:IPR
GRMZM2G079617	chr6	162018937	162021460				-3.3995	1	polygalacturonase activity		AT1G23460		Pectin lyase-like superfamily protein	Pectin lyase-like superfamily protein; FUNCTIONS IN: polygalacturonase activity; INVOLVED IN: carbohydrate metabolic process; LOCATED IN: endomembrane system; CONTAINS InterPro DOMAIN/s: Pectin lyase fold/virulence factor (InterPro:IPR011050), Pectin lyas
GRMZM2G096475	chr6	161966268	161967646			-3.89621	-3.53853	2	late embryogenesis abundant protein, group 3		AT1G52690		Late embryogenesis abundant protein (LEA) family protein	Late embryogenesis abundant protein (LEA) family protein; BEST Arabidopsis thaliana protein match is: Late embryogenesis abundant protein (LEA) family protein (TAIR:AT3G15670.1); Has 2929 Blast hits to 1441 proteins in 420 species: Archae - 10; Bacteria -
GRMZM2G169966	chr6	153264614	153267678			-2.04655	-3.57206	2	transcription factor activity	WRKY	AT2G38470	ATWRKY33,WRKY33	WRKY DNA-binding protein 33	Member of the plant WRKY transcription factor family. Regulates the antagonistic relationship between defense pathways mediating responses to P. syringae and necrotrophic fungal pathogens. Located in nucleus. Involved in response to various abiotic stre
GRMZM2G159404	chr6	161241895	161243732		-2.0734	-2.771	-3.63099	3	UDP-glycosyltransferase/ transferase, transferring glycosyl groups		AT5G12890		UDP-Glycosyltransferase superfamily protein	UDP-Glycosyltransferase superfamily protein; FUNCTIONS IN: UDP-glycosyltransferase activity, transferase activity, transferring glycosyl groups; INVOLVED IN: metabolic process; EXPRESSED IN: 22 plant structures; EXPRESSED DURING: 12 growth stages; CONTAIN
GRMZM2G399495	chr6	152072239	152073371				-3.63143	1			AT2G39370			Encodes a member of the MAKR (MEMBRANE-ASSOCIATED KINASE REGULATOR) gene family. MAKRs have putative kinase interacting motifs and membrane localization signals. Known members include: AT5G26230 (MAKR1), AT1G64080 (MAKR2), AT2G37380 (MAKR3), AT2G39370 (M
GRMZM2G440902	chr6	155636125	155637819		-2.53607	-3.73756	-3.66507	3	indole-3-acetate beta-glucosyltransferase		AT2G30140		UDP-Glycosyltransferase superfamily protein	Encodes a putative glycosyltransferase. Regulates flowering time via FLOWERING LOCUS C.
GRMZM2G364208	chr6	165938508	165939575				-3.7838	1	hypothetical protein LOC100275239
GRMZM2G135165	chr6	150367837	150369671		-1.55778	-2.97328	-3.8427	3	hypothetical protein LOC100384836		AT5G17210		Protein of unknown function (DUF1218)	Protein of unknown function (DUF1218); FUNCTIONS IN: molecular_function unknown; INVOLVED IN: biological_process unknown; LOCATED IN: endomembrane system; EXPRESSED IN: 18 plant structures; EXPRESSED DURING: 7 growth stages; CONTAINS InterPro DOMAIN/s: Pr
GRMZM2G440968	chr6	155666553	155668540		-4.71815	-4.04253	-3.89144	3	cysteine-type endopeptidase inhibitor activity		AT3G12490	ATCYS6,ATCYSB,CYSB	cystatin B	Encodes a protein with cysteine proteinase inhibitor activity. Overexpression increases tolerance to abiotic stressors (i.e.salt,osmitic, cold stress).
GRMZM2G090245	chr6	161451718	161452634			-3.39307	-4.03138	2	hypothetical protein LOC100191976		AT1G72610	ATGER1,GER1,GLP1	germin-like protein 1	germin-like protein (GLP1)
AC194828.3_FG004	chr6	150741162	150741959				-4.26184	1			AT5G52390.1		PAR1 protein
GRMZM5G856297	chr6	150889711	150892897		-2.79088	-4.05066	-4.34725	3	hypothetical protein LOC100193383
GRMZM2G083477	chr6	162696521	162697694		-2.76848	-1.82859	-4.3948	3	Full-length cDNA clone ZM_BFc0153N03
AC231755.1_FG010	chr6	159257289	159257810				-4.40521	1
GRMZM2G010349	chr6	162373288	162386601		-4.58456	-5.00522	-4.41797	3	protein kinase activity		AT1G68830	STN7	STT7 homolog STN7	STN7 protein kinase; required for state transitions, phosphorylation of the major antenna complex (LHCII) between PSII and PSI, and light adaptation
GRMZM2G159169	chr6	159177480	159179985		-4.38819	-4.53125	-4.57842	3	DNA binding
GRMZM5G817395	chr6	144849169	144853393				-4.7697	1	kinesin-4
GRMZM2G154687	chr6	165626650	165628898				-4.78493	1	triacylglycerol lipase		AT4G18550		alpha/beta-Hydrolases superfamily protein	DSEL is cytosolic acylhydrolase that shows prefential lipase activity against the sn-1 position of several classes of lipids, including 1,3-diacylglycerols and 1-monoacylglycerols. Overexpression of DSEL leads to increased peroxisome and oil body levels i
GRMZM2G156620	chr6	165800173	165802545		-9.18741		-4.83423	2	catalytic activity		AT2G26640	KCS11	3-ketoacyl-CoA synthase 11	Encodes KCS11, a member of the 3-ketoacyl-CoA synthase family involved in the biosynthesis of VLCFA (very long chain fatty acids).
GRMZM2G089549	chr6	166736042	166737873		-3.73577	-6.25847	-5.54187	3	hypothetical protein LOC100193249
GRMZM5G822317	chr6	141512928	141514798		-6.41089	-5.92576	-5.58234	3	SAG20		AT5G05350		PLAC8 family protein	PLAC8 family protein; FUNCTIONS IN: molecular_function unknown; INVOLVED IN: biological_process unknown; LOCATED IN: chloroplast; EXPRESSED IN: 15 plant structures; EXPRESSED DURING: 6 growth stages; CONTAINS InterPro DOMAIN/s: Protein of unknown function
GRMZM2G129166	chr6	155070055	155071173		-10.4335	-12.5089	-5.7918	3	TSA: Zea mays contig52972, mRNA sequence
GRMZM2G132478	chr6	142641698	142644047		-2.63548	-4.44954	-5.98909	3	hypothetical protein LOC100191675		AT3G56630	CYP94D2	cytochrome P450, family 94, subfamily D, polypeptide 2	member of CYP94D
GRMZM2G140721	chr6	155610209	155616498		-5.31503	-5.8814	-7.03842	3	hypothetical protein LOC100280312		AT4G05200	CRK25	cysteine-rich RLK (RECEPTOR-like protein kinase) 25	Encodes a cysteine-rich receptor-like protein kinase.
GRMZM2G126302	chr6	147391102	147392151		-10.643	-6.5009	-7.77961	3	hypothetical protein LOC100279127		AT3G57500			unknown protein; BEST Arabidopsis thaliana protein match is: unknown protein (TAIR:AT2G26520.1); Has 51 Blast hits to 51 proteins in 11 species: Archae - 0; Bacteria - 1; Metazoa - 0; Fungi - 0; Plants - 50; Viruses - 0; Other Eukaryotes - 0 (source: NCBI
GRMZM2G121487	chr6	147232203	147238275				-8.43409	1	ASYMMETRIC LEAVES2	LOB	AT5G66870	ASL1,LBD36	ASYMMETRIC LEAVES 2-like 1	Encodes LOB domain protein whose overexpression results in KNOX gene repression. Overexpression also results in plants with hyponastic leaves, downward pointing flowers and reduced apical dominance. May be involved in the transcriptional regulation of th
GRMZM2G401515	chr6	159794146	159800322				-8.73568	1			AT4G20020			Encodes a protein involved in RNA editing in mitochondria.
GRMZM2G462711	chr6	155170647	155171661				-8.89086	1	hypothetical protein LOC100384743
AC205982.3_FG014	chr6	159183032	159183607		-9.74299	-8.40334	-9.11566	3
GRMZM2G313011	chr6	156768291	156770088			-8.99323	-9.43046	2	hypothetical protein LOC100280104 (LOC100280104), mRNA		AT5G54500	FQR1	flavodoxin-like quinone reductase 1	Encodes a flavin mononucleotide-binding flavodoxin-like quinone reductase that is a primary auxin-response gene.
GRMZM2G440452	chr6	165208629	165209208		-9.82568	-10.3723	-9.66964	3	type I hypersensitivity
GRMZM2G591714	chr6	151243105	151243752			-10.8087	-9.69616	2	Putative uncharacterized protein
GRMZM2G152051	chr6	149902493	149903718			-9.08516	-10.0029	2	hypothetical protein LOC100381430
GRMZM2G130877	chr6	156237069	156237913		-9.44327	-9.24025	-10.2227	3	Full-length cDNA clone ZM_BFc0116P01
GRMZM2G061568	chr6	162597732	162601714		-10.9018	-10.5442	-10.3813	3	hypothetical protein LOC100280353		AT1G15080	ATLPP2,ATPAP2,LPP2	lipid phosphate phosphatase 2	Encodes phosphatidic acid phosphatase. Involved in ABA signaling. Functions as a negative regulator upstream of ABI4. Expressed during germination and seed development. Expressed overall in young seedlings, in roots, hypocotyls, and vascular cells of coty
GRMZM2G117482	chr6	165097997	165100335		-5.21014	-10.1121	-10.6165	3	Hypothetical protein LOC100192988
GRMZM2G005715	chr6	157550966	157552127				-10.6801	1	hypothetical protein LOC100277515		AT5G36710			unknown protein; FUNCTIONS IN: molecular_function unknown; INVOLVED IN: biological_process unknown; LOCATED IN: endomembrane system; BEST Arabidopsis thaliana protein match is: unknown protein (TAIR:AT5G36800.1); Has 35333 Blast hits to 34131 proteins in
GRMZM2G121229	chr6	161711827	161715057		-9.13753	-9.6014	-10.6906	3	LOC100274973		AT5G11840		Protein of unknown function (DUF1230)	Protein of unknown function (DUF1230); FUNCTIONS IN: molecular_function unknown; INVOLVED IN: biological_process unknown; LOCATED IN: chloroplast; EXPRESSED IN: 23 plant structures; EXPRESSED DURING: 13 growth stages; CONTAINS InterPro DOMAIN/s: Protein o
GRMZM2G362926	chr6	143073021	143074402		-8.79552	-11.7414	-11.1611	3	hypothetical protein LOC100273951
GRMZM5G892467	chr6	147653298	147655445		-11.0829	-11.3414	-11.8372	3	Clone 1575275 mRNA sequence
GRMZM2G380738	chr6	163349524	163350432		-10.6442	-11.8414	-12.1259	3	Transcribed locus, weakly similar to XP_002440215.1 hypothetical protein SORBIDRAFT_09g027920 [Sorghum bicolor]
GRMZM2G069325	chr6	162990575	162992103		-1.71666	-1.70973		2	LOC541727	MYB
GRMZM2G114503	chr6	166181464	166182323			1.19093		1	RADIALIS	MYB-related	AT1G75250	ATRL6,RL6,RSM3	RAD-like 6	RAD-like 6 (RL6); CONTAINS InterPro DOMAIN/s: SANT, DNA-binding (InterPro:IPR001005), Molecular chaperone, heat shock protein, Hsp40, DnaJ (InterPro:IPR015609), Homeodomain-like (InterPro:IPR009057); BEST Arabidopsis thaliana protein match is: RAD-like 5
GRMZM2G012724	chr6	141413048	141415248		1.26978	1.23662		2	WRKY53 - superfamily of TFs having WRKY and zinc finger domains	WRKY	AT2G38470	ATWRKY33,WRKY33	WRKY DNA-binding protein 33	Member of the plant WRKY transcription factor family. Regulates the antagonistic relationship between defense pathways mediating responses to P. syringae and necrotrophic fungal pathogens. Located in nucleus. Involved in response to various abiotic stre
GRMZM2G102863	chr6	158758321	158759853			6.89199		1	methyltransferase activity		AT4G35160		O-methyltransferase family protein	O-methyltransferase family protein; FUNCTIONS IN: methyltransferase activity, O-methyltransferase activity, protein dimerization activity; LOCATED IN: cytosol; CONTAINS InterPro DOMAIN/s: Winged helix-turn-helix transcription repressor DNA-binding (InterP
GRMZM2G073634	chr6	167604206	167607888			4.45732		1	hypothetical protein LOC100194047		AT5G06300		Putative lysine decarboxylase family protein	Putative lysine decarboxylase family protein; CONTAINS InterPro DOMAIN/s: Conserved hypothetical protein CHP00730 (InterPro:IPR005269); BEST Arabidopsis thaliana protein match is: lysine decarboxylase family protein (TAIR:AT2G37210.1); Has 5281 Blast hits
GRMZM2G318180	chr6	164557823	164558427			3.03942		1	Grx_I1 - glutaredoxin subgroup III		AT1G28480	GRX480,roxy19	Thioredoxin superfamily protein	Encodes GRX480, a member of the glutaredoxin family that regulates protein redox state. GRX480 interacts with TGA factors and suppresses JA-responsive PDF1.2 transcription. GRX480 transcription is SA-inducible and requires NPR1. Maybe involved in SA/JA
GRMZM2G323757	chr6	145492110	145493716		2.82562	2.19117		2			AT1G03220		Eukaryotic aspartyl protease family protein	Eukaryotic aspartyl protease family protein; FUNCTIONS IN: aspartic-type endopeptidase activity; INVOLVED IN: response to salt stress; LOCATED IN: cell wall, plasma membrane, membrane, plant-type cell wall; EXPRESSED IN: 6 plant structures; CONTAINS Inter
GRMZM2G004909	chr6	162646836	162647576			2.18896		1	nonspecific lipid-transfer protein		AT3G18280		Bifunctional inhibitor/lipid-transfer protein/seed storage 2S albumin superfamily protein	Bifunctional inhibitor/lipid-transfer protein/seed storage 2S albumin superfamily protein; FUNCTIONS IN: lipid binding; INVOLVED IN: lipid transport; LOCATED IN: endomembrane system; EXPRESSED IN: 21 plant structures; EXPRESSED DURING: 13 growth stages; C
GRMZM2G043035	chr6	159437488	159438613			1.7886		1	arabinogalactan protein		AT2G34700		Pollen Ole e 1 allergen and extensin family protein	Pollen Ole e 1 allergen and extensin family protein; FUNCTIONS IN: molecular_function unknown; INVOLVED IN: biological_process unknown; LOCATED IN: endomembrane system; EXPRESSED IN: 6 plant structures; EXPRESSED DURING: 4 anthesis, petal differentiation
GRMZM2G359892	chr6	153198149	153199211			1.67283		1	homoiothermy		AT1G07090	LSH6	Protein of unknown function (DUF640)	LIGHT SENSITIVE HYPOCOTYLS 6 (LSH6); CONTAINS InterPro DOMAIN/s: Protein of unknown function DUF640 (InterPro:IPR006936); BEST Arabidopsis thaliana protein match is: Protein of unknown function (DUF640) (TAIR:AT5G58500.1); Has 311 Blast hits to 311 protei
GRMZM2G153075	chr6	147900966	147905245		1.22755	1.52172		2	F-box protein FBL2		AT1G21410	SKP2A	F-box/RNI-like superfamily protein	AtSKP2;1 is a homolog of human SKP2, the human F-box protein that recruits E2F1. Contains an F-box motif at the N-terminal region and a C-terminal Leu-rich repeat domain. Forms part of an E3-ubiquitin-ligase SCF (Skp1, cullin, F-box) complex and recruit
AC202864.3_FG002	chr6	160545826	160547319			1.33813		1			AT5G25830.1	GATA12	GATA transcription factor 12
AC209257.4_FG003	chr6	153227192	153228371			1.2259		1			AT5G58530.1		Glutaredoxin family protein
GRMZM2G022453	chr6	164677929	164681518			1.21847		1	hypothetical protein LOC100273370		AT1G17080		Ribosomal protein L18ae family	Ribosomal protein L18ae family; BEST Arabidopsis thaliana protein match is: Ribosomal protein L18ae family (TAIR:AT1G53560.1); Has 119 Blast hits to 119 proteins in 14 species: Archae - 0; Bacteria - 0; Metazoa - 0; Fungi - 0; Plants - 119; Viruses - 0; O
GRMZM2G027955	chr6	166587013	166592620			1.1848		1	glycogen biosynthetic process		AT1G27680	APL2	ADPGLC-PPase large subunit	ADP-glucose pyrophosphorylase catalyzes the first, rate limiting step in starch biosynthesis. The large subunit plays a regulatory role whereas the small subunit (ApS) is the catalytic isoform. Four isoforms of the large subunit (ApL1-4) have been describ
GRMZM2G026523	chr6	146816123	146821147			1.18295		1	peptide transporter PTR2		AT1G68570		Major facilitator superfamily protein	Major facilitator superfamily protein; FUNCTIONS IN: transporter activity; INVOLVED IN: oligopeptide transport; LOCATED IN: membrane; EXPRESSED IN: 23 plant structures; EXPRESSED DURING: 13 growth stages; CONTAINS InterPro DOMAIN/s: Oligopeptide transport
GRMZM2G029546	chr6	159684144	159686824			1.13892		1	heat shock protein binding		AT2G42750		DNAJ heat shock N-terminal domain-containing protein	DNAJ heat shock N-terminal domain-containing protein; FUNCTIONS IN: unfolded protein binding, heat shock protein binding; INVOLVED IN: protein folding; LOCATED IN: chloroplast; EXPRESSED IN: 22 plant structures; EXPRESSED DURING: 13 growth stages; CONTAIN
GRMZM2G088951	chr6	156249134	156253222			1.09904		1	hydrolase activity, hydrolyzing O-glycosyl compounds		AT3G57260	BG2,BGL2,PR-2,PR2	beta-1,3-glucanase 2	beta 1,3-glucanase
GRMZM2G085849	chr6	163835366	163840407			-1.02445		1	LOC542204		AT1G53025		Ubiquitin-conjugating enzyme family protein	Ubiquitin-conjugating enzyme family protein; FUNCTIONS IN: small conjugating protein ligase activity; INVOLVED IN: regulation of protein metabolic process, post-translational protein modification; CONTAINS InterPro DOMAIN/s: Ubiquitin-conjugating enzyme/R
GRMZM2G059121	chr6	151440759	151444649			-1.03103		1	LOC100284489		AT3G53900	PYRR,UPP	uracil phosphoribosyltransferase	Encodes UPP, a plastidial uracil phosphoribosyltransferase (UPRT) involved in uracil salvage. Loss-of-function mutation causes dramatic growth retardation, a pale-green to albino phenotype, abnormal root morphology and chloroplastic disorders.
GRMZM2G390436	chr6	154236164	154238380		-1.52343	-1.0504		2	protein binding		AT3G10910		RING/U-box superfamily protein	RING/U-box superfamily protein; FUNCTIONS IN: zinc ion binding; CONTAINS InterPro DOMAIN/s: Zinc finger, RING-type (InterPro:IPR001841), Zinc finger, C3HC4 RING-type (InterPro:IPR018957); BEST Arabidopsis thaliana protein match is: RING/U-box superfamily
GRMZM2G080045	chr6	152507125	152510043			-1.08767		1	hypothetical protein LOC100279304		AT2G38290	AMT2,AMT2;1,ATAMT2	ammonium transporter 2	encodes a high-affinity ammonium transporter, which is expressed in shoot and root. Expression in root and shoot is under nitrogen and carbon dioxide regulation, respectively.
GRMZM2G157263	chr6	155214056	155218448		-1.45782	-1.15708		2	ferric-chelate reductase (NADH)2		AT5G17770	ATCBR,CBR,CBR1	NADH:cytochrome B5 reductase 1	Encodes NADH:cytochrome (Cyt) b5 reductase that displayed strict specificity to NADH for the reduction of a recombinant Cyt b5 (AtB5-A), whereas no Cyt b5 reduction was observed when NADPH was used as the electron donor.
GRMZM2G057251	chr6	163005849	163012986		-1.31221	-1.1572		2	LOC100283631		AT3G09740	ATSYP71,SYP71	syntaxin of plants 71	syntaxin of plants 71 (SYP71)
GRMZM2G481261	chr6	163178134	163181036		-2.17224	-1.15997		2	electron carrier/ electron transporter/ iron ion binding protein		AT4G32590		2Fe-2S ferredoxin-like superfamily protein	2Fe-2S ferredoxin-like superfamily protein; FUNCTIONS IN: electron carrier activity, iron-sulfur cluster binding; LOCATED IN: chloroplast; EXPRESSED IN: 21 plant structures; EXPRESSED DURING: 15 growth stages; CONTAINS InterPro DOMAIN/s: Ferredoxin (Inter
GRMZM2G017269	chr6	162690848	162694219		-1.28211	-1.22096		2	LOC100273726		AT5G14790		ARM repeat superfamily protein	ARM repeat superfamily protein; FUNCTIONS IN: binding; INVOLVED IN: biological_process unknown; LOCATED IN: cellular_component unknown; EXPRESSED IN: 22 plant structures; EXPRESSED DURING: 13 growth stages; CONTAINS InterPro DOMAIN/s: Armadillo-type fold
GRMZM2G004349	chr6	159995511	159997918			-1.3291		1	LOC100191362		AT4G23630	BTI1,RTNLB1	VIRB2-interacting protein 1	VIRB2-interacting protein 1 (BTI1); INVOLVED IN: biological_process unknown; LOCATED IN: endoplasmic reticulum, plasma membrane, endoplasmic reticulum membrane, vacuole; EXPRESSED IN: 26 plant structures; EXPRESSED DURING: 15 growth stages; CONTAINS Inter
GRMZM2G075132	chr6	156522064	156525052			-1.33498		1	hypothetical protein LOC100381659		AT1G50660			unknown protein; INVOLVED IN: biological_process unknown; LOCATED IN: chloroplast; EXPRESSED IN: 22 plant structures; EXPRESSED DURING: 13 growth stages; BEST Arabidopsis thaliana protein match is: unknown protein (TAIR:AT3G20350.1); Has 21445 Blast hits
GRMZM2G101413	chr6	159726925	159734589			-1.38991		1	ER lumen protein retaining receptor		AT1G29330	AERD2,ATERD2,ERD2	ER lumen protein retaining receptor family protein	Encodes a protein similar in sequence to animal and yeast endoplasmic reticulum retention signal receptor. This protein can functionally complement the yeast homologue. Transcript is detected in flower buds, stems, root, and leaves.
GRMZM2G455587	chr6	165806454	165809307			-1.46985		1	MAP kinase activity		AT1G15510	ATECB2,ECB2,VAC1	Tetratricopeptide repeat (TPR)-like superfamily protein	Encodes a pentatricopeptide repeat protein required for chloroplast transcript accD RNA editing and early chloroplast biogenesis.
GRMZM2G178797	chr6	150841894	150845788			-1.47544		1	guanylyl cyclase-like protein		AT5G05930	ATGC1,GC1	guanylyl cyclase 1	guanylyl cyclase 1 (GC1); CONTAINS InterPro DOMAIN/s: Guanylyl cyclase (InterPro:IPR018616); Has 30201 Blast hits to 17322 proteins in 780 species: Archae - 12; Bacteria - 1396; Metazoa - 17338; Fungi - 3422; Plants - 5037; Viruses - 0; Other Eukaryotes -
GRMZM2G134846	chr6	158475830	158477797			-1.53094		1
GRMZM2G160417	chr6	165162158	165164637			-1.5508		1	hypothetical protein LOC100382638		AT1G19440	KCS4	3-ketoacyl-CoA synthase 4	Encodes KCS4, a member of the 3-ketoacyl-CoA synthase family involved in the biosynthesis of VLCFA (very long chain fatty acids).
GRMZM2G174730	chr6	156981328	156986712			-1.6004		1	LOC100284626		AT1G61250	SC3	secretory carrier 3	Encodes a putative secretory carrier membrane protein (SC3).
GRMZM2G167786	chr6	167687864	167690290			-1.62096		1	hypothetical protein LOC100191542		AT3G17640		Leucine-rich repeat (LRR) family protein	Leucine-rich repeat (LRR) family protein; CONTAINS InterPro DOMAIN/s: Leucine-rich repeat-containing N-terminal domain, type 2 (InterPro:IPR013210), Leucine-rich repeat (InterPro:IPR001611); BEST Arabidopsis thaliana protein match is: Leucine-rich repeat
GRMZM2G090034	chr6	161464139	161465906			-1.74416		1	GTPase activity		AT4G09720	ATRABG3A,RABG3A	RAB GTPase homolog G3A	RAB GTPase homolog G3A (RABG3A); FUNCTIONS IN: GTP binding, GTPase activity; INVOLVED IN: intracellular protein transport, signal transduction, nucleocytoplasmic transport, protein transport, small GTPase mediated signal transduction; EXPRESSED IN: 24 pla
GRMZM2G117507	chr6	147337293	147347544			-1.8608		1	Rab GDP-dissociation inhibitor activity		AT2G44100	AT-GDI1,ATGDI1,GDI1	guanosine nucleotide diphosphate dissociation inhibitor 1	GDP dissociation inhibitor involved in vesicular membrane traffic
GRMZM2G004828	chr6	162643583	162645383		-1.56006	-1.89382		2	seed maturation protein		AT3G18260		Reticulon family protein	Reticulon family protein; FUNCTIONS IN: molecular_function unknown; INVOLVED IN: biological_process unknown; LOCATED IN: endoplasmic reticulum; EXPRESSED IN: 13 plant structures; EXPRESSED DURING: LP.06 six leaves visible, LP.04 four leaves visible, 4 ant
GRMZM2G126079	chr6	161054090	161061292			-1.94245		1	hypothetical protein LOC100273921		AT4G13350	NIG	NSP (nuclear shuttle protein)-interacting GTPase	Encodes a GTPase that interacts with nuclear shuttle proteins (NSPs) from a number of different plant viruses. The gene is widely expressed and NIG transcript levels do not rise in response to viral infection. This cytoplasmic protein does not directly in
GRMZM2G035298	chr6	144337071	144376854			-2.11668		1	hypothetical protein LOC100191356
GRMZM2G176651	chr6	145527645	145529963			-2.26577		1	hypothetical protein LOC100383537		AT1G03440		Leucine-rich repeat (LRR) family protein	Leucine-rich repeat (LRR) family protein; INVOLVED IN: signal transduction; LOCATED IN: endomembrane system; EXPRESSED IN: 23 plant structures; EXPRESSED DURING: 13 growth stages; CONTAINS InterPro DOMAIN/s: Leucine-rich repeat-containing N-terminal domai
GRMZM2G392918	chr6	149328690	149329942			-2.26824		1	Full-length cDNA clone ZM_BFb0201G13		AT3G11600			unknown protein; FUNCTIONS IN: molecular_function unknown; INVOLVED IN: response to karrikin; EXPRESSED IN: 21 plant structures; EXPRESSED DURING: 12 growth stages; BEST Arabidopsis thaliana protein match is: unknown protein (TAIR:AT5G06270.1); Has 171 Bl
GRMZM2G066153	chr6	150736517	150739528			-2.28979		1	phosphoribosylanthranilate transferase		AT1G22610		C2 calcium/lipid-binding plant phosphoribosyltransferase family protein	C2 calcium/lipid-binding plant phosphoribosyltransferase family protein; FUNCTIONS IN: molecular_function unknown; INVOLVED IN: biological_process unknown; LOCATED IN: chloroplast; EXPRESSED IN: 22 plant structures; EXPRESSED DURING: 13 growth stages; CON
GRMZM2G125037	chr6	153757454	153760234			-2.32536		1	hypothetical protein LOC100216643 (LOC100216643), mRNA		AT2G30370	CHAL,EPFL6	allergen-related	Encodes a small, potentially secreted protein that acts as an inhibitor of stomatal production though likely not through direct interaction with the TMM receptor. It is homologous to known stomatal regulators EPF1 and EPF2.
GRMZM2G167673	chr6	154840411	154841792			-2.63309		1	monooxygenase activity		AT5G24910	CYP714A1	cytochrome P450, family 714, subfamily A, polypeptide 1	Member of CYP714A. Encodes one of the two tandemly duplicated gene pair ELA1 (CYP714A1) and ELA2 (CYP714A2), homologs of the rice cytochrome P450 monooxygenase gene EUI1. Double mutation of ELA1 and ELA2 results in increased biomass and enlarged organs.
GRMZM2G088409	chr6	152456859	152461962			-2.76652		1	protein kinase activity		AT2G40120		Protein kinase superfamily protein	Protein kinase superfamily protein; FUNCTIONS IN: protein serine/threonine kinase activity, protein kinase activity, kinase activity, ATP binding; INVOLVED IN: protein amino acid phosphorylation; LOCATED IN: cytoplasm; EXPRESSED IN: 22 plant structures; E
GRMZM2G176217	chr6	158449725	158452070			-2.87148		1	GTPase activity		AT4G28950	ARAC7,ATRAC7,ATROP9,RAC7,ROP9	RHO-related protein from plants 9	A member of ROP GTPase gene family.
GRMZM2G429840	chr6	154172856	154174141			-2.89199		1			AT5G05190		Protein of unknown function (DUF3133)	Protein of unknown function (DUF3133); CONTAINS InterPro DOMAIN/s: Protein of unknown function DUF3133 (InterPro:IPR021480); BEST Arabidopsis thaliana protein match is: Protein of unknown function (DUF3133) (TAIR:AT3G56410.1); Has 1807 Blast hits to 1807
GRMZM2G017157	chr6	162673304	162677051			-3.16085		1	protein kinase activity		AT1G18390		Protein kinase superfamily protein	Protein kinase superfamily protein; FUNCTIONS IN: protein serine/threonine kinase activity, protein kinase activity, kinase activity, ATP binding; INVOLVED IN: protein amino acid phosphorylation; EXPRESSED IN: 22 plant structures; EXPRESSED DURING: 13 gro
GRMZM2G465133	chr6	166814415	166815482		-4.63757	-3.71515		2	hypothetical protein LOC100383588		AT2G42900		Plant basic secretory protein (BSP) family protein	Plant basic secretory protein (BSP) family protein; CONTAINS InterPro DOMAIN/s: Uncharacterised protein family, basic secretory protein (InterPro:IPR007541); Has 52 Blast hits to 52 proteins in 16 species: Archae - 0; Bacteria - 0; Metazoa - 1; Fungi - 0;
GRMZM2G390334	chr6	141609968	141612220		-3.66089	-4.8724		2	Clone 1475604 mRNA sequence
GRMZM2G069016	chr6	163663119	163664643			-8.48409		1	purine permease		AT1G30840	ATPUP4,PUP4	purine permease 4	Member of a family of proteins related to PUP1, a purine transporter. May be involved in the transport of purine and purine derivatives such as cytokinins, across the plasma membrane.
GRMZM2G377615	chr6	164141467	164144243			-8.77494		1	hypothetical protein LOC100274290		AT3G24620	ATROPGEF8,ROPGEF8	RHO guanyl-nucleotide exchange factor 8	Encodes a member of KPP-like gene family, homolog of KPP (kinase partner protein) gene in tomato. Also a member of the RopGEF (guanine nucleotide exchange factor) family, containing the novel PRONE domain (plant-specific Rop nucleotide exchanger), which
AC206165.3_FG009	chr6	159631867	159632244			-9.04267		1
GRMZM2G114578	chr6	166170505	166172514		-12.6914			1	catalytic activity		AT4G05160		AMP-dependent synthetase and ligase family protein	Encodes a peroxisomal protein involved in the activation of fatty acids through esterification with CoA. At4g05160 preferentially activates fatty acids with medium chain length (C6:0 and C7:0) as well as even-numbered long-chain fatty acids (C14:0, C16:0
AC210731.3_FG002	chr6	164321604	164321885		-10.97			1
GRMZM2G137326	chr6	146356144	146356826		-9.27763			1	Clone 438106 mRNA sequence		AT4G21902			unknown protein; FUNCTIONS IN: molecular_function unknown; INVOLVED IN: biological_process unknown; LOCATED IN: cellular_component unknown; BEST Arabidopsis thaliana protein match is: unknown protein (TAIR:AT4G04745.1); Has 30201 Blast hits to 17322 prote
GRMZM2G108723	chr6	151974336	151975014		-6.01151			1			AT5G02580		Plant protein 1589 of unknown function	Plant protein 1589 of unknown function; CONTAINS InterPro DOMAIN/s: Conserved hypothetical protein CHP01589, plant (InterPro:IPR006476); BEST Arabidopsis thaliana protein match is: Plant protein 1589 of unknown function (TAIR:AT3G55240.1); Has 206 Blast h
GRMZM2G159008	chr6	161225557	161229370		-2.77094			1	inositol or phosphatidylinositol phosphatase activity		AT1G71710		DNAse I-like superfamily protein	DNAse I-like superfamily protein; FUNCTIONS IN: inositol-polyphosphate 5-phosphatase activity, inositol or phosphatidylinositol phosphatase activity; INVOLVED IN: biological_process unknown; EXPRESSED IN: 22 plant structures; EXPRESSED DURING: 13 growth s
AC188838.3_FG005	chr6	150658552	150660183		-1.68639			1			AT2G16570.1	ASE1,ATASE,ATASE1	GLN phosphoribosyl pyrophosphate amidotransferase 1
GRMZM2G006377	chr6	157582700	157589894		-1.61048			1	hypothetical protein LOC100273952		AT1G09850	XBCP3	xylem bark cysteine peptidase 3	Arabidopsis thaliana papain-like cysteine peptidase
GRMZM2G398055	chr6	147024173	147026212		-1.60757			1	G-protein coupled receptor activity		AT3G10760		Homeodomain-like superfamily protein	Homeodomain-like superfamily protein; CONTAINS InterPro DOMAIN/s: Homeodomain-like (InterPro:IPR009057), Myb, DNA-binding (InterPro:IPR014778), Myb-like DNA-binding domain, SHAQKYF class (InterPro:IPR006447), HTH transcriptional regulator, Myb-type, DNA-b
GRMZM2G140763	chr6	155632170	155634920		-1.48607			1	hypothetical protein LOC100275468
GRMZM2G037998	chr6	162885275	162886617		-1.48433			1	hypothetical protein LOC100383638		AT5G57500		Galactosyltransferase family protein	Galactosyltransferase family protein; FUNCTIONS IN: transferase activity, transferring glycosyl groups; INVOLVED IN: protein amino acid glycosylation; LOCATED IN: endomembrane system, membrane; EXPRESSED IN: 17 plant structures; EXPRESSED DURING: 10 growt
GRMZM2G181104	chr6	163174659	163178151		-1.18064			1	transposon protein		AT5G25510		Protein phosphatase 2A regulatory B subunit family protein	Protein phosphatase 2A regulatory B subunit family protein; FUNCTIONS IN: protein phosphatase type 2A regulator activity; INVOLVED IN: signal transduction; LOCATED IN: chloroplast, protein phosphatase type 2A complex; EXPRESSED IN: 24 plant structures; EX
GRMZM2G474546	chr6	160700682	160704597		-1.06531			1	LOC100193102
GRMZM2G038284	chr6	164372222	164375563		-1.01211			1	Putative uncharacterized protein		AT3G05700		Drought-responsive family protein	Drought-responsive family protein; CONTAINS InterPro DOMAIN/s: Drought induced 19/ RING finger protein 114 (InterPro:IPR008598); BEST Arabidopsis thaliana protein match is: Drought-responsive family protein (TAIR:AT5G26990.1); Has 30201 Blast hits to 1732
GRMZM2G410812	chr6	153468889	153472025		1.53498			1	ATP binding		AT2G35110	GRL,NAP1,NAPP	transcription activators	Component of the WAVE protein complex which act as activators of ARP2/3 complex involved in actin nucleation. Required for trichome morphogenesis. Mutant displays distorted trichomes, a phenotype that can be phenocopied by treatment of WT plants with acti
GRMZM2G149800	chr6	163421380	163428801		1.83657			1	hypothetical protein LOC100277913		AT4G13400		2-oxoglutarate (2OG) and Fe(II)-dependent oxygenase superfamily protein	2-oxoglutarate (2OG) and Fe(II)-dependent oxygenase superfamily protein; BEST Arabidopsis thaliana protein match is: 2-oxoglutarate (2OG) and Fe(II)-dependent oxygenase superfamily protein (TAIR:AT3G63290.1); Has 390 Blast hits to 389 proteins in 142 spec
GRMZM2G360681	chr6	160621048	160624717		2.48557			1	heat-shock protein 101		AT1G74310	ATHSP101,HOT1,HSP101	heat shock protein 101	Encodes ClpB1, which belongs to the Casein lytic proteinase/heat shock protein 100 (Clp/Hsp100) family. Involved in refolding of proteins which form aggregates under heat stress. Also known as AtHsp101. AtHsp101 is a cytosolic heat shock protein require
GRMZM2G117497	chr6	165101827	165103369		4.04981			1	LOC100286266		AT4G39250	ATRL1,RL1,RSM2	RAD-like 1	RAD-like 1 (RL1); CONTAINS InterPro DOMAIN/s: Molecular chaperone, heat shock protein, Hsp40, DnaJ (InterPro:IPR015609), SANT, DNA-binding (InterPro:IPR001005), Myb, DNA-binding (InterPro:IPR014778), Homeodomain-like (InterPro:IPR009057), SANT, eukarya (I
GRMZM2G014458	chr6	161133792	161135933		8.7147			1			AT5G49555		FAD/NAD(P)-binding oxidoreductase family protein	FAD/NAD(P)-binding oxidoreductase family protein; CONTAINS InterPro DOMAIN/s: FAD dependent oxidoreductase (InterPro:IPR006076); BEST Arabidopsis thaliana protein match is: carotenoid isomerase (TAIR:AT1G06820.1); Has 30201 Blast hits to 17322 proteins in

## Sheet: 24h S v C
Gene	Chromosome	Gene Start	Gene End	B73	Mo18W		Maize Annotation	TF Family	Arabidopsis Best Hit
GRMZM2G090245	chr6	161451718	161452634	13.3	11.7479		hypothetical protein LOC100191976		AT1G72610	ATGER1,GER1,GLP1	germin-like protein 1
GRMZM2G137535	chr6	142310594	142315324	8.2	8.94905		lichenase-2		AT4G16260	0	Glycosyl hydrolase superfamily protein
GRMZM2G100727	chr6	150293707	150295055	7.4	4.293		DNA binding	AP2-EREBP	AT5G61890	0	Integrase-type DNA-binding superfamily protein
GRMZM2G091201	chr6	149353219	149354478	6	6.83095		DNA binding protein	MYB-related	AT5G04760	0	Duplicated homeodomain-like superfamily protein
GRMZM2G004795	chr6	160013893	160016282	6	8.09768		CCCH transcription factor	C3H	AT2G19810	0	CCCH-type zinc finger family protein
GRMZM2G169966	chr6	153264614	153267678	5.8	5.96577		transcription factor activity	WRKY	AT2G38470	ATWRKY33,WRKY33	WRKY DNA-binding protein 33
GRMZM2G066029	chr6	147379601	147380646	5.1	7.04037		auxin-inducible protein		0	0	0
GRMZM2G591714	chr6	151243105	151243752	4.9			Putative uncharacterized protein		0	0	0
GRMZM2G126079	chr6	161054090	161061292	4.8	3.6108		hypothetical protein LOC100273921		AT4G13350	NIG	NSP (nuclear shuttle protein)-interacting GTPase
GRMZM2G354338	chr6	142866545	142867211	4.6	4.76134		hypothetical protein LOC100275015		0	0	0
GRMZM2G066432	chr6	152167000	152169513	4.2			protein kinase APK1B		AT3G07070	0	Protein kinase superfamily protein
GRMZM2G140752	chr6	155625049	155628293	4.2	3.58972		protein kinase activity		AT4G05200	CRK25	cysteine-rich RLK (RECEPTOR-like protein kinase) 25
AC206165.3_FG009	chr6	159631867	159632244	4					0	0	0
GRMZM2G332107	chr6	144413748	144434924	3.9	5.17275		protein kinase activity		AT1G70520	CRK2	cysteine-rich RLK (RECEPTOR-like protein kinase) 2
GRMZM2G132212	chr6	160234513	160238118	3.9	3.08719		protein kinase activity		AT5G25930	0	Protein kinase family protein with leucine-rich repeat domain
GRMZM2G169953	chr6	153262386	153263055	3.8	2.68891		TSA: Zea mays contig00935, mRNA sequence		AT2G30230	0	0
GRMZM5G863420	chr6	161477481	161478917	3.7	3.06284		transcription factor activity		AT5G64810	ATWRKY51,WRKY51	WRKY DNA-binding protein 51
GRMZM2G360681	chr6	160621048	160624717	3.6			heat-shock protein 101		AT1G74310	ATHSP101,HOT1,HSP101	heat shock protein 101
GRMZM5G856297	chr6	150889711	150892897	3.6	2.35674		hypothetical protein LOC100193383		0	0	0
AC235543.1_FG002	chr6	148720359	148723668	3.2	3.59474				AT2G38060.1	PHT4;2	phosphate transporter 4;2
GRMZM2G386674	chr6	159117664	159118989	3.2	5.07596		seed specific protein Bn15D17A (LOC100283251), mRNA		AT3G02550	LBD41	LOB domain-containing protein 41
GRMZM2G079263	chr6	162010397	162015741	3.1			polygalacturonase		AT1G80170	0	Pectin lyase-like superfamily protein
AC206165.3_FG019	chr6	159663306	159664803	3.1	4.05422				0	0	0
GRMZM2G362926	chr6	143073021	143074402	2.9			hypothetical protein LOC100273951		0	0	0
GRMZM2G167673	chr6	154840411	154841792	2.9			monooxygenase activity		AT5G24910	CYP714A1	cytochrome P450, family 714, subfamily A, polypeptide 1
AC206788.3_FG015	chr6	159888720	159892225	2.9					AT3G16520.3	UGT88A1	UDP-glucosyl transferase 88A1
GRMZM2G080045	chr6	152507125	152510043	2.9	2.77952		hypothetical protein LOC100279304		AT2G38290	AMT2,AMT2;1,ATAMT2	ammonium transporter 2
AC187896.3_FG006	chr6	158622715	158622999	2.7	6.84748				0	0	0
AC206165.3_FG007	chr6	159616925	159618583	2.7	2.06141				AT5G45710.1	AT-HSFA4C,HSFA4C,RHA1	winged-helix DNA-binding transcription factor family protein
GRMZM2G059939	chr6	162571228	162572891	2.7	2.33297		DNA binding	AP2-EREBP	AT1G13260	EDF4,RAV1	related to ABI3/VP1 1
GRMZM2G030116	chr6	141144515	141145787	2.6			hypothetical protein LOC100276793		AT1G07090	LSH6	Protein of unknown function (DUF640)
GRMZM2G126302	chr6	147391102	147392151	2.6			hypothetical protein LOC100279127		AT3G57500	0	0
GRMZM2G127350	chr6	153314431	153318770	2.5	4.68933		transaminase activity		AT3G08860	PYD4	PYRIMIDINE 4
GRMZM2G012724	chr6	141413048	141415248	2.2	2.16101		WRKY53 - superfamily of TFs having WRKY and zinc finger domains	WRKY	AT2G38470	ATWRKY33,WRKY33	WRKY DNA-binding protein 33
GRMZM2G044512	chr6	155404219	155406377	2.2	2.50165		hypothetical protein LOC100191714		AT4G18380	0	F-box family protein
GRMZM5G892879	chr6	161824749	161827639	2.2	3.83126		calmodulin binding protein		AT1G72670	iqd8	IQ-domain 8
GRMZM2G132478	chr6	142641698	142644047	2.1			hypothetical protein LOC100191675		AT3G56630	CYP94D2	cytochrome P450, family 94, subfamily D, polypeptide 2
GRMZM2G129166	chr6	155070055	155071173	2			TSA: Zea mays contig52972, mRNA sequence		0	0	0
GRMZM2G357834	chr6	141509853	141511270	2	2.64307				AT5G01740	0	Nuclear transport factor 2 (NTF2) family protein
GRMZM2G410812	chr6	153468889	153472025	1.9			ATP binding		AT2G35110	GRL,NAP1,NAPP	transcription activators
GRMZM2G096475	chr6	161966268	161967646	1.8			late embryogenesis abundant protein, group 3		AT1G52690	0	Late embryogenesis abundant protein (LEA) family protein
GRMZM2G323757	chr6	145492110	145493716	1.7					AT1G03220	0	Eukaryotic aspartyl protease family protein
GRMZM2G166452	chr6	156488330	156489232	1.7			membrane		0	0	0
GRMZM2G111017	chr6	161655482	161658503	1.7	2.97426		transporter activity		AT5G56450	0	Mitochondrial substrate carrier family protein
GRMZM2G173630	chr6	146118598	146121163	1.6	1.87775		metabolic process		AT5G27320	ATGID1C,GID1C	alpha/beta-Hydrolases superfamily protein
GRMZM2G153333	chr6	147908766	147912501	1.6	2.10495		Transcribed locus, moderately similar to XP_002439827.1 hypothetical protein SORBIDRAFT_09g020850 [Sorghum bicolor]	GRAS	AT1G21450	SCL1	SCARECROW-like 1
GRMZM2G153358	chr6	147913391	147916344	1.6	1.49344		seven-transmembrane-domain protein 1		AT1G21460	0	Nodulin MtN3 family protein
AC235543.1_FG003	chr6	148703816	148706201	1.6	1.55913				AT4G37300.1	MEE59	maternal effect embryo arrest 59
GRMZM2G075782	chr6	152777372	152778459	1.6	2.61401		protein binding		AT3G11110	0	RING/U-box superfamily protein
GRMZM2G047677	chr6	153087593	153088791	1.6	2.24139		hypothetical protein LOC100216590		AT5G05440	PYL5,RCAR8	Polyketide cyclase/dehydrase and lipid transport superfamily protein
GRMZM2G124799	chr6	158841794	158843225	1.6	6.72084		methyltransferase activity		AT4G35160	0	O-methyltransferase family protein
GRMZM2G305159	chr6	156210680	156218172	1.5	1.66453		catalytic activity		AT2G41560	ACA4	autoinhibited Ca(2+)-ATPase, isoform 4
GRMZM2G392918	chr6	149328690	149329942	1.4			Full-length cDNA clone ZM_BFb0201G13		AT3G11600	0	0
GRMZM2G084767	chr6	141280696	141285603	1.4	1.55637		binding		AT3G08947	0	ARM repeat superfamily protein
GRMZM2G171139	chr6	149718098	149720707	1.4	1.64041		hypothetical protein LOC100278714		AT2G27690	CYP94C1	cytochrome P450, family 94, subfamily C, polypeptide 1
GRMZM2G390436	chr6	154236164	154238380	1.4	1.79619		protein binding		AT3G10910	0	RING/U-box superfamily protein
GRMZM2G168721	chr6	160476972	160477917	1.4	1.80379				AT3G16330	0	0
GRMZM2G094892	chr6	161863300	161865047	1.4	2.66229		hypothetical protein LOC100382992	bHLH	AT3G21330	0	basic helix-loop-helix (bHLH) DNA-binding superfamily protein
GRMZM2G108586	chr6	141720784	141723736	1.3			hypothetical protein LOC100275873		AT2G30270	0	Protein of unknown function (DUF567)
GRMZM2G000836	chr6	149566733	149568872	1.3			intracellular	C2H2	AT3G20880	WIP4	WIP domain protein 4
GRMZM2G323938	chr6	154151654	154152157	1.3					0	0	0
GRMZM2G090338	chr6	157023426	157028246	1.3			LOC542221		AT5G04590	SIR	sulfite reductase
GRMZM2G115049	chr6	161446540	161449925	1.3			voltage-dependent anion channel protein 2		AT5G15090	ATVDAC3,VDAC3	voltage dependent anion channel 3
GRMZM2G125034	chr6	153784123	153787056	1.3	1.65777		ubiquitin ligase complex		AT5G01830	0	ARM repeat superfamily protein
GRMZM2G104955	chr6	158119282	158125789	1.3	1.4919		Transcribed locus, strongly similar to XP_002441360.1 hypothetical protein SORBIDRAFT_09g025190 [Sorghum bicolor]		AT3G22270	0	Topoisomerase II-associated protein PAT1
GRMZM2G121208	chr6	161707196	161710457	1.3	3.15647		hypothetical protein LOC100276634		AT2G26070	RTE1	Protein of unknown function (DUF778)
GRMZM2G015100	chr6	156927300	156931413	1.2			hypothetical protein LOC100279480		AT1G03530	ATNAF1,NAF1	nuclear assembly factor 1
GRMZM2G120173	chr6	158403020	158409219	1.2			Clone 323208 mRNA sequence		0	0	0
GRMZM2G045236	chr6	146895131	146899666	1.1			DNA binding protein	bZIP	AT2G40950	BZIP17	Basic-leucine zipper (bZIP) transcription factor family protein
GRMZM2G429714	chr6	155013839	155019570	1.1			hypothetical protein LOC100384608 (LOC100384608), mRNA		AT1G79620	0	Leucine-rich repeat protein kinase family protein
GRMZM2G174558	chr6	160717320	160718691	1.1			DNA-binding WRKY		AT1G28280	0	VQ motif-containing protein
GRMZM2G121237	chr6	161715219	161719692	1.1			hypothetical protein LOC100275551		AT5G04500	0	glycosyltransferase family protein 47
GRMZM2G020150	chr6	156397491	156399348	1			DNA binding	AP2-EREBP	AT3G15210	ATERF-4,ATERF4,ERF4,RAP2.5	ethylene responsive element binding factor 4
GRMZM2G701201	chr6	154306967	154313849	-1			hypothetical protein LOC100275543		AT1G51850	0	Leucine-rich repeat protein kinase family protein
GRMZM2G120151	chr6	158367934	158370996	-1			TCP family transcription factor containing protein	TCP	AT5G60970	TCP5	TEOSINTE BRANCHED 1, cycloidea and PCF transcription factor 5
GRMZM5G847982	chr6	161802643	161804514	-1			hypothetical protein LOC100279454		AT5G56980	0	0
GRMZM2G029546	chr6	159684144	159686824	-1.1			heat shock protein binding		AT2G42750	0	DNAJ heat shock N-terminal domain-containing protein
GRMZM2G004828	chr6	162643583	162645383	-1.1			seed maturation protein		AT3G18260	0	Reticulon family protein
GRMZM2G320373	chr6	162662690	162663517	-1.1			nonspecific lipid-transfer protein AKCS9		AT3G18280	0	Bifunctional inhibitor/lipid-transfer protein/seed storage 2S albumin superfamily protein
AC215201.3_FG005	chr6	142082329	142086400	-1.1	-1.5088				AT2G28000.1	CH-CPN60A,CPN60A,SLP	chaperonin-60alpha
GRMZM2G176465	chr6	142591631	142595890	-1.1	-2.37147		hypothetical protein LOC100382032 (LOC100382032), mRNA		AT2G38800	0	Plant calmodulin-binding protein-related
AC212068.4_FG005	chr6	145187940	145190666	-1.1	-1.21467				AT1G54790.3	0	GDSL-like Lipase/Acylhydrolase superfamily protein
GRMZM2G121514	chr6	147221316	147226156	-1.1	-1.46447		hydrolase activity, hydrolyzing O-glycosyl compounds		AT1G65590	ATHEX1,HEXO3	beta-hexosaminidase 3
GRMZM2G131733	chr6	149821236	149823638	-1.1	-2.10106		TSA: Zea mays contig23112, mRNA sequence		AT3G52240	0	0
GRMZM2G157267	chr6	155223874	155228850	-1.1	-1.16951		inositol or phosphatidylinositol phosphatase activity		AT5G04980	0	DNAse I-like superfamily protein
GRMZM2G014981	chr6	156921024	156926233	-1.1	-1.7123		1-acyl-sn-glycerol-3-phosphate acyltransferase 4		AT3G18850	LPAT5	lysophosphatidyl acyltransferase 5
GRMZM2G305115	chr6	157564314	157569599	-1.1	-2.0884		hypothetical protein LOC100382232		AT1G08450	AtCRT3,CRT3,EBS2,PSL1	calreticulin 3
GRMZM2G371058	chr6	149124354	149125788	-1.2			dof domain, zinc finger family protein		AT3G52440	0	Dof-type zinc finger DNA-binding family protein
GRMZM2G424053	chr6	157770540	157775279	-1.2			thioredoxin h1 protein		0	0	0
GRMZM2G159169	chr6	159177480	159179985	-1.2			DNA binding		0	0	0
GRMZM2G093441	chr6	161894274	161901390	-1.2			catalytic activity		AT5G53050	0	alpha/beta-Hydrolases superfamily protein
GRMZM2G007038	chr6	141685611	141689986	-1.2	-2.07922		translation initiation factor activity		AT1G17220	FUG1	Translation initiation factor 2, small GTP-binding protein
GRMZM2G062577	chr6	147690396	147694008	-1.2	-1.64404		anther-specific proline-rich protein APG		AT1G71691	0	GDSL-like Lipase/Acylhydrolase superfamily protein
GRMZM2G468535	chr6	153252044	153255958	-1.2	-1.7727		protein binding		AT5G07120	SNX2b	sorting nexin 2B
GRMZM2G041697	chr6	155979311	155994089	-1.2	-2.00064		transcription elongation regulator activity		AT1G65440	GTB1	global transcription factor group B1
GRMZM2G427618	chr6	158507501	158509345	-1.2	-1.48558		gibberellin 2-beta-dioxygenase		AT1G78440	ATGA2OX1,GA2OX1	Arabidopsis thaliana gibberellin 2-oxidase 1
GRMZM2G043435	chr6	159845289	159856611	-1.2	-2.13771		respiratory burst oxidase-like protein C		AT1G64060	ATRBOH F,ATRBOHF,RBOH F,RBOHAP108,RBOHF	respiratory burst oxidase protein F
GRMZM2G010349	chr6	162373288	162386601	-1.2	-1.46508		protein kinase activity		AT1G68830	STN7	STT7 homolog STN7
GRMZM2G320399	chr6	162682754	162690139	-1.2	-1.47926		protein binding		AT3G18290	BTS,EMB2454	zinc finger protein-related
GRMZM2G175860	chr6	148303288	148305202	-1.3			hypothetical protein LOC100273460		AT5G25530	0	DNAJ heat shock family protein
GRMZM2G160354	chr6	152257012	152257787	-1.3			Hypothetical protein LOC100384467		0	0	0
GRMZM2G002128	chr6	148827267	148829611	-1.3	-1.52532		hypothetical protein LOC100280222	MYB	AT2G38090	0	Duplicated homeodomain-like superfamily protein
GRMZM2G128315	chr6	154164366	154168121	-1.3	-2.11983		protein kinase activity		AT3G56370	0	Leucine-rich repeat protein kinase family protein
GRMZM2G460617	chr6	152250982	152251878	-1.4			Hypothetical protein LOC100274513		0	0	0
GRMZM2G143791	chr6	158281200	158283732	-1.4			hypothetical protein LOC100279409		AT1G18650	PDCB3	plasmodesmata callose-binding protein 3
GRMZM2G164676	chr6	161554683	161619047	-1.4			hydrolase activity, hydrolyzing O-glycosyl compounds		AT1G72990	BGAL17	beta-galactosidase 17
GRMZM2G077278	chr6	159590394	159594915	-1.4	-1.88612		hypothetical protein LOC100192108		AT3G01090	AKIN10,KIN10,SNRK1.1	SNF1 kinase homolog 10
GRMZM2G162127	chr6	155173950	155175125	-1.5			hypothetical protein LOC100275989		0	0	0
GRMZM2G176651	chr6	145527645	145529963	-1.5	-3.37611		hypothetical protein LOC100383537		AT1G03440	0	Leucine-rich repeat (LRR) family protein
GRMZM2G134753	chr6	152141025	152152915	-1.5	-1.91183		hypothetical protein LOC100279473		AT2G39340	0	SAC3/GANP/Nin1/mts3/eIF-3 p25 family
GRMZM2G361064	chr6	154130608	154132782	-1.5	-1.86426		alpha-expansin 5		AT2G40610	ATEXP8,ATEXPA8,ATHEXP ALPHA 1.11,EXP8,EXPA8	expansin A8
GRMZM2G074792	chr6	158222380	158226348	-1.5	-1.28107		Full-length cDNA clone ZM_BFb0226I01		AT4G07960	ATCSLC12,CSLC12	Cellulose-synthase-like C12
GRMZM2G141731	chr6	159201666	159203366	-1.5	-1.3034		cyclic phosphodiesterase		AT4G18930	0	RNA ligase/cyclic nucleotide phosphodiesterase family protein
GRMZM5G820401	chr6	159713666	159717301	-1.6			hypothetical protein LOC100381942		AT4G18820	0	AAA-type ATPase family protein
GRMZM2G176217	chr6	158449725	158452070	-1.6	-3.00495		GTPase activity		AT4G28950	ARAC7,ATRAC7,ATROP9,RAC7,ROP9	RHO-related protein from plants 9
GRMZM2G043943	chr6	160333154	160335343	-1.6	-2.80959		cell wall		AT5G19730	0	Pectin lyase-like superfamily protein
GRMZM2G101270	chr6	159717486	159719492	-1.7			nucleotide binding		AT4G18820	0	AAA-type ATPase family protein
GRMZM2G066575	chr6	152181905	152186892	-1.7	-2.66144		DNA binding		AT5G02950	0	Tudor/PWWP/MBT superfamily protein
GRMZM2G088409	chr6	152456859	152461962	-1.7	-2.92395		protein kinase activity		AT2G40120	0	Protein kinase superfamily protein
GRMZM2G145655	chr6	154892762	154893791	-1.7	-2.6497		hypothetical protein LOC100384603		AT2G38640	0	Protein of unknown function (DUF567)
GRMZM2G137498	chr6	142343946	142347368	-1.8	-1.65642		cytoplasm		AT3G57190	0	peptide chain release factor, putative
GRMZM2G041961	chr6	142402198	142405405	-1.9	-1.83712		lichenase-2		AT4G16260	0	Glycosyl hydrolase superfamily protein
AC210303.3_FG001	chr6	143696035	143696530	-1.9	-2.75936				AT1G03160.1	FZL	FZO-like
GRMZM2G000816	chr6	149671287	149674543	-1.9	-2.02355		transmembrane transport		AT3G59310	0	Eukaryotic protein of unknown function (DUF914)
GRMZM2G159008	chr6	161225557	161229370	-2			inositol or phosphatidylinositol phosphatase activity		AT1G71710	0	DNAse I-like superfamily protein
GRMZM2G025429	chr6	162742963	162744881	-2			product:isopentenyl transferase IPT8		AT1G68460	ATIPT1,IPT1	isopentenyltransferase 1
GRMZM2G041463	chr6	142254946	142258032	-2	-2.64319		CBL-interacting serine/threonine-protein kinase 15		AT5G58380	CIPK10,PKS2,SIP1,SNRK3.8	SOS3-interacting protein 1
GRMZM2G013657	chr6	143296685	143303409	-2	-2.43638		hypothetical protein LOC100279334	AP2-EREBP	AT2G41710	0	Integrase-type DNA-binding superfamily protein
GRMZM2G179279	chr6	145075492	145079441	-2	-2.99043		protein kinase activity		AT1G54820	0	Protein kinase superfamily protein
GRMZM2G039173	chr6	153623377	153625173	-2	-1.53744		membrane		AT2G30300	0	Major facilitator superfamily protein
GRMZM2G168898	chr6	159147009	159148433	-2	-1.51566		hemoglobin 2		AT2G16060	AHB1,ARATH GLB1,ATGLB1,GLB1,HB1,NSHB1	hemoglobin 1
GRMZM2G158972	chr6	161218278	161224733	-2	-2.49989		inositol or phosphatidylinositol phosphatase activity		AT1G71710	0	DNAse I-like superfamily protein
GRMZM2G174949	chr6	162131598	162137344	-2	-2.41898		Transcribed locus, strongly similar to XP_002441460.1 hypothetical protein SORBIDRAFT_09g027250 [Sorghum bicolor]		AT4G14368	0	Regulator of chromosome condensation (RCC1) family protein
GRMZM2G004909	chr6	162646836	162647576	-2.1			nonspecific lipid-transfer protein		AT3G18280	0	Bifunctional inhibitor/lipid-transfer protein/seed storage 2S albumin superfamily protein
GRMZM2G319109	chr6	143663383	143690661	-2.1	-2.8305		GTPase activity		AT1G03160	FZL	FZO-like
GRMZM2G060079	chr6	145269813	145277227	-2.1	-2.32317		iron ion binding		AT4G02940	0	oxidoreductase, 2OG-Fe(II) oxygenase family protein
GRMZM2G435475	chr6	158480026	158481157	-2.2			hypothetical protein LOC100275252		AT1G29160	0	Dof-type zinc finger DNA-binding family protein
GRMZM2G137118	chr6	149160373	149166844	-2.2	-4.10961		protein kinase activity		AT3G44200	ATNEK6,IBO1,NEK6	NIMA (never in mitosis, gene A)-related 6
GRMZM2G390334	chr6	141609968	141612220	-2.3			Clone 1475604 mRNA sequence		0	0	0
GRMZM2G020859	chr6	148361023	148371696	-2.4			potassium channel AKT2/3		AT4G22200	AKT2,AKT2/3,AKT3,KT2/3	potassium transport 2/3
GRMZM2G108723	chr6	151974336	151975014	-2.4					AT5G02580	0	Plant protein 1589 of unknown function
GRMZM2G070075	chr6	147711875	147722674	-2.4	-2.58502		Hypothetical protein LOC100278833		AT1G24160	0	0
GRMZM2G131756	chr6	149824318	149835274	-2.5	-3.61474		catalytic activity		AT2G36490	DML1,ROS1	demeter-like 1
GRMZM2G117410	chr6	155458228	155461657	-2.5	-2.48596		Putative uncharacterized protein		AT2G32760	0	0
GRMZM2G383623	chr6	156370632	156380926	-2.5	-2.1335		protein binding		AT5G48600	ATCAP-C,ATSMC3,ATSMC4,SMC3	structural maintenance of chromosome 3
AC215201.3_FG008	chr6	142096809	142097933	-2.8	-3.18217				AT2G40435.1	0	0
GRMZM2G389301	chr6	155738624	155739657	-2.9					AT3G63060	EDL3	EID1-like 3
GRMZM2G026927	chr6	153843385	153845019	-2.9	-3.51915		hypothetical protein LOC100216587	OFP	AT1G06920	ATOFP4,OFP4	ovate family protein 4
GRMZM2G033971	chr6	159376172	159377998	-2.9	-1.72878		catalytic activity		AT3G61770	0	Acid phosphatase/vanadium-dependent haloperoxidase-related protein
GRMZM2G097989	chr6	147060736	147062116	-3			glutathione transferase41		AT3G09270	ATGSTU8,GSTU8	glutathione S-transferase TAU 8
GRMZM2G059314	chr6	151454748	151457344	-3	-2.23377		LOC100279403		AT2G37790	0	NAD(P)-linked oxidoreductase superfamily protein
GRMZM2G001304	chr6	159251140	159256319	-3	-3.5464		catalytic activity		AT1G78580	ATTPS1,TPS1	trehalose-6-phosphate synthase
GRMZM2G133966	chr6	159247083	159249932	-3.1	-2.97077		catalytic activity		AT1G78580	ATTPS1,TPS1	trehalose-6-phosphate synthase
GRMZM2G170400	chr6	162306497	162311290	-3.1	-3.0989		hypothetical protein LOC100383478		AT3G18000	NMT1,PEAMT,XPL1	S-adenosyl-L-methionine-dependent methyltransferases superfamily protein
GRMZM2G117608	chr6	147330483	147334943	-3.3			cell death		AT4G02600	ATMLO1,MLO1	Seven transmembrane MLO family protein
GRMZM2G318992	chr6	152318253	152321092	-3.5	-4.607		Transcribed locus, strongly similar to XP_002441239.1 hypothetical protein SORBIDRAFT_09g022910 [Sorghum bicolor]		AT1G09720	0	Kinase interacting (KIP1-like) family protein
GRMZM2G701218	chr6	155178001	155181206	-3.6	-5.0194		metalloendopeptidase activity		AT5G18240	ATMYR1,MYR1	myb-related protein 1
GRMZM2G037545	chr6	156692839	156694835	-3.6	-3.3335		hypothetical protein LOC100217043		AT2G15490	UGT73B4	UDP-glycosyltransferase 73B4
GRMZM2G154946	chr6	144279933	144287167	-4.1	-3.28417		nucleic acid binding	SNF2	AT1G05490	chr31	chromatin remodeling 31
GRMZM2G043695	chr6	159858342	159859883	-4.6			TSA: Zea mays contig06617, mRNA sequence		AT3G16520	UGT88A1	UDP-glucosyl transferase 88A1
GRMZM2G360191	chr6	143755180	143756055		7.00232				AT4G02810	0	Protein of unknown function (DUF3049)
GRMZM2G042154	chr6	146616069	146617318		-2.40956		transporter activity		AT1G68570	0	Major facilitator superfamily protein
AC188838.3_FG005	chr6	150658552	150660183		1.77795				AT2G16570.1	ASE1,ATASE,ATASE1	GLN phosphoribosyl pyrophosphate amidotransferase 1
GRMZM2G066153	chr6	150736517	150739528		-2.51542		phosphoribosylanthranilate transferase		AT1G22610	0	C2 calcium/lipid-binding plant phosphoribosyltransferase family protein
GRMZM2G069503	chr6	157495435	157497290		4.26472		lipid metabolic process		AT5G45910	0	GDSL-like Lipase/Acylhydrolase superfamily protein
GRMZM2G170625	chr6	157665759	157668873		-2.43977		hypothetical protein LOC100272821		AT1G19715	0	Mannose-binding lectin superfamily protein
GRMZM2G102863	chr6	158758321	158759853		7.4075		methyltransferase activity		AT4G35160	0	O-methyltransferase family protein
GRMZM2G175232	chr6	162109178	162110628		-1.50513		hypothetical protein LOC100382234	MYB	AT5G26660	ATMYB86,MYB86	myb domain protein 86

## Sheet: 72h S v C
Gene	Chromosome	Gene Start	Gene End	B73	Mo18W		Maize Annotation	TF Family	Arabidopsis Best Hit
GRMZM2G090245	chr6	161451718	161452634	13.8	11.3849		hypothetical protein LOC100191976		AT1G72610	ATGER1,GER1,GLP1	germin-like protein 1
GRMZM2G137535	chr6	142310594	142315324	9.1	9.3217		lichenase-2		AT4G16260	0	Glycosyl hydrolase superfamily protein
GRMZM2G066432	chr6	152167000	152169513	8	5.29735		protein kinase APK1B		AT3G07070	0	Protein kinase superfamily protein
GRMZM2G100727	chr6	150293707	150295055	7.6	2.67473		DNA binding	AP2-EREBP	AT5G61890	0	Integrase-type DNA-binding superfamily protein
GRMZM2G354338	chr6	142866545	142867211	6.6	8.8219		hypothetical protein LOC100275015		0	0	0
GRMZM2G000842	chr6	149527987	149534093	6			DNA binding	bZIP	AT1G08320	bZIP21,TGA9	bZIP transcription factor family protein
GRMZM2G004795	chr6	160013893	160016282	6	7.99468		CCCH transcription factor	C3H	AT2G19810	0	CCCH-type zinc finger family protein
AC231755.1_FG010	chr6	159257289	159257810	5.1			0		0	0	0
GRMZM2G091201	chr6	149353219	149354478	5	4.88197		DNA binding protein	MYB-related	AT5G04760	0	Duplicated homeodomain-like superfamily protein
GRMZM2G386674	chr6	159117664	159118989	4.6	5.76936		seed specific protein Bn15D17A (LOC100283251), mRNA		AT3G02550	LBD41	LOB domain-containing protein 41
GRMZM2G066029	chr6	147379601	147380646	4.4	6.46593		auxin-inducible protein		0	0	0
GRMZM2G169966	chr6	153264614	153267678	4.2			transcription factor activity	WRKY	AT2G38470	ATWRKY33,WRKY33	WRKY DNA-binding protein 33
GRMZM2G127350	chr6	153314431	153318770	4.2	5.38931		transaminase activity		AT3G08860	PYD4	PYRIMIDINE 4
GRMZM2G140752	chr6	155625049	155628293	3.7	2.3977		protein kinase activity		AT4G05200	CRK25	cysteine-rich RLK (RECEPTOR-like protein kinase) 25
GRMZM2G591714	chr6	151243105	151243752	3.6			Putative uncharacterized protein		0	0	0
GRMZM2G126079	chr6	161054090	161061292	3.6	3.88413		hypothetical protein LOC100273921		AT4G13350	NIG	NSP (nuclear shuttle protein)-interacting GTPase
AC235543.1_FG002	chr6	148720359	148723668	3.5	3.17435		0		AT2G38060.1	PHT4;2	phosphate transporter 4;2
GRMZM5G856297	chr6	150889711	150892897	3.5	1.69257		hypothetical protein LOC100193383		0	0	0
GRMZM2G332107	chr6	144413748	144434924	3.3	4.42437		protein kinase activity		AT1G70520	CRK2	cysteine-rich RLK (RECEPTOR-like protein kinase) 2
GRMZM5G863420	chr6	161477481	161478917	3.3	2.11243		transcription factor activity		AT5G64810	ATWRKY51,WRKY51	WRKY DNA-binding protein 51
GRMZM2G180328	chr6	147868257	147870276	3.2	1.32565		hypothetical protein LOC100216773	NAC	AT1G01720	ANAC002,ATAF1	NAC (No Apical Meristem) domain transcriptional regulator superfamily protein
GRMZM2G132212	chr6	160234513	160238118	3.2	1.67		protein kinase activity		AT5G25930	0	Protein kinase family protein with leucine-rich repeat domain
AC187896.3_FG006	chr6	158622715	158622999	3	6.56726		0		0	0	0
GRMZM2G039113	chr6	142567301	142569532	2.9			tangled1		AT3G05330	ATN,ATTAN	cyclin family
GRMZM2G125034	chr6	153784123	153787056	2.8			ubiquitin ligase complex		AT5G01830	0	ARM repeat superfamily protein
GRMZM2G126302	chr6	147391102	147392151	2.7			hypothetical protein LOC100279127		AT3G57500	0	0
GRMZM2G167673	chr6	154840411	154841792	2.7	2.55914		monooxygenase activity		AT5G24910	CYP714A1	cytochrome P450, family 714, subfamily A, polypeptide 1
AC206165.3_FG019	chr6	159663306	159664803	2.7	3.28849		0		0	0	0
GRMZM2G152051	chr6	149902493	149903718	2.6			hypothetical protein LOC100381430		0	0	0
GRMZM2G121262	chr6	161720046	161724633	2.5			DNA binding		AT5G26680	0	5\'-3\' exonuclease family protein
GRMZM5G892879	chr6	161824749	161827639	2.5	4.91917		calmodulin binding protein		AT1G72670	iqd8	IQ-domain 8
GRMZM2G169953	chr6	153262386	153263055	2.4			TSA: Zea mays contig00935, mRNA sequence		AT2G30230	0	0
GRMZM2G080045	chr6	152507125	152510043	2.4	2.55916		hypothetical protein LOC100279304		AT2G38290	AMT2,AMT2;1,ATAMT2	ammonium transporter 2
GRMZM2G340807	chr6	142561405	142562646	2.3	3.38273		polcalcin Jun o 2		AT1G24620	0	EF hand calcium-binding protein family
GRMZM2G362926	chr6	143073021	143074402	2.2			hypothetical protein LOC100273951		0	0	0
GRMZM2G047677	chr6	153087593	153088791	2.1	1.49897		hypothetical protein LOC100216590		AT5G05440	PYL5,RCAR8	Polyketide cyclase/dehydrase and lipid transport superfamily protein
AC206165.3_FG007	chr6	159616925	159618583	2			0		AT5G45710.1	AT-HSFA4C,HSFA4C,RHA1	winged-helix DNA-binding transcription factor family protein
AC206788.3_FG015	chr6	159888720	159892225	2			0		AT3G16520.3	UGT88A1	UDP-glucosyl transferase 88A1
GRMZM2G005715	chr6	157550966	157552127	2	-6.29759		hypothetical protein LOC100277515		AT5G36710	0	0
GRMZM2G012724	chr6	141413048	141415248	1.9			WRKY53 - superfamily of TFs having WRKY and zinc finger domains	WRKY	AT2G38470	ATWRKY33,WRKY33	WRKY DNA-binding protein 33
GRMZM2G132478	chr6	142641698	142644047	1.9			hypothetical protein LOC100191675		AT3G56630	CYP94D2	cytochrome P450, family 94, subfamily D, polypeptide 2
GRMZM2G323757	chr6	145492110	145493716	1.9			0		AT1G03220	0	Eukaryotic aspartyl protease family protein
GRMZM2G100639	chr6	153742052	153747065	1.9			ROA protein 1		AT5G46280	MCM3	Minichromosome maintenance (MCM2/3/5) family protein
GRMZM2G173630	chr6	146118598	146121163	1.9	1.95229		metabolic process		AT5G27320	ATGID1C,GID1C	alpha/beta-Hydrolases superfamily protein
GRMZM2G044512	chr6	155404219	155406377	1.9	2.16762		hypothetical protein LOC100191714		AT4G18380	0	F-box family protein
GRMZM5G817395	chr6	144849169	144853393	1.8			kinesin-4		0	0	0
GRMZM2G166452	chr6	156488330	156489232	1.8	1.32865		membrane		0	0	0
GRMZM2G159032	chr6	161231386	161234113	1.7			histone deacetylase103		AT3G44750	ATHD2A,HD2A,HDA3,HDT1	histone deacetylase 3
GRMZM2G153358	chr6	147913391	147916344	1.6			seven-transmembrane-domain protein 1		AT1G21460	0	Nodulin MtN3 family protein
GRMZM2G135165	chr6	150367837	150369671	1.6			hypothetical protein LOC100384836		AT5G17210	0	Protein of unknown function (DUF1218)
GRMZM2G410812	chr6	153468889	153472025	1.6			ATP binding		AT2G35110	GRL,NAP1,NAPP	transcription activators
GRMZM2G153333	chr6	147908766	147912501	1.6	1.86157		Transcribed locus, moderately similar to XP_002439827.1 hypothetical protein SORBIDRAFT_09g020850 [Sorghum bicolor]	GRAS	AT1G21450	SCL1	SCARECROW-like 1
AC235543.1_FG003	chr6	148703816	148706201	1.6	2.65112		0		AT4G37300.1	MEE59	maternal effect embryo arrest 59
GRMZM2G171139	chr6	149718098	149720707	1.6	2.81525		hypothetical protein LOC100278714		AT2G27690	CYP94C1	cytochrome P450, family 94, subfamily C, polypeptide 1
GRMZM2G305159	chr6	156210680	156218172	1.6	2.73953		catalytic activity		AT2G41560	ACA4	autoinhibited Ca(2+)-ATPase, isoform 4
GRMZM2G129166	chr6	155070055	155071173	1.5			TSA: Zea mays contig52972, mRNA sequence		0	0	0
GRMZM2G357834	chr6	141509853	141511270	1.5	1.31925		0		AT5G01740	0	Nuclear transport factor 2 (NTF2) family protein
GRMZM2G161534	chr6	149942002	149944565	1.5	3.47816		LOC100279613		AT5G01260	0	Carbohydrate-binding-like fold
GRMZM2G392918	chr6	149328690	149329942	1.4			Full-length cDNA clone ZM_BFb0201G13		AT3G11600	0	0
GRMZM2G004932	chr6	160034201	160039816	1.4	1.38363		6-phosphofructokinase activity		AT4G26270	PFK3	phosphofructokinase 3
GRMZM2G062577	chr6	147690396	147694008	1.3			anther-specific proline-rich protein APG		AT1G71691	0	GDSL-like Lipase/Acylhydrolase superfamily protein
GRMZM2G127297	chr6	153309231	153314326	1.3			protein transporter		AT2G38410	0	ENTH/VHS/GAT family protein
GRMZM2G107739	chr6	153498773	153503669	1.3			hypothetical protein LOC100384690		AT3G08860	PYD4	PYRIMIDINE 4
GRMZM2G104955	chr6	158119282	158125789	1.3	1.4532		Transcribed locus, strongly similar to XP_002441360.1 hypothetical protein SORBIDRAFT_09g025190 [Sorghum bicolor]		AT3G22270	0	Topoisomerase II-associated protein PAT1
GRMZM2G111017	chr6	161655482	161658503	1.3	2.99451		transporter activity		AT5G56450	0	Mitochondrial substrate carrier family protein
GRMZM2G153075	chr6	147900966	147905245	1.2			F-box protein FBL2		AT1G21410	SKP2A	F-box/RNI-like superfamily protein
GRMZM2G121208	chr6	161707196	161710457	1.2	3.42876		hypothetical protein LOC100276634		AT2G26070	RTE1	Protein of unknown function (DUF778)
GRMZM2G140609	chr6	152207146	152209265	1.1			hypothetical protein LOC100192600		AT5G02960	0	Ribosomal protein S12/S23 family protein
GRMZM2G140721	chr6	155610209	155616498	1.1			hypothetical protein LOC100280312		AT4G05200	CRK25	cysteine-rich RLK (RECEPTOR-like protein kinase) 25
GRMZM2G120173	chr6	158403020	158409219	1.1			Clone 323208 mRNA sequence		0	0	0
GRMZM2G015100	chr6	156927300	156931413	1.1	1.39886		hypothetical protein LOC100279480		AT1G03530	ATNAF1,NAF1	nuclear assembly factor 1
GRMZM2G177386	chr6	161548061	161551449	1.1	1.95715		catalytic activity		AT1G72770	HAB1	homology to ABI1
GRMZM2G041463	chr6	142254946	142258032	-1			CBL-interacting serine/threonine-protein kinase 15		AT5G58380	CIPK10,PKS2,SIP1,SNRK3.8	SOS3-interacting protein 1
GRMZM2G053921	chr6	143344450	143348427	-1.1			hypothetical protein LOC100194280		AT1G64890	0	Major facilitator superfamily protein
AC210303.3_FG001	chr6	143696035	143696530	-1.1	-1.92376		0		AT1G03160.1	FZL	FZO-like
GRMZM2G179301	chr6	145087390	145092573	-1.1	-1.29284		hydrolase activity		AT3G23600	0	alpha/beta-Hydrolases superfamily protein
GRMZM2G089136	chr6	156255713	156258890	-1.1	-1.96163		phosphoglycerate kinase		AT1G56190	0	Phosphoglycerate kinase family protein
GRMZM2G160354	chr6	152257012	152257787	-1.2			Hypothetical protein LOC100384467		0	0	0
AC215201.3_FG005	chr6	142082329	142086400	-1.2	-1.22482		0		AT2G28000.1	CH-CPN60A,CPN60A,SLP	chaperonin-60alpha
AC212068.4_FG005	chr6	145187940	145190666	-1.2	-1.79622		0		AT1G54790.3	0	GDSL-like Lipase/Acylhydrolase superfamily protein
GRMZM2G121514	chr6	147221316	147226156	-1.2	-1.61327		hydrolase activity, hydrolyzing O-glycosyl compounds		AT1G65590	ATHEX1,HEXO3	beta-hexosaminidase 3
GRMZM2G134846	chr6	158475830	158477797	-1.2	-1.15697		0		0	0	0
GRMZM2G162127	chr6	155173950	155175125	-1.3			hypothetical protein LOC100275989		0	0	0
GRMZM2G067122	chr6	148959788	148962124	-1.3	-1.67341		hypothetical protein LOC100273274		AT1G07280	0	Tetratricopeptide repeat (TPR)-like superfamily protein
GRMZM2G176217	chr6	158449725	158452070	-1.3	-1.56313		GTPase activity		AT4G28950	ARAC7,ATRAC7,ATROP9,RAC7,ROP9	RHO-related protein from plants 9
GRMZM2G175860	chr6	148303288	148305202	-1.4			hypothetical protein LOC100273460		AT5G25530	0	DNAJ heat shock family protein
GRMZM2G460617	chr6	152250982	152251878	-1.4			Hypothetical protein LOC100274513		0	0	0
GRMZM2G070192	chr6	158268135	158269653	-1.4			hypothetical protein LOC100278406 (LOC100278406), mRNA		AT1G69320	CLE10	CLAVATA3/ESR-RELATED 10
GRMZM2G319109	chr6	143663383	143690661	-1.4	-1.64574		GTPase activity		AT1G03160	FZL	FZO-like
GRMZM2G082037	chr6	156739399	156741404	-1.4	-1.8672		hypothetical protein LOC100273043		AT2G36800	DOGT1,UGT73C5	don-glucosyltransferase 1
GRMZM2G088409	chr6	152456859	152461962	-1.5			protein kinase activity		AT2G40120	0	Protein kinase superfamily protein
GRMZM2G039173	chr6	153623377	153625173	-1.5	-2.29495		membrane		AT2G30300	0	Major facilitator superfamily protein
GRMZM2G701218	chr6	155178001	155181206	-1.5	-1.61494		metalloendopeptidase activity		AT5G18240	ATMYR1,MYR1	myb-related protein 1
GRMZM2G074792	chr6	158222380	158226348	-1.5	-1.45415		Full-length cDNA clone ZM_BFb0226I01		AT4G07960	ATCSLC12,CSLC12	Cellulose-synthase-like C12
GRMZM2G441325	chr6	158647498	158653792	-1.5	-1.42649		auxin response factor 23		AT2G33860	ARF3,ETT	Transcriptional factor B3 family protein / auxin-responsive factor AUX/IAA-related
GRMZM2G070075	chr6	147711875	147722674	-1.6			Hypothetical protein LOC100278833		AT1G24160	0	0
GRMZM2G179279	chr6	145075492	145079441	-1.6	-1.8183		protein kinase activity		AT1G54820	0	Protein kinase superfamily protein
GRMZM2G002128	chr6	148827267	148829611	-1.6	-1.94679		hypothetical protein LOC100280222	MYB	AT2G38090	0	Duplicated homeodomain-like superfamily protein
GRMZM2G089895	chr6	156591058	156593132	-1.6	-1.37485		LOC100284675		AT1G05260	RCI3,RCI3A	Peroxidase superfamily protein
GRMZM2G140805	chr6	155645783	155647681	-1.7	-1.96737		nodulin-like protein		AT5G07050	0	nodulin MtN21 /EamA-like transporter family protein
GRMZM2G424053	chr6	157770540	157775279	-1.7	-1.34686		thioredoxin h1 protein		0	0	0
GRMZM2G159169	chr6	159177480	159179985	-1.8			DNA binding		0	0	0
GRMZM2G168898	chr6	159147009	159148433	-1.8	-1.21592		hemoglobin 2		AT2G16060	AHB1,ARATH GLB1,ATGLB1,GLB1,HB1,NSHB1	hemoglobin 1
GRMZM2G137118	chr6	149160373	149166844	-1.9	-2.62727		protein kinase activity		AT3G44200	ATNEK6,IBO1,NEK6	NIMA (never in mitosis, gene A)-related 6
GRMZM2G141731	chr6	159201666	159203366	-1.9	-2.87876		cyclic phosphodiesterase		AT4G18930	0	RNA ligase/cyclic nucleotide phosphodiesterase family protein
GRMZM2G060079	chr6	145269813	145277227	-2	-2.53682		iron ion binding		AT4G02940	0	oxidoreductase, 2OG-Fe(II) oxygenase family protein
GRMZM2G176651	chr6	145527645	145529963	-2	-2.43348		hypothetical protein LOC100383537		AT1G03440	0	Leucine-rich repeat (LRR) family protein
GRMZM2G090034	chr6	161464139	161465906	-2.1			GTPase activity		AT4G09720	ATRABG3A,RABG3A	RAB GTPase homolog G3A
GRMZM2G117410	chr6	155458228	155461657	-2.1	-2.37429		Putative uncharacterized protein		AT2G32760	0	0
GRMZM2G020859	chr6	148361023	148371696	-2.2			potassium channel AKT2/3		AT4G22200	AKT2,AKT2/3,AKT3,KT2/3	potassium transport 2/3
GRMZM2G361064	chr6	154130608	154132782	-2.2	-2.18841		alpha-expansin 5		AT2G40610	ATEXP8,ATEXPA8,ATHEXP ALPHA 1.11,EXP8,EXPA8	expansin A8
GRMZM2G000816	chr6	149671287	149674543	-2.4			transmembrane transport		AT3G59310	0	Eukaryotic protein of unknown function (DUF914)
GRMZM2G159008	chr6	161225557	161229370	-2.5			inositol or phosphatidylinositol phosphatase activity		AT1G71710	0	DNAse I-like superfamily protein
GRMZM2G041961	chr6	142402198	142405405	-2.5	-3.94567		lichenase-2		AT4G16260	0	Glycosyl hydrolase superfamily protein
GRMZM2G097989	chr6	147060736	147062116	-2.6			glutathione transferase41		AT3G09270	ATGSTU8,GSTU8	glutathione S-transferase TAU 8
GRMZM2G145655	chr6	154892762	154893791	-2.6	-3.66349		hypothetical protein LOC100384603		AT2G38640	0	Protein of unknown function (DUF567)
GRMZM2G133966	chr6	159247083	159249932	-2.6	-3.38929		catalytic activity		AT1G78580	ATTPS1,TPS1	trehalose-6-phosphate synthase
GRMZM2G001304	chr6	159251140	159256319	-2.6	-3.33116		catalytic activity		AT1G78580	ATTPS1,TPS1	trehalose-6-phosphate synthase
GRMZM2G026927	chr6	153843385	153845019	-2.7	-4.87318		hypothetical protein LOC100216587	OFP	AT1G06920	ATOFP4,OFP4	ovate family protein 4
GRMZM2G390334	chr6	141609968	141612220	-2.8			Clone 1475604 mRNA sequence		0	0	0
GRMZM2G318992	chr6	152318253	152321092	-2.8	-1.89335		Transcribed locus, strongly similar to XP_002441239.1 hypothetical protein SORBIDRAFT_09g022910 [Sorghum bicolor]		AT1G09720	0	Kinase interacting (KIP1-like) family protein
GRMZM2G033971	chr6	159376172	159377998	-3.1	-2.1334		catalytic activity		AT3G61770	0	Acid phosphatase/vanadium-dependent haloperoxidase-related protein
AC215201.3_FG008	chr6	142096809	142097933	-3.2	-2.36175		0		AT2G40435.1	0	0
GRMZM2G059314	chr6	151454748	151457344	-3.5	-3.84218		LOC100279403		AT2G37790	0	NAD(P)-linked oxidoreductase superfamily protein
GRMZM2G108723	chr6	151974336	151975014	-4			0		AT5G02580	0	Plant protein 1589 of unknown function
GRMZM2G037545	chr6	156692839	156694835	-4.9	-3.32624		hypothetical protein LOC100217043		AT2G15490	UGT73B4	UDP-glycosyltransferase 73B4
GRMZM2G043695	chr6	159858342	159859883	-6.9	-1.44257		TSA: Zea mays contig06617, mRNA sequence		AT3G16520	UGT88A1	UDP-glucosyl transferase 88A1
GRMZM2G132461	chr6	142646692	142648560		-1.53584		hypothetical protein LOC100273477		AT2G38750	ANNAT4	annexin 4
GRMZM2G036940	chr6	142751000	142753570		-1.24857		ATPase, coupled to transmembrane movement of substances		AT5G19410	0	ABC-2 type transporter family protein
GRMZM5G869840	chr6	142870367	142875598		1.72672		0		AT3G49310	0	Major facilitator superfamily protein
GRMZM2G149392	chr6	142947710	142950875		1.66824		TSA: Zea mays contig63177, mRNA sequence		AT4G25330	0	0
GRMZM2G305851	chr6	143138266	143147623		-1.49951		LOC100276525		AT5G12470	0	Protein of unknown function (DUF3411)
GRMZM2G109352	chr6	143868751	143873216		-1.62876		Transcribed locus, strongly similar to XP_002441047.1 hypothetical protein SORBIDRAFT_09g019340 [Sorghum bicolor]		AT2G41770	0	Protein of unknown function (DUF288)
GRMZM5G849275	chr6	144668228	144668416		1.39525		Putative uncharacterized protein		0	0	0
GRMZM2G087758	chr6	144773819	144780194		-1.37673		dnaJ domain containing protein		AT3G05345	0	Chaperone DnaJ-domain superfamily protein
GRMZM2G025074	chr6	146462466	146475721		1.52354		TSA: Zea mays contig08870, mRNA sequence		AT4G02880	0	0
AC209636.2_FG003	chr6	146567633	146568712		-1.15566		0		AT5G16080.1	AtCXE17,CXE17	carboxyesterase 17
GRMZM2G042154	chr6	146616069	146617318		-2.28849		transporter activity		AT1G68570	0	Major facilitator superfamily protein
GRMZM2G045236	chr6	146895131	146899666		1.26554		DNA binding protein	bZIP	AT2G40950	BZIP17	Basic-leucine zipper (bZIP) transcription factor family protein
GRMZM2G425230	chr6	147393093	147393467		1.67134		0		0	0	0
GRMZM2G147867	chr6	147512405	147515068		1.16223		hypothetical protein LOC100192914	NAC	AT2G02450	anac034,ANAC035,LOV1,NAC035	NAC domain containing protein 35
GRMZM2G070199	chr6	147724800	147731064		-1.59213		hypothetical protein LOC100383938		AT1G22840	ATCYTC-A,CYTC-1	CYTOCHROME C-1
GRMZM2G370405	chr6	147732688	147733500		-1.52431		hypothetical protein LOC100384421		AT4G02360	0	Protein of unknown function, DUF538
GRMZM2G058472	chr6	147970989	147976196		-1.26994		LOC100286027		AT1G77130	GUX3,PGSIP2	plant glycogenin-like starch initiation protein 2
GRMZM2G175676	chr6	148244953	148248525		1.63849		nucleic acid binding		AT4G10110	0	RNA-binding (RRM/RBD/RNP motifs) family protein
GRMZM2G084899	chr6	148776822	148779310		-1.32463		Transcribed locus, moderately similar to NP_001055704.1 Os05g0450600 [Oryza sativa Japonica Group]		AT3G09070	0	Protein of unknown function (DUF740)
GRMZM2G106140	chr6	149467903	149473834		1.56314		hypothetical protein LOC100192686		AT2G27460	0	sec23/sec24 transport family protein
GRMZM2G106218	chr6	149478126	149484693		1.4375		hypothetical protein LOC100382900		AT1G27700	0	Syntaxin/t-SNARE family protein
AC188838.3_FG005	chr6	150658552	150660183		1.17569		0		AT2G16570.1	ASE1,ATASE,ATASE1	GLN phosphoribosyl pyrophosphate amidotransferase 1
GRMZM2G066153	chr6	150736517	150739528		-1.42555		phosphoribosylanthranilate transferase		AT1G22610	0	C2 calcium/lipid-binding plant phosphoribosyltransferase family protein
GRMZM2G067156	chr6	150803460	150806200		-1.12169		Clone 327712 mRNA sequence		AT5G59050	0	0
GRMZM2G059637	chr6	151462209	151465411		-1.23895		hypothetical protein LOC100191740		AT3G11430	ATGPAT5,GPAT5	glycerol-3-phosphate acyltransferase 5
GRMZM2G035922	chr6	151485680	151487932		1.63737		LOC100280699		AT3G55520	0	FKBP-like peptidyl-prolyl cis-trans isomerase family protein
GRMZM2G146219	chr6	151563477	151565368		-1.69913		LOC100276376		AT3G55420	0	0
GRMZM2G095588	chr6	152972289	152977983		1.14739		protein kinase activity		AT4G18640	MRH1	Leucine-rich repeat protein kinase family protein
GRMZM2G468535	chr6	153252044	153255958		-1.94316		protein binding		AT5G07120	SNX2b	sorting nexin 2B
GRMZM2G128315	chr6	154164366	154168121		-1.27826		protein kinase activity		AT3G56370	0	Leucine-rich repeat protein kinase family protein
GRMZM2G390436	chr6	154236164	154238380		1.12232		protein binding		AT3G10910	0	RING/U-box superfamily protein
GRMZM2G701201	chr6	154306967	154313849		-1.34918		hypothetical protein LOC100275543		AT1G51850	0	Leucine-rich repeat protein kinase family protein
GRMZM2G701206	chr6	154330872	154335437		1.32497		transposon protein CACTA, En/Spm sub-class		AT3G08670	0	0
GRMZM2G174610	chr6	154638206	154643200		2.76677		hypothetical protein LOC100273110	ABI3VP1	AT5G58280	0	AP2/B3-like transcriptional factor family protein
GRMZM2G116258	chr6	155589495	155593823		-1.24475		hypothetical protein LOC100193482		AT3G48730	GSA2	glutamate-1-semialdehyde 2,1-aminomutase 2
GRMZM2G175870	chr6	156036227	156042699		-1.79459		hypothetical protein LOC100274522	bZIP	AT2G16770	bZIP23	Basic-leucine zipper (bZIP) transcription factor family protein
GRMZM2G383623	chr6	156370632	156380926		-1.19686		protein binding		AT5G48600	ATCAP-C,ATSMC3,ATSMC4,SMC3	structural maintenance of chromosome 3
AC226373.2_FG010	chr6	156415329	156419381		1.12888		0		AT3G18640.1	0	Zinc finger C-x8-C-x5-C-x3-H type family protein
GRMZM2G073535	chr6	156519063	156521310		-1.17594		protein translation factor SUI1		AT1G54290	0	Translation initiation factor SUI1 family protein
GRMZM2G069503	chr6	157495435	157497290		4.57368		lipid metabolic process		AT5G45910	0	GDSL-like Lipase/Acylhydrolase superfamily protein
GRMZM2G305115	chr6	157564314	157569599		-1.27238		hypothetical protein LOC100382232		AT1G08450	AtCRT3,CRT3,EBS2,PSL1	calreticulin 3
GRMZM2G170625	chr6	157665759	157668873		-2.68149		hypothetical protein LOC100272821		AT1G19715	0	Mannose-binding lectin superfamily protein
GRMZM2G138067	chr6	157907508	157908526		-1.22445		hypothetical protein LOC100275527		AT3G15810	0	Protein of unknown function (DUF567)
GRMZM2G009717	chr6	157983354	157989292		1.11485		Transcribed locus, strongly similar to XP_002440052.1 hypothetical protein SORBIDRAFT_09g025120 [Sorghum bicolor]		AT5G46170	0	F-box family protein
GRMZM2G120151	chr6	158367934	158370996		-1.29987		TCP family transcription factor containing protein	TCP	AT5G60970	TCP5	TEOSINTE BRANCHED 1, cycloidea and PCF transcription factor 5
GRMZM2G435475	chr6	158480026	158481157		-2.69132		hypothetical protein LOC100275252		AT1G29160	0	Dof-type zinc finger DNA-binding family protein
GRMZM2G427618	chr6	158507501	158509345		-1.63627		gibberellin 2-beta-dioxygenase		AT1G78440	ATGA2OX1,GA2OX1	Arabidopsis thaliana gibberellin 2-oxidase 1
GRMZM2G124799	chr6	158841794	158843225		1.44237		methyltransferase activity		AT4G35160	0	O-methyltransferase family protein
GRMZM2G077278	chr6	159590394	159594915		-1.22555		hypothetical protein LOC100192108		AT3G01090	AKIN10,KIN10,SNRK1.1	SNF1 kinase homolog 10
GRMZM2G101282	chr6	159724265	159726740		1.52329		hypothetical protein LOC100274665		AT1G53400	0	Ubiquitin domain-containing protein
GRMZM2G168721	chr6	160476972	160477917		1.57455		0		AT3G16330	0	0
GRMZM2G360681	chr6	160621048	160624717		-1.11174		heat-shock protein 101		AT1G74310	ATHSP101,HOT1,HSP101	heat shock protein 101
GRMZM2G060817	chr6	160625203	160629814		1.13126		Hypothetical protein LOC100191510		AT1G15440	ATPWP2,PWP2	periodic tryptophan protein 2
GRMZM2G158972	chr6	161218278	161224733		-1.11453		inositol or phosphatidylinositol phosphatase activity		AT1G71710	0	DNAse I-like superfamily protein
GRMZM2G159404	chr6	161241895	161243732		-2.76339		UDP-glycosyltransferase/ transferase, transferring glycosyl groups		AT5G12890	0	UDP-Glycosyltransferase superfamily protein
GRMZM5G847982	chr6	161802643	161804514		-1.72499		hypothetical protein LOC100279454		AT5G56980	0	0
