# Supplementary material for: Genetic and Molecular Characterization of Submergence Response Identifies Subtol6 as a Major Submergence Tolerance Locus in Maize
Source: PLoS One. 2015 Mar 25;10(3):e0120385. doi: 10.1371/journal.pone.0120385 (PMC4373911; doi:10.1371/journal.pone.0120385)
Supplement: S5 File — (XLSX) [file pone.0120385.s022.xlsx]

## Sheet: B73 24h up
GO ID	Term	# of Annotated Genes	# of Significant Genes	Expected #	p-value
GO:0000003	reproduction	66	8	4.48	0.07589
GO:0001522	pseudouridine synthesis	8	1	0.54	0.43059
GO:0005976	polysaccharide metabolic process	21	2	1.43	0.4226
GO:0005984	disaccharide metabolic process	14	2	0.95	0.2452
GO:0005991	trehalose metabolic process	12	2	0.81	0.19382
GO:0005992	trehalose biosynthetic process	12	2	0.81	0.19382
GO:0006119	oxidative phosphorylation	8	1	0.54	0.43059
GO:0006464	cellular protein modification process	578	78	39.25	9.8e-11
GO:0006468	protein phosphorylation	512	72	34.77	1e-10
GO:0006470	protein dephosphorylation	11	2	0.75	0.16869
GO:0006486	protein glycosylation	6	1	0.41	0.34442
GO:0006629	lipid metabolic process	100	12	6.79	0.03639
GO:0006631	fatty acid metabolic process	12	2	0.81	0.19382
GO:0006633	fatty acid biosynthetic process	9	2	0.61	0.12055
GO:0006720	isoprenoid metabolic process	8	1	0.54	0.43059
GO:0006793	phosphorus metabolic process	616	78	41.83	2.5e-09
GO:0006796	phosphate-containing compound metabolic ...	616	78	41.83	2.5e-09
GO:0006855	drug transmembrane transport	13	3	0.88	0.05323
GO:0006857	oligopeptide transport	21	2	1.43	0.4226
GO:0006887	exocytosis	14	3	0.95	0.06446
GO:0006915	apoptotic process	59	8	4.01	0.04383
GO:0006952	defense response	148	12	10.05	0.30231
GO:0007154	cell communication	235	23	15.96	0.04455
GO:0007165	signal transduction	201	15	13.65	0.38961
GO:0007166	cell surface receptor signaling pathway	136	11	9.24	0.31672
GO:0007186	G-protein coupled receptor signaling pat...	135	11	9.17	0.30809
GO:0008037	cell recognition	30	7	2.04	0.00321
GO:0008152	metabolic process	2290	158	155.5	0.38967
GO:0008202	steroid metabolic process	8	1	0.54	0.43059
GO:0008219	cell death	64	8	4.35	0.06559
GO:0008299	isoprenoid biosynthetic process	8	1	0.54	0.43059
GO:0008380	RNA splicing	14	2	0.95	0.2452
GO:0008610	lipid biosynthetic process	30	3	2.04	0.33359
GO:0009063	cellular amino acid catabolic process	5	1	0.34	0.29659
GO:0009100	glycoprotein metabolic process	6	1	0.41	0.34442
GO:0009101	glycoprotein biosynthetic process	6	1	0.41	0.34442
GO:0009309	amine biosynthetic process	5	1	0.34	0.29659
GO:0009311	oligosaccharide metabolic process	15	2	1.02	0.27113
GO:0009312	oligosaccharide biosynthetic process	12	2	0.81	0.19382
GO:0009405	pathogenesis	19	3	1.29	0.1342
GO:0009607	response to biotic stimulus	7	3	0.48	0.00882
GO:0009617	response to bacterium	5	1	0.34	0.29659
GO:0009856	pollination	30	7	2.04	0.00321
GO:0009875	pollen-pistil interaction	30	7	2.04	0.00321
GO:0009987	cellular process	2177	157	147.83	0.1112
GO:0012501	programmed cell death	59	8	4.01	0.04383
GO:0015698	inorganic anion transport	13	3	0.88	0.05323
GO:0015893	drug transport	28	3	1.9	0.29538
GO:0015977	carbon fixation	6	1	0.41	0.34442
GO:0016054	organic acid catabolic process	5	1	0.34	0.29659
GO:0016265	death	64	8	4.35	0.06559
GO:0016310	phosphorylation	519	73	35.24	6.9e-11
GO:0016311	dephosphorylation	11	2	0.75	0.16869
GO:0016567	protein ubiquitination	22	5	1.49	0.01402
GO:0019538	protein metabolic process	1154	93	78.36	0.02223
GO:0019725	cellular homeostasis	37	4	2.51	0.24059
GO:0022414	reproductive process	31	7	2.11	0.00391
GO:0023052	signaling	201	15	13.65	0.38961
GO:0032446	protein modification by small protein co...	23	5	1.56	0.01695
GO:0032501	multicellular organismal process	307	23	20.85	0.3385
GO:0032787	monocarboxylic acid metabolic process	12	2	0.81	0.19382
GO:0032940	secretion by cell	18	3	1.22	0.11865
GO:0034637	cellular carbohydrate biosynthetic proce...	30	3	2.04	0.33359
GO:0036211	protein modification process	578	78	39.25	9.8e-11
GO:0042401	cellular biogenic amine biosynthetic pro...	5	1	0.34	0.29659
GO:0042493	response to drug	28	3	1.9	0.29538
GO:0042546	cell wall biogenesis	12	2	0.81	0.19382
GO:0043170	macromolecule metabolic process	1385	99	94.05	0.26857
GO:0043412	macromolecule modification	590	79	40.06	1e-10
GO:0043413	macromolecule glycosylation	6	1	0.41	0.34442
GO:0044237	cellular metabolic process	1501	108	101.93	0.22295
GO:0044238	primary metabolic process	1695	118	115.1	0.37243
GO:0044260	cellular macromolecule metabolic process	1160	93	78.77	0.02556
GO:0044262	cellular carbohydrate metabolic process	35	3	2.38	0.42805
GO:0044267	cellular protein metabolic process	934	88	63.42	0.00018
GO:0044282	small molecule catabolic process	5	1	0.34	0.29659
GO:0044700	single organism signaling	201	15	13.65	0.38961
GO:0044703	multi-organism reproductive process	30	7	2.04	0.00321
GO:0044706	multi-multicellular organism process	30	7	2.04	0.00321
GO:0044707	single-multicellular organism process	306	23	20.78	0.33252
GO:0044712	single-organism catabolic process	5	1	0.34	0.29659
GO:0044765	single-organism transport	356	26	24.17	0.37523
GO:0045333	cellular respiration	18	2	1.22	0.3483
GO:0045454	cell redox homeostasis	35	4	2.38	0.21093
GO:0046351	disaccharide biosynthetic process	12	2	0.81	0.19382
GO:0046395	carboxylic acid catabolic process	5	1	0.34	0.29659
GO:0046903	secretion	18	3	1.22	0.11865
GO:0048544	recognition of pollen	30	7	2.04	0.00321
GO:0048610	cellular process involved in reproductio...	31	7	2.11	0.00391
GO:0050794	regulation of cellular process	263	19	17.86	0.42318
GO:0051259	protein oligomerization	29	3	1.97	0.31447
GO:0051260	protein homooligomerization	29	3	1.97	0.31447
GO:0051704	multi-organism process	51	10	3.46	0.00185
GO:0051707	response to other organism	5	1	0.34	0.29659
GO:0055085	transmembrane transport	185	16	12.56	0.18612
GO:0070085	glycosylation	6	1	0.41	0.34442
GO:0070647	protein modification by small protein co...	23	5	1.56	0.01695
GO:0071704	organic substance metabolic process	1754	122	119.11	0.37298
GO:0072330	monocarboxylic acid biosynthetic process	9	2	0.61	0.12055
GO:1901606	alpha-amino acid catabolic process	5	1	0.34	0.29659

## Sheet: B73 24h down
GO ID	Term	# of Annotated Genes	# of Significant Genes	Expected #	p-value
GO:0001659	temperature homeostasis	264	25	18.16	0.0588
GO:0002250	adaptive immune response	60	6	4.13	0.2284
GO:0002252	immune effector process	60	6	4.13	0.2284
GO:0002376	immune system process	67	6	4.61	0.3123
GO:0002437	inflammatory response to antigenic stimu...	60	6	4.13	0.2284
GO:0002438	acute inflammatory response to antigenic...	60	6	4.13	0.2284
GO:0002443	leukocyte mediated immunity	60	6	4.13	0.2284
GO:0002449	lymphocyte mediated immunity	60	6	4.13	0.2284
GO:0002460	adaptive immune response based on somati...	60	6	4.13	0.2284
GO:0002524	hypersensitivity	60	6	4.13	0.2284
GO:0002526	acute inflammatory response	60	6	4.13	0.2284
GO:0005984	disaccharide metabolic process	14	2	0.96	0.2498
GO:0006066	alcohol metabolic process	7	2	0.48	0.0786
GO:0006260	DNA replication	16	2	1.1	0.3023
GO:0006399	tRNA metabolic process	41	4	2.82	0.3106
GO:0006576	cellular biogenic amine metabolic proces...	11	2	0.76	0.1722
GO:0006629	lipid metabolic process	100	9	6.88	0.2475
GO:0006644	phospholipid metabolic process	21	3	1.44	0.1717
GO:0006650	glycerophospholipid metabolic process	14	3	0.96	0.0665
GO:0006812	cation transport	107	11	7.36	0.1147
GO:0006813	potassium ion transport	33	6	2.27	0.0228
GO:0006818	hydrogen transport	5	2	0.34	0.041
GO:0006855	drug transmembrane transport	13	3	0.89	0.0549
GO:0006928	cellular component movement	55	10	3.78	0.0036
GO:0006950	response to stress	517	42	35.56	0.1321
GO:0006952	defense response	148	13	10.18	0.215
GO:0006954	inflammatory response	60	6	4.13	0.2284
GO:0006955	immune response	67	6	4.61	0.3123
GO:0007010	cytoskeleton organization	22	4	1.51	0.0599
GO:0007017	microtubule-based process	68	10	4.68	0.0165
GO:0007018	microtubule-based movement	53	9	3.65	0.0091
GO:0007155	cell adhesion	35	6	2.41	0.0299
GO:0008033	tRNA processing	13	2	0.89	0.2236
GO:0008037	cell recognition	30	4	2.06	0.1472
GO:0008219	cell death	64	6	4.4	0.2755
GO:0009072	aromatic amino acid family metabolic pro...	15	2	1.03	0.2761
GO:0009266	response to temperature stimulus	264	25	18.16	0.0588
GO:0009308	amine metabolic process	32	6	2.2	0.0198
GO:0009311	oligosaccharide metabolic process	15	2	1.03	0.2761
GO:0009314	response to radiation	8	2	0.55	0.1002
GO:0009409	response to cold	264	25	18.16	0.0588
GO:0009416	response to light stimulus	8	2	0.55	0.1002
GO:0009451	RNA modification	10	2	0.69	0.1472
GO:0009628	response to abiotic stimulus	277	27	19.05	0.0372
GO:0009636	response to toxic substance	24	3	1.65	0.226
GO:0009856	pollination	30	4	2.06	0.1472
GO:0009875	pollen-pistil interaction	30	4	2.06	0.1472
GO:0015672	monovalent inorganic cation transport	45	8	3.09	0.0104
GO:0015893	drug transport	28	3	1.93	0.3022
GO:0015992	proton transport	5	2	0.34	0.041
GO:0016064	immunoglobulin mediated immune response	60	6	4.13	0.2284
GO:0016068	type I hypersensitivity	60	6	4.13	0.2284
GO:0016265	death	64	6	4.4	0.2755
GO:0016999	antibiotic metabolic process	5	3	0.34	0.0029
GO:0017001	antibiotic catabolic process	5	3	0.34	0.0029
GO:0017144	drug metabolic process	5	3	0.34	0.0029
GO:0019321	pentose metabolic process	10	2	0.69	0.1472
GO:0019724	B cell mediated immunity	60	6	4.13	0.2284
GO:0022414	reproductive process	31	4	2.13	0.1605
GO:0022610	biological adhesion	35	6	2.41	0.0299
GO:0030029	actin filament-based process	19	4	1.31	0.0372
GO:0030036	actin cytoskeleton organization	19	4	1.31	0.0372
GO:0030653	beta-lactam antibiotic metabolic process	5	3	0.34	0.0029
GO:0030655	beta-lactam antibiotic catabolic process	5	3	0.34	0.0029
GO:0032501	multicellular organismal process	307	30	21.11	0.0278
GO:0032502	developmental process	5	1	0.34	0.2999
GO:0033865	nucleoside bisphosphate metabolic proces...	5	1	0.34	0.2999
GO:0033875	ribonucleoside bisphosphate metabolic pr...	5	1	0.34	0.2999
GO:0034032	purine nucleoside bisphosphate metabolic...	5	1	0.34	0.2999
GO:0042221	response to chemical stimulus	48	6	3.3	0.1084
GO:0042309	homoiothermy	264	25	18.16	0.0588
GO:0042493	response to drug	28	3	1.93	0.3022
GO:0042545	cell wall modification	18	3	1.24	0.1221
GO:0042592	homeostatic process	304	27	20.91	0.0952
GO:0043603	cellular amide metabolic process	13	3	0.89	0.0549
GO:0043605	cellular amide catabolic process	5	3	0.34	0.0029
GO:0044036	cell wall macromolecule metabolic proces...	16	2	1.1	0.3023
GO:0044106	cellular amine metabolic process	16	5	1.1	0.0034
GO:0044262	cellular carbohydrate metabolic process	35	4	2.41	0.2174
GO:0044699	single-organism process	1265	96	87	0.118
GO:0044703	multi-organism reproductive process	30	4	2.06	0.1472
GO:0044706	multi-multicellular organism process	30	4	2.06	0.1472
GO:0044707	single-multicellular organism process	306	30	21.05	0.0268
GO:0044710	single-organism metabolic process	648	52	44.57	0.1173
GO:0044763	single-organism cellular process	888	67	61.07	0.2009
GO:0046486	glycerolipid metabolic process	14	3	0.96	0.0665
GO:0046488	phosphatidylinositol metabolic process	11	2	0.76	0.1722
GO:0046677	response to antibiotic	20	3	1.38	0.1546
GO:0048544	recognition of pollen	30	4	2.06	0.1472
GO:0048610	cellular process involved in reproductio...	31	4	2.13	0.1605
GO:0048871	multicellular organismal homeostasis	264	25	18.16	0.0588
GO:0050826	response to freezing	264	25	18.16	0.0588
GO:0050896	response to stimulus	752	58	51.72	0.1726
GO:0051704	multi-organism process	51	5	3.51	0.2717
GO:0055114	oxidation-reduction process	382	32	26.27	0.1322
GO:0065008	regulation of biological quality	325	28	22.35	0.1196
GO:0072338	cellular lactam metabolic process	5	3	0.34	0.0029
GO:0072340	cellular lactam catabolic process	5	3	0.34	0.0029
GO:1901361	organic cyclic compound catabolic proces...	35	4	2.41	0.2174
GO:1901615	organic hydroxy compound metabolic proce...	7	2	0.48	0.0786

## Sheet: B73 72h down
GO ID	Term	# of Annotated Genes	# of Significant Genes	Expected #	p-value
GO:0000271	polysaccharide biosynthetic process	16	2	0.93	0.23873
GO:0001659	temperature homeostasis	264	29	15.4	0.00051
GO:0005975	carbohydrate metabolic process	144	12	8.4	0.13165
GO:0005984	disaccharide metabolic process	14	4	0.82	0.00708
GO:0005991	trehalose metabolic process	12	2	0.7	0.15223
GO:0005992	trehalose biosynthetic process	12	2	0.7	0.15223
GO:0006066	alcohol metabolic process	7	2	0.41	0.05854
GO:0006073	cellular glucan metabolic process	15	2	0.87	0.21669
GO:0006260	DNA replication	16	2	0.93	0.23873
GO:0006576	cellular biogenic amine metabolic proces...	11	2	0.64	0.13171
GO:0006629	lipid metabolic process	100	10	5.83	0.06405
GO:0006650	glycerophospholipid metabolic process	14	2	0.82	0.19485
GO:0006778	porphyrin-containing compound metabolic ...	5	1	0.29	0.25968
GO:0006779	porphyrin-containing compound biosynthet...	5	1	0.29	0.25968
GO:0006812	cation transport	107	9	6.24	0.16943
GO:0006813	potassium ion transport	33	5	1.92	0.04015
GO:0006818	hydrogen transport	5	2	0.29	0.03012
GO:0006855	drug transmembrane transport	13	4	0.76	0.00529
GO:0006915	apoptotic process	59	6	3.44	0.12682
GO:0006928	cellular component movement	55	6	3.21	0.09842
GO:0006950	response to stress	517	44	30.16	0.00459
GO:0006952	defense response	148	12	8.63	0.15174
GO:0007017	microtubule-based process	68	6	3.97	0.20298
GO:0007018	microtubule-based movement	53	5	3.09	0.19416
GO:0007155	cell adhesion	35	5	2.04	0.05003
GO:0008037	cell recognition	30	4	1.75	0.09398
GO:0008219	cell death	64	6	3.73	0.16722
GO:0009072	aromatic amino acid family metabolic pro...	15	2	0.87	0.21669
GO:0009250	glucan biosynthetic process	14	2	0.82	0.19485
GO:0009266	response to temperature stimulus	264	29	15.4	0.00051
GO:0009308	amine metabolic process	32	5	1.87	0.0357
GO:0009311	oligosaccharide metabolic process	15	4	0.87	0.00922
GO:0009312	oligosaccharide biosynthetic process	12	2	0.7	0.15223
GO:0009314	response to radiation	8	2	0.47	0.07512
GO:0009409	response to cold	264	29	15.4	0.00051
GO:0009416	response to light stimulus	8	2	0.47	0.07512
GO:0009628	response to abiotic stimulus	277	31	16.16	0.00023
GO:0009636	response to toxic substance	24	3	1.4	0.16139
GO:0009856	pollination	30	4	1.75	0.09398
GO:0009875	pollen-pistil interaction	30	4	1.75	0.09398
GO:0012501	programmed cell death	59	6	3.44	0.12682
GO:0015672	monovalent inorganic cation transport	45	7	2.62	0.01413
GO:0015893	drug transport	28	4	1.63	0.07674
GO:0015977	carbon fixation	6	2	0.35	0.04346
GO:0015979	photosynthesis	28	5	1.63	0.02102
GO:0015992	proton transport	5	2	0.29	0.03012
GO:0016051	carbohydrate biosynthetic process	37	4	2.16	0.16649
GO:0016265	death	64	6	3.73	0.16722
GO:0016999	antibiotic metabolic process	5	3	0.29	0.00179
GO:0017001	antibiotic catabolic process	5	3	0.29	0.00179
GO:0017144	drug metabolic process	5	3	0.29	0.00179
GO:0019748	secondary metabolic process	6	1	0.35	0.30293
GO:0022414	reproductive process	31	4	1.81	0.10322
GO:0022610	biological adhesion	35	5	2.04	0.05003
GO:0030029	actin filament-based process	19	2	1.11	0.30515
GO:0030036	actin cytoskeleton organization	19	2	1.11	0.30515
GO:0030653	beta-lactam antibiotic metabolic process	5	3	0.29	0.00179
GO:0030655	beta-lactam antibiotic catabolic process	5	3	0.29	0.00179
GO:0032501	multicellular organismal process	307	33	17.91	0.0003
GO:0033013	tetrapyrrole metabolic process	5	1	0.29	0.25968
GO:0033014	tetrapyrrole biosynthetic process	5	1	0.29	0.25968
GO:0033692	cellular polysaccharide biosynthetic pro...	16	2	0.93	0.23873
GO:0034637	cellular carbohydrate biosynthetic proce...	30	4	1.75	0.09398
GO:0040011	locomotion	6	1	0.35	0.30293
GO:0042221	response to chemical stimulus	48	7	2.8	0.01979
GO:0042309	homoiothermy	264	29	15.4	0.00051
GO:0042493	response to drug	28	4	1.63	0.07674
GO:0042592	homeostatic process	304	29	17.73	0.00469
GO:0043603	cellular amide metabolic process	13	3	0.76	0.03622
GO:0043605	cellular amide catabolic process	5	3	0.29	0.00179
GO:0044042	glucan metabolic process	15	2	0.87	0.21669
GO:0044106	cellular amine metabolic process	16	5	0.93	0.00165
GO:0044262	cellular carbohydrate metabolic process	35	7	2.04	0.00343
GO:0044264	cellular polysaccharide metabolic proces...	17	2	0.99	0.26088
GO:0044270	cellular nitrogen compound catabolic pro...	29	4	1.69	0.08515
GO:0044699	single-organism process	1265	77	73.79	0.33939
GO:0044703	multi-organism reproductive process	30	4	1.75	0.09398
GO:0044706	multi-multicellular organism process	30	4	1.75	0.09398
GO:0044707	single-multicellular organism process	306	33	17.85	0.00029
GO:0044710	single-organism metabolic process	648	49	37.8	0.02577
GO:0044723	single-organism carbohydrate metabolic p...	97	8	5.66	0.20249
GO:0046351	disaccharide biosynthetic process	12	2	0.7	0.15223
GO:0046486	glycerolipid metabolic process	14	2	0.82	0.19485
GO:0046677	response to antibiotic	20	3	1.17	0.10733
GO:0046700	heterocycle catabolic process	29	4	1.69	0.08515
GO:0048544	recognition of pollen	30	4	1.75	0.09398
GO:0048610	cellular process involved in reproductio...	31	4	1.81	0.10322
GO:0048871	multicellular organismal homeostasis	264	29	15.4	0.00051
GO:0050826	response to freezing	264	29	15.4	0.00051
GO:0050896	response to stimulus	752	60	43.86	0.00378
GO:0055114	oxidation-reduction process	382	28	22.28	0.11539
GO:0065007	biological regulation	580	42	33.83	0.07081
GO:0065008	regulation of biological quality	325	29	18.96	0.01185
GO:0072338	cellular lactam metabolic process	5	3	0.29	0.00179
GO:0072340	cellular lactam catabolic process	5	3	0.29	0.00179
GO:0072527	pyrimidine-containing compound metabolic...	19	2	1.11	0.30515
GO:0072528	pyrimidine-containing compound biosynthe...	19	2	1.11	0.30515
GO:1901361	organic cyclic compound catabolic proces...	35	5	2.04	0.05003
GO:1901565	organonitrogen compound catabolic proces...	40	4	2.33	0.20229
GO:1901615	organic hydroxy compound metabolic proce...	7	2	0.41	0.05854

## Sheet: B73 72h up
GO ID	Term	# of Annotated Genes	# of Significant Genes	Expected #	p-value
GO:0000003	reproduction	66	6	4.31	0.25962
GO:0001522	pseudouridine synthesis	8	1	0.52	0.41769
GO:0005976	polysaccharide metabolic process	21	2	1.37	0.40283
GO:0005984	disaccharide metabolic process	14	2	0.91	0.23133
GO:0005991	trehalose metabolic process	12	2	0.78	0.18228
GO:0005992	trehalose biosynthetic process	12	2	0.78	0.18228
GO:0006464	cellular protein modification process	578	73	37.74	1.7e-09
GO:0006468	protein phosphorylation	512	68	33.43	8.6e-10
GO:0006486	protein glycosylation	6	1	0.39	0.33332
GO:0006541	glutamine metabolic process	8	1	0.52	0.41769
GO:0006629	lipid metabolic process	100	15	6.53	0.00179
GO:0006631	fatty acid metabolic process	12	3	0.78	0.03894
GO:0006633	fatty acid biosynthetic process	9	2	0.59	0.11281
GO:0006694	steroid biosynthetic process	6	1	0.39	0.33332
GO:0006720	isoprenoid metabolic process	8	1	0.52	0.41769
GO:0006793	phosphorus metabolic process	616	72	40.22	7.5e-08
GO:0006796	phosphate-containing compound metabolic ...	616	72	40.22	7.5e-08
GO:0006857	oligopeptide transport	21	2	1.37	0.40283
GO:0006887	exocytosis	14	3	0.91	0.05854
GO:0006915	apoptotic process	59	6	3.85	0.18467
GO:0006952	defense response	148	11	9.66	0.37228
GO:0007154	cell communication	235	20	15.34	0.12928
GO:0007165	signal transduction	201	14	13.12	0.44118
GO:0007166	cell surface receptor signaling pathway	136	10	8.88	0.39564
GO:0007186	G-protein coupled receptor signaling pat...	135	10	8.81	0.38658
GO:0008037	cell recognition	30	6	1.96	0.01143
GO:0008152	metabolic process	2290	153	149.52	0.33387
GO:0008202	steroid metabolic process	8	2	0.52	0.09156
GO:0008219	cell death	64	7	4.18	0.12106
GO:0008299	isoprenoid biosynthetic process	8	1	0.52	0.41769
GO:0008610	lipid biosynthetic process	30	4	1.96	0.12829
GO:0009100	glycoprotein metabolic process	6	1	0.39	0.33332
GO:0009101	glycoprotein biosynthetic process	6	1	0.39	0.33332
GO:0009126	purine nucleoside monophosphate metaboli...	8	1	0.52	0.41769
GO:0009127	purine nucleoside monophosphate biosynth...	8	1	0.52	0.41769
GO:0009156	ribonucleoside monophosphate biosyntheti...	8	1	0.52	0.41769
GO:0009161	ribonucleoside monophosphate metabolic p...	8	1	0.52	0.41769
GO:0009167	purine ribonucleoside monophosphate meta...	8	1	0.52	0.41769
GO:0009168	purine ribonucleoside monophosphate bios...	8	1	0.52	0.41769
GO:0009311	oligosaccharide metabolic process	15	2	0.98	0.25619
GO:0009312	oligosaccharide biosynthetic process	12	2	0.78	0.18228
GO:0009405	pathogenesis	19	5	1.24	0.00619
GO:0009607	response to biotic stimulus	7	4	0.46	0.00053
GO:0009617	response to bacterium	5	2	0.33	0.03722
GO:0009690	cytokinin metabolic process	11	2	0.72	0.15839
GO:0009856	pollination	30	6	1.96	0.01143
GO:0009875	pollen-pistil interaction	30	6	1.96	0.01143
GO:0009987	cellular process	2177	152	142.14	0.08971
GO:0010817	regulation of hormone levels	11	2	0.72	0.15839
GO:0012501	programmed cell death	59	6	3.85	0.18467
GO:0015698	inorganic anion transport	13	2	0.85	0.20665
GO:0016051	carbohydrate biosynthetic process	37	3	2.42	0.43857
GO:0016265	death	64	7	4.18	0.12106
GO:0016310	phosphorylation	519	68	33.89	1.6e-09
GO:0016567	protein ubiquitination	22	5	1.44	0.01195
GO:0016998	cell wall macromolecule catabolic proces...	15	2	0.98	0.25619
GO:0019538	protein metabolic process	1154	92	75.35	0.00983
GO:0019725	cellular homeostasis	37	4	2.42	0.21954
GO:0022414	reproductive process	31	6	2.02	0.01342
GO:0023052	signaling	201	14	13.12	0.44118
GO:0032446	protein modification by small protein co...	23	5	1.5	0.01448
GO:0032501	multicellular organismal process	307	24	20.04	0.19892
GO:0032502	developmental process	5	1	0.33	0.28667
GO:0032787	monocarboxylic acid metabolic process	12	3	0.78	0.03894
GO:0032940	secretion by cell	18	3	1.18	0.10856
GO:0034637	cellular carbohydrate biosynthetic proce...	30	3	1.96	0.31155
GO:0034754	cellular hormone metabolic process	11	2	0.72	0.15839
GO:0036211	protein modification process	578	73	37.74	1.7e-09
GO:0042445	hormone metabolic process	11	2	0.72	0.15839
GO:0042545	cell wall modification	18	3	1.18	0.10856
GO:0042546	cell wall biogenesis	12	2	0.78	0.18228
GO:0042592	homeostatic process	304	21	19.85	0.42602
GO:0043170	macromolecule metabolic process	1385	99	90.43	0.12843
GO:0043412	macromolecule modification	590	74	38.52	1.7e-09
GO:0043413	macromolecule glycosylation	6	1	0.39	0.33332
GO:0044036	cell wall macromolecule metabolic proces...	16	2	1.04	0.28109
GO:0044237	cellular metabolic process	1501	109	98	0.07253
GO:0044238	primary metabolic process	1695	120	110.67	0.11167
GO:0044255	cellular lipid metabolic process	47	4	3.07	0.36862
GO:0044260	cellular macromolecule metabolic process	1160	94	75.74	0.00526
GO:0044262	cellular carbohydrate metabolic process	35	3	2.29	0.40287
GO:0044267	cellular protein metabolic process	934	87	60.98	6.2e-05
GO:0044703	multi-organism reproductive process	30	6	1.96	0.01143
GO:0044706	multi-multicellular organism process	30	6	1.96	0.01143
GO:0044707	single-multicellular organism process	306	24	19.98	0.1944
GO:0044763	single-organism cellular process	888	60	57.98	0.40131
GO:0045454	cell redox homeostasis	35	4	2.29	0.19178
GO:0046351	disaccharide biosynthetic process	12	2	0.78	0.18228
GO:0046903	secretion	18	3	1.18	0.10856
GO:0048544	recognition of pollen	30	6	1.96	0.01143
GO:0048610	cellular process involved in reproductio...	31	6	2.02	0.01342
GO:0051704	multi-organism process	51	11	3.33	0.00033
GO:0051707	response to other organism	5	2	0.33	0.03722
GO:0065008	regulation of biological quality	325	23	21.22	0.37183
GO:0070085	glycosylation	6	1	0.39	0.33332
GO:0070647	protein modification by small protein co...	23	5	1.5	0.01448
GO:0071554	cell wall organization or biogenesis	72	7	4.7	0.18744
GO:0071704	organic substance metabolic process	1754	124	114.52	0.10777
GO:0072330	monocarboxylic acid biosynthetic process	9	2	0.59	0.11281
GO:0072511	divalent inorganic cation transport	7	1	0.46	0.37692

## Sheet: B97 24h down
GO ID	Term	# of Annotated Genes	# of Significant Genes	Expected #	p-value
GO:0001659	temperature homeostasis	264	22	13.41	0.01291
GO:0006139	nucleobase-containing compound metabolic...	304	19	15.44	0.19811
GO:0006259	DNA metabolic process	128	18	6.5	5.9e-05
GO:0006260	DNA replication	16	3	0.81	0.04425
GO:0006323	DNA packaging	56	13	2.84	2.7e-06
GO:0006325	chromatin organization	65	13	3.3	1.5e-05
GO:0006333	chromatin assembly or disassembly	57	13	2.89	3.3e-06
GO:0006334	nucleosome assembly	56	13	2.84	2.7e-06
GO:0006351	transcription, DNA-dependent	19	2	0.96	0.25081
GO:0006352	DNA-dependent transcription, initiation	18	2	0.91	0.23162
GO:0006629	lipid metabolic process	100	10	5.08	0.02884
GO:0006631	fatty acid metabolic process	12	2	0.61	0.12121
GO:0006725	cellular aromatic compound metabolic pro...	345	24	17.52	0.06551
GO:0006778	porphyrin-containing compound metabolic ...	5	1	0.25	0.22952
GO:0006779	porphyrin-containing compound biosynthet...	5	1	0.25	0.22952
GO:0006807	nitrogen compound metabolic process	439	27	22.29	0.16335
GO:0006811	ion transport	165	11	8.38	0.21428
GO:0006813	potassium ion transport	33	3	1.68	0.23361
GO:0006818	hydrogen transport	5	1	0.25	0.22952
GO:0006855	drug transmembrane transport	13	4	0.66	0.0032
GO:0006928	cellular component movement	55	6	2.79	0.05801
GO:0006950	response to stress	517	30	26.26	0.23684
GO:0006996	organelle organization	91	16	4.62	9.1e-06
GO:0007010	cytoskeleton organization	22	3	1.12	0.09766
GO:0007017	microtubule-based process	68	6	3.45	0.12892
GO:0007018	microtubule-based movement	53	6	2.69	0.04988
GO:0007155	cell adhesion	35	6	1.78	0.00746
GO:0007186	G-protein coupled receptor signaling pat...	135	9	6.86	0.24529
GO:0008037	cell recognition	30	3	1.52	0.19323
GO:0009072	aromatic amino acid family metabolic pro...	15	2	0.76	0.17496
GO:0009266	response to temperature stimulus	264	22	13.41	0.01291
GO:0009308	amine metabolic process	32	4	1.63	0.07628
GO:0009314	response to radiation	8	2	0.41	0.05867
GO:0009409	response to cold	264	22	13.41	0.01291
GO:0009416	response to light stimulus	8	2	0.41	0.05867
GO:0009628	response to abiotic stimulus	277	24	14.07	0.00587
GO:0009636	response to toxic substance	24	3	1.22	0.11939
GO:0009856	pollination	30	3	1.52	0.19323
GO:0009875	pollen-pistil interaction	30	3	1.52	0.19323
GO:0015672	monovalent inorganic cation transport	45	4	2.29	0.19275
GO:0015893	drug transport	28	5	1.42	0.01209
GO:0015992	proton transport	5	1	0.25	0.22952
GO:0016043	cellular component organization	227	21	11.53	0.00469
GO:0016999	antibiotic metabolic process	5	2	0.25	0.02317
GO:0017001	antibiotic catabolic process	5	2	0.25	0.02317
GO:0017144	drug metabolic process	5	2	0.25	0.02317
GO:0022414	reproductive process	31	3	1.57	0.2065
GO:0022607	cellular component assembly	138	16	7.01	0.00141
GO:0022610	biological adhesion	35	6	1.78	0.00746
GO:0030001	metal ion transport	83	6	4.22	0.24417
GO:0030029	actin filament-based process	19	3	0.96	0.06856
GO:0030036	actin cytoskeleton organization	19	3	0.96	0.06856
GO:0030653	beta-lactam antibiotic metabolic process	5	2	0.25	0.02317
GO:0030655	beta-lactam antibiotic catabolic process	5	2	0.25	0.02317
GO:0031497	chromatin assembly	56	13	2.84	2.7e-06
GO:0032501	multicellular organismal process	307	26	15.59	0.00562
GO:0032502	developmental process	5	1	0.25	0.22952
GO:0032774	RNA biosynthetic process	19	2	0.96	0.25081
GO:0032787	monocarboxylic acid metabolic process	12	2	0.61	0.12121
GO:0033013	tetrapyrrole metabolic process	5	1	0.25	0.22952
GO:0033014	tetrapyrrole biosynthetic process	5	1	0.25	0.22952
GO:0034622	cellular macromolecular complex assembly	101	14	5.13	0.00047
GO:0034641	cellular nitrogen compound metabolic pro...	339	24	17.22	0.05551
GO:0034728	nucleosome organization	56	13	2.84	2.7e-06
GO:0042221	response to chemical stimulus	48	8	2.44	0.00248
GO:0042309	homoiothermy	264	22	13.41	0.01291
GO:0042493	response to drug	28	5	1.42	0.01209
GO:0042545	cell wall modification	18	2	0.91	0.23162
GO:0042592	homeostatic process	304	23	15.44	0.03165
GO:0043603	cellular amide metabolic process	13	2	0.66	0.13866
GO:0043605	cellular amide catabolic process	5	2	0.25	0.02317
GO:0043933	macromolecular complex subunit organizat...	138	16	7.01	0.00141
GO:0044085	cellular component biogenesis	158	16	8.02	0.00566
GO:0044106	cellular amine metabolic process	16	3	0.81	0.04425
GO:0044699	single-organism process	1265	84	64.24	0.00111
GO:0044703	multi-organism reproductive process	30	3	1.52	0.19323
GO:0044706	multi-multicellular organism process	30	3	1.52	0.19323
GO:0044707	single-multicellular organism process	306	26	15.54	0.00538
GO:0044763	single-organism cellular process	888	60	45.1	0.00629
GO:0044765	single-organism transport	356	24	18.08	0.08703
GO:0046483	heterocycle metabolic process	340	25	17.27	0.03463
GO:0046677	response to antibiotic	20	3	1.02	0.07776
GO:0048544	recognition of pollen	30	3	1.52	0.19323
GO:0048610	cellular process involved in reproductio...	31	3	1.57	0.2065
GO:0048871	multicellular organismal homeostasis	264	22	13.41	0.01291
GO:0050826	response to freezing	264	22	13.41	0.01291
GO:0050896	response to stimulus	752	46	38.19	0.08676
GO:0051276	chromosome organization	65	13	3.3	1.5e-05
GO:0055085	transmembrane transport	185	15	9.39	0.04619
GO:0065003	macromolecular complex assembly	130	16	6.6	0.00073
GO:0065004	protein-DNA complex assembly	56	13	2.84	2.7e-06
GO:0065007	biological regulation	580	35	29.45	0.14797
GO:0065008	regulation of biological quality	325	24	16.5	0.03653
GO:0071103	DNA conformation change	76	14	3.86	1.9e-05
GO:0071824	protein-DNA complex subunit organization	56	13	2.84	2.7e-06
GO:0071840	cellular component organization or bioge...	262	22	13.31	0.01187
GO:0072338	cellular lactam metabolic process	5	2	0.25	0.02317
GO:0072340	cellular lactam catabolic process	5	2	0.25	0.02317
GO:0090304	nucleic acid metabolic process	240	19	12.19	0.03289
GO:1901360	organic cyclic compound metabolic proces...	352	26	17.88	0.02987

## Sheet: B97 24h up
GO ID	Term	# of Annotated Genes	# of Significant Genes	Expected #	p-value
GO:0000003	reproduction	66	7	3.06	0.03173
GO:0005975	carbohydrate metabolic process	144	10	6.69	0.12942
GO:0005976	polysaccharide metabolic process	21	4	0.98	0.01442
GO:0005984	disaccharide metabolic process	14	2	0.65	0.1354
GO:0005991	trehalose metabolic process	12	2	0.56	0.10423
GO:0005992	trehalose biosynthetic process	12	2	0.56	0.10423
GO:0006464	cellular protein modification process	578	46	26.84	7.5e-05
GO:0006468	protein phosphorylation	512	42	23.77	8.6e-05
GO:0006486	protein glycosylation	6	1	0.28	0.24834
GO:0006541	glutamine metabolic process	8	1	0.37	0.31665
GO:0006633	fatty acid biosynthetic process	9	1	0.42	0.34845
GO:0006720	isoprenoid metabolic process	8	1	0.37	0.31665
GO:0006793	phosphorus metabolic process	616	44	28.6	0.00134
GO:0006796	phosphate-containing compound metabolic ...	616	44	28.6	0.00134
GO:0006810	transport	472	24	21.92	0.34634
GO:0006820	anion transport	57	4	2.65	0.2715
GO:0006835	dicarboxylic acid transport	14	2	0.65	0.1354
GO:0006887	exocytosis	14	3	0.65	0.02451
GO:0006915	apoptotic process	59	7	2.74	0.0182
GO:0006952	defense response	148	10	6.87	0.14706
GO:0007154	cell communication	235	18	10.91	0.02258
GO:0007165	signal transduction	201	12	9.33	0.22073
GO:0007166	cell surface receptor signaling pathway	136	9	6.31	0.17825
GO:0007186	G-protein coupled receptor signaling pat...	135	9	6.27	0.17293
GO:0008037	cell recognition	30	6	1.39	0.00214
GO:0008219	cell death	64	7	2.97	0.02733
GO:0008299	isoprenoid biosynthetic process	8	1	0.37	0.31665
GO:0009057	macromolecule catabolic process	41	3	1.9	0.29635
GO:0009063	cellular amino acid catabolic process	5	1	0.23	0.21168
GO:0009100	glycoprotein metabolic process	6	1	0.28	0.24834
GO:0009101	glycoprotein biosynthetic process	6	1	0.28	0.24834
GO:0009309	amine biosynthetic process	5	1	0.23	0.21168
GO:0009311	oligosaccharide metabolic process	15	2	0.7	0.15168
GO:0009312	oligosaccharide biosynthetic process	12	2	0.56	0.10423
GO:0009314	response to radiation	8	1	0.37	0.31665
GO:0009405	pathogenesis	19	3	0.88	0.05511
GO:0009416	response to light stimulus	8	1	0.37	0.31665
GO:0009607	response to biotic stimulus	7	3	0.33	0.003
GO:0009617	response to bacterium	5	1	0.23	0.21168
GO:0009856	pollination	30	6	1.39	0.00214
GO:0009875	pollen-pistil interaction	30	6	1.39	0.00214
GO:0009889	regulation of biosynthetic process	6	1	0.28	0.24834
GO:0010468	regulation of gene expression	8	1	0.37	0.31665
GO:0010556	regulation of macromolecule biosynthetic...	6	1	0.28	0.24834
GO:0010608	posttranscriptional regulation of gene e...	5	1	0.23	0.21168
GO:0012501	programmed cell death	59	7	2.74	0.0182
GO:0015698	inorganic anion transport	13	2	0.6	0.11956
GO:0015886	heme transport	7	1	0.33	0.2833
GO:0015977	carbon fixation	6	1	0.28	0.24834
GO:0016051	carbohydrate biosynthetic process	37	3	1.72	0.24518
GO:0016052	carbohydrate catabolic process	45	3	2.09	0.34811
GO:0016054	organic acid catabolic process	5	1	0.23	0.21168
GO:0016265	death	64	7	2.97	0.02733
GO:0016310	phosphorylation	519	42	24.1	0.00012
GO:0016567	protein ubiquitination	22	3	1.02	0.07923
GO:0019725	cellular homeostasis	37	5	1.72	0.02653
GO:0022414	reproductive process	31	6	1.44	0.00255
GO:0023052	signaling	201	12	9.33	0.22073
GO:0031326	regulation of cellular biosynthetic proc...	6	1	0.28	0.24834
GO:0032268	regulation of cellular protein metabolic...	5	1	0.23	0.21168
GO:0032446	protein modification by small protein co...	23	3	1.07	0.08814
GO:0032501	multicellular organismal process	307	17	14.25	0.25489
GO:0032940	secretion by cell	18	3	0.84	0.04799
GO:0034637	cellular carbohydrate biosynthetic proce...	30	3	1.39	0.16052
GO:0036211	protein modification process	578	46	26.84	7.5e-05
GO:0042401	cellular biogenic amine biosynthetic pro...	5	1	0.23	0.21168
GO:0042592	homeostatic process	304	16	14.11	0.33537
GO:0043412	macromolecule modification	590	46	27.39	0.00013
GO:0043413	macromolecule glycosylation	6	1	0.28	0.24834
GO:0044262	cellular carbohydrate metabolic process	35	3	1.63	0.22016
GO:0044267	cellular protein metabolic process	934	52	43.37	0.07103
GO:0044282	small molecule catabolic process	5	1	0.23	0.21168
GO:0044700	single organism signaling	201	12	9.33	0.22073
GO:0044703	multi-organism reproductive process	30	6	1.39	0.00214
GO:0044706	multi-multicellular organism process	30	6	1.39	0.00214
GO:0044707	single-multicellular organism process	306	17	14.21	0.25054
GO:0044712	single-organism catabolic process	5	1	0.23	0.21168
GO:0044763	single-organism cellular process	888	47	41.23	0.16445
GO:0044765	single-organism transport	356	20	16.53	0.21111
GO:0045454	cell redox homeostasis	35	5	1.63	0.02128
GO:0046351	disaccharide biosynthetic process	12	2	0.56	0.10423
GO:0046395	carboxylic acid catabolic process	5	1	0.23	0.21168
GO:0046903	secretion	18	3	0.84	0.04799
GO:0048519	negative regulation of biological proces...	7	1	0.33	0.2833
GO:0048523	negative regulation of cellular process	5	1	0.23	0.21168
GO:0048544	recognition of pollen	30	6	1.39	0.00214
GO:0048610	cellular process involved in reproductio...	31	6	1.44	0.00255
GO:0050789	regulation of biological process	307	19	14.25	0.11616
GO:0050794	regulation of cellular process	263	18	12.21	0.05906
GO:0051181	cofactor transport	7	1	0.33	0.2833
GO:0051234	establishment of localization	472	24	21.92	0.34634
GO:0051246	regulation of protein metabolic process	24	2	1.11	0.30725
GO:0051704	multi-organism process	51	9	2.37	0.00045
GO:0051707	response to other organism	5	1	0.23	0.21168
GO:0055085	transmembrane transport	185	11	8.59	0.23815
GO:0070085	glycosylation	6	1	0.28	0.24834
GO:0070647	protein modification by small protein co...	23	3	1.07	0.08814
GO:1901606	alpha-amino acid catabolic process	5	1	0.23	0.21168
GO:1901678	iron coordination entity transport	7	1	0.33	0.2833
GO:2000112	regulation of cellular macromolecule bio...	6	1	0.28	0.24834

## Sheet: B97 72h down
GO ID	Term	# of Annotated Genes	# of Significant Genes	Expected #	p-value
GO:0001659	temperature homeostasis	264	22	12.33	0.00487
GO:0005984	disaccharide metabolic process	14	2	0.65	0.13679
GO:0006139	nucleobase-containing compound metabolic...	304	17	14.2	0.25014
GO:0006259	DNA metabolic process	128	15	5.98	0.00076
GO:0006323	DNA packaging	56	12	2.62	6.7e-06
GO:0006325	chromatin organization	65	12	3.04	3.3e-05
GO:0006333	chromatin assembly or disassembly	57	12	2.66	8.1e-06
GO:0006334	nucleosome assembly	56	12	2.62	6.7e-06
GO:0006351	transcription, DNA-dependent	19	2	0.89	0.22178
GO:0006352	DNA-dependent transcription, initiation	18	2	0.84	0.20433
GO:0006629	lipid metabolic process	100	7	4.67	0.18447
GO:0006725	cellular aromatic compound metabolic pro...	345	20	16.12	0.17985
GO:0006778	porphyrin-containing compound metabolic ...	5	1	0.23	0.21288
GO:0006779	porphyrin-containing compound biosynthet...	5	1	0.23	0.21288
GO:0006807	nitrogen compound metabolic process	439	24	20.51	0.23061
GO:0006810	transport	472	26	22.05	0.20651
GO:0006818	hydrogen transport	5	1	0.23	0.21288
GO:0006855	drug transmembrane transport	13	4	0.61	0.00236
GO:0006857	oligopeptide transport	21	2	0.98	0.25699
GO:0006950	response to stress	517	30	24.15	0.11522
GO:0006996	organelle organization	91	15	4.25	1.4e-05
GO:0007010	cytoskeleton organization	22	3	1.03	0.08041
GO:0007154	cell communication	235	15	10.98	0.13133
GO:0007155	cell adhesion	35	3	1.64	0.22286
GO:0007165	signal transduction	201	13	9.39	0.14274
GO:0007166	cell surface receptor signaling pathway	136	11	6.35	0.05093
GO:0007186	G-protein coupled receptor signaling pat...	135	11	6.31	0.04872
GO:0009072	aromatic amino acid family metabolic pro...	15	2	0.7	0.15321
GO:0009086	methionine biosynthetic process	6	1	0.28	0.24971
GO:0009266	response to temperature stimulus	264	22	12.33	0.00487
GO:0009308	amine metabolic process	32	4	1.5	0.05962
GO:0009311	oligosaccharide metabolic process	15	2	0.7	0.15321
GO:0009409	response to cold	264	22	12.33	0.00487
GO:0009628	response to abiotic stimulus	277	23	12.94	0.00418
GO:0015893	drug transport	28	4	1.31	0.03916
GO:0015979	photosynthesis	28	4	1.31	0.03916
GO:0015992	proton transport	5	1	0.23	0.21288
GO:0016043	cellular component organization	227	20	10.61	0.00387
GO:0016999	antibiotic metabolic process	5	2	0.23	0.01976
GO:0017001	antibiotic catabolic process	5	2	0.23	0.01976
GO:0017144	drug metabolic process	5	2	0.23	0.01976
GO:0018130	heterocycle biosynthetic process	72	5	3.36	0.24488
GO:0019438	aromatic compound biosynthetic process	73	5	3.41	0.25379
GO:0022607	cellular component assembly	138	14	6.45	0.00449
GO:0022610	biological adhesion	35	3	1.64	0.22286
GO:0023052	signaling	201	13	9.39	0.14274
GO:0030029	actin filament-based process	19	3	0.89	0.05596
GO:0030036	actin cytoskeleton organization	19	3	0.89	0.05596
GO:0030653	beta-lactam antibiotic metabolic process	5	2	0.23	0.01976
GO:0030655	beta-lactam antibiotic catabolic process	5	2	0.23	0.01976
GO:0031497	chromatin assembly	56	12	2.62	6.7e-06
GO:0032501	multicellular organismal process	307	24	14.34	0.00738
GO:0032774	RNA biosynthetic process	19	2	0.89	0.22178
GO:0032940	secretion by cell	18	2	0.84	0.20433
GO:0033013	tetrapyrrole metabolic process	5	1	0.23	0.21288
GO:0033014	tetrapyrrole biosynthetic process	5	1	0.23	0.21288
GO:0034622	cellular macromolecular complex assembly	101	12	4.72	0.00228
GO:0034641	cellular nitrogen compound metabolic pro...	339	21	15.84	0.10603
GO:0034728	nucleosome organization	56	12	2.62	6.7e-06
GO:0040011	locomotion	6	1	0.28	0.24971
GO:0042221	response to chemical stimulus	48	6	2.24	0.02285
GO:0042309	homoiothermy	264	22	12.33	0.00487
GO:0042493	response to drug	28	4	1.31	0.03916
GO:0042545	cell wall modification	18	3	0.84	0.04875
GO:0042592	homeostatic process	304	23	14.2	0.01274
GO:0043603	cellular amide metabolic process	13	2	0.61	0.12081
GO:0043605	cellular amide catabolic process	5	2	0.23	0.01976
GO:0043933	macromolecular complex subunit organizat...	138	14	6.45	0.00449
GO:0044085	cellular component biogenesis	158	14	7.38	0.01444
GO:0044106	cellular amine metabolic process	16	3	0.75	0.0358
GO:0044262	cellular carbohydrate metabolic process	35	4	1.64	0.07805
GO:0044699	single-organism process	1265	81	59.1	0.00021
GO:0044700	single organism signaling	201	13	9.39	0.14274
GO:0044707	single-multicellular organism process	306	24	14.3	0.00709
GO:0044710	single-organism metabolic process	648	41	30.28	0.01994
GO:0044763	single-organism cellular process	888	57	41.49	0.00351
GO:0044765	single-organism transport	356	23	16.63	0.0644
GO:0046483	heterocycle metabolic process	340	22	15.89	0.06883
GO:0046677	response to antibiotic	20	2	0.93	0.23935
GO:0046903	secretion	18	2	0.84	0.20433
GO:0048871	multicellular organismal homeostasis	264	22	12.33	0.00487
GO:0050826	response to freezing	264	22	12.33	0.00487
GO:0050896	response to stimulus	752	46	35.13	0.02377
GO:0051179	localization	475	27	22.19	0.15644
GO:0051234	establishment of localization	472	26	22.05	0.20651
GO:0051276	chromosome organization	65	12	3.04	3.3e-05
GO:0055085	transmembrane transport	185	15	8.64	0.02421
GO:0055114	oxidation-reduction process	382	28	17.85	0.00921
GO:0065003	macromolecular complex assembly	130	14	6.07	0.00258
GO:0065004	protein-DNA complex assembly	56	12	2.62	6.7e-06
GO:0065007	biological regulation	580	36	27.1	0.03833
GO:0065008	regulation of biological quality	325	24	15.18	0.01457
GO:0071103	DNA conformation change	76	13	3.55	3.7e-05
GO:0071824	protein-DNA complex subunit organization	56	12	2.62	6.7e-06
GO:0071840	cellular component organization or bioge...	262	21	12.24	0.00923
GO:0072338	cellular lactam metabolic process	5	2	0.23	0.01976
GO:0072340	cellular lactam catabolic process	5	2	0.23	0.01976
GO:0090304	nucleic acid metabolic process	240	16	11.21	0.09138
GO:1901360	organic cyclic compound metabolic proces...	352	22	16.45	0.09243
GO:1901362	organic cyclic compound biosynthetic pro...	86	6	4.02	0.21184

## Sheet: B97 72h up
GO ID	Term	# of Annotated Genes	# of Significant Genes	Expected #	p-value
GO:0000003	reproduction	66	5	3.12	0.20023
GO:0005975	carbohydrate metabolic process	144	10	6.81	0.14118
GO:0005976	polysaccharide metabolic process	21	4	0.99	0.01536
GO:0005984	disaccharide metabolic process	14	2	0.66	0.13958
GO:0005991	trehalose metabolic process	12	2	0.57	0.10757
GO:0005992	trehalose biosynthetic process	12	2	0.57	0.10757
GO:0006464	cellular protein modification process	578	53	27.34	3.3e-07
GO:0006468	protein phosphorylation	512	46	24.22	4.9e-06
GO:0006486	protein glycosylation	6	1	0.28	0.25245
GO:0006541	glutamine metabolic process	8	1	0.38	0.32163
GO:0006576	cellular biogenic amine metabolic proces...	11	1	0.52	0.41364
GO:0006633	fatty acid biosynthetic process	9	1	0.43	0.35379
GO:0006720	isoprenoid metabolic process	8	1	0.38	0.32163
GO:0006793	phosphorus metabolic process	616	48	29.14	0.00014
GO:0006796	phosphate-containing compound metabolic ...	616	48	29.14	0.00014
GO:0006820	anion transport	57	4	2.7	0.28271
GO:0006821	chloride transport	10	1	0.47	0.38443
GO:0006887	exocytosis	14	2	0.66	0.13958
GO:0006915	apoptotic process	59	6	2.79	0.05805
GO:0006952	defense response	148	11	7	0.08873
GO:0006979	response to oxidative stress	62	4	2.93	0.33703
GO:0007154	cell communication	235	14	11.12	0.21852
GO:0007166	cell surface receptor signaling pathway	136	8	6.43	0.31354
GO:0007186	G-protein coupled receptor signaling pat...	135	8	6.39	0.3064
GO:0008037	cell recognition	30	5	1.42	0.01213
GO:0008219	cell death	64	6	3.03	0.07986
GO:0008299	isoprenoid biosynthetic process	8	1	0.38	0.32163
GO:0009057	macromolecule catabolic process	41	3	1.94	0.30627
GO:0009063	cellular amino acid catabolic process	5	1	0.24	0.21528
GO:0009100	glycoprotein metabolic process	6	1	0.28	0.25245
GO:0009101	glycoprotein biosynthetic process	6	1	0.28	0.25245
GO:0009309	amine biosynthetic process	5	1	0.24	0.21528
GO:0009311	oligosaccharide metabolic process	15	2	0.71	0.15628
GO:0009312	oligosaccharide biosynthetic process	12	2	0.57	0.10757
GO:0009314	response to radiation	8	1	0.38	0.32163
GO:0009405	pathogenesis	19	2	0.9	0.22591
GO:0009416	response to light stimulus	8	1	0.38	0.32163
GO:0009607	response to biotic stimulus	7	4	0.33	0.00015
GO:0009617	response to bacterium	5	3	0.24	0.00097
GO:0009856	pollination	30	5	1.42	0.01213
GO:0009875	pollen-pistil interaction	30	5	1.42	0.01213
GO:0009889	regulation of biosynthetic process	6	1	0.28	0.25245
GO:0010468	regulation of gene expression	8	1	0.38	0.32163
GO:0010556	regulation of macromolecule biosynthetic...	6	1	0.28	0.25245
GO:0010608	posttranscriptional regulation of gene e...	5	1	0.24	0.21528
GO:0012501	programmed cell death	59	6	2.79	0.05805
GO:0015698	inorganic anion transport	13	3	0.61	0.02093
GO:0016051	carbohydrate biosynthetic process	37	3	1.75	0.25394
GO:0016052	carbohydrate catabolic process	45	3	2.13	0.35902
GO:0016054	organic acid catabolic process	5	1	0.24	0.21528
GO:0016265	death	64	6	3.03	0.07986
GO:0016310	phosphorylation	519	46	24.55	7.2e-06
GO:0016567	protein ubiquitination	22	4	1.04	0.0181
GO:0019538	protein metabolic process	1154	64	54.59	0.06602
GO:0019725	cellular homeostasis	37	5	1.75	0.02847
GO:0022414	reproductive process	31	5	1.47	0.01393
GO:0030243	cellulose metabolic process	9	1	0.43	0.35379
GO:0030244	cellulose biosynthetic process	9	1	0.43	0.35379
GO:0031326	regulation of cellular biosynthetic proc...	6	1	0.28	0.25245
GO:0032268	regulation of cellular protein metabolic...	5	1	0.24	0.21528
GO:0032446	protein modification by small protein co...	23	4	1.09	0.02112
GO:0032940	secretion by cell	18	2	0.85	0.2082
GO:0034637	cellular carbohydrate biosynthetic proce...	30	3	1.42	0.16691
GO:0036211	protein modification process	578	53	27.34	3.3e-07
GO:0042401	cellular biogenic amine biosynthetic pro...	5	1	0.24	0.21528
GO:0042546	cell wall biogenesis	12	2	0.57	0.10757
GO:0043170	macromolecule metabolic process	1385	68	65.51	0.37087
GO:0043412	macromolecule modification	590	53	27.91	6.5e-07
GO:0043413	macromolecule glycosylation	6	1	0.28	0.25245
GO:0043687	post-translational protein modification	19	3	0.9	0.05769
GO:0044260	cellular macromolecule metabolic process	1160	61	54.87	0.1693
GO:0044262	cellular carbohydrate metabolic process	35	3	1.66	0.22828
GO:0044267	cellular protein metabolic process	934	59	44.18	0.00577
GO:0044282	small molecule catabolic process	5	1	0.24	0.21528
GO:0044703	multi-organism reproductive process	30	5	1.42	0.01213
GO:0044706	multi-multicellular organism process	30	5	1.42	0.01213
GO:0044712	single-organism catabolic process	5	1	0.24	0.21528
GO:0045454	cell redox homeostasis	35	5	1.66	0.02287
GO:0046351	disaccharide biosynthetic process	12	2	0.57	0.10757
GO:0046395	carboxylic acid catabolic process	5	1	0.24	0.21528
GO:0046903	secretion	18	2	0.85	0.2082
GO:0048519	negative regulation of biological proces...	7	1	0.33	0.28787
GO:0048523	negative regulation of cellular process	5	1	0.24	0.21528
GO:0048544	recognition of pollen	30	5	1.42	0.01213
GO:0048610	cellular process involved in reproductio...	31	5	1.47	0.01393
GO:0050789	regulation of biological process	307	18	14.52	0.19763
GO:0050794	regulation of cellular process	263	15	12.44	0.25906
GO:0051246	regulation of protein metabolic process	24	4	1.14	0.02444
GO:0051273	beta-glucan metabolic process	9	1	0.43	0.35379
GO:0051274	beta-glucan biosynthetic process	9	1	0.43	0.35379
GO:0051704	multi-organism process	51	10	2.41	0.0001
GO:0051707	response to other organism	5	3	0.24	0.00097
GO:0055085	transmembrane transport	185	11	8.75	0.2571
GO:0060255	regulation of macromolecule metabolic pr...	29	4	1.37	0.04554
GO:0070085	glycosylation	6	1	0.28	0.25245
GO:0070647	protein modification by small protein co...	23	4	1.09	0.02112
GO:0072330	monocarboxylic acid biosynthetic process	9	1	0.43	0.35379
GO:0080090	regulation of primary metabolic process	49	4	2.32	0.19972
GO:1901606	alpha-amino acid catabolic process	5	1	0.24	0.21528
GO:2000112	regulation of cellular macromolecule bio...	6	1	0.28	0.25245

## Sheet: Mo18W 24h down
GO ID	Term	# of Annotated Genes	# of Significant Genes	Expected #	p-value
GO:0001659	temperature homeostasis	264	17	11.87	0.0813
GO:0002250	adaptive immune response	60	5	2.7	0.1306
GO:0002252	immune effector process	60	5	2.7	0.1306
GO:0002376	immune system process	67	5	3.01	0.1814
GO:0002437	inflammatory response to antigenic stimu...	60	5	2.7	0.1306
GO:0002438	acute inflammatory response to antigenic...	60	5	2.7	0.1306
GO:0002443	leukocyte mediated immunity	60	5	2.7	0.1306
GO:0002449	lymphocyte mediated immunity	60	5	2.7	0.1306
GO:0002460	adaptive immune response based on somati...	60	5	2.7	0.1306
GO:0002524	hypersensitivity	60	5	2.7	0.1306
GO:0002526	acute inflammatory response	60	5	2.7	0.1306
GO:0005984	disaccharide metabolic process	14	2	0.63	0.1285
GO:0006022	aminoglycan metabolic process	7	1	0.31	0.2756
GO:0006399	tRNA metabolic process	41	4	1.84	0.1103
GO:0006418	tRNA aminoacylation for protein translat...	28	3	1.26	0.129
GO:0006464	cellular protein modification process	578	32	26	0.1147
GO:0006468	protein phosphorylation	512	30	23.03	0.0709
GO:0006629	lipid metabolic process	100	9	4.5	0.0342
GO:0006725	cellular aromatic compound metabolic pro...	345	20	15.52	0.1386
GO:0006778	porphyrin-containing compound metabolic ...	5	1	0.22	0.2057
GO:0006779	porphyrin-containing compound biosynthet...	5	1	0.22	0.2057
GO:0006793	phosphorus metabolic process	616	31	27.71	0.2702
GO:0006796	phosphate-containing compound metabolic ...	616	31	27.71	0.2702
GO:0006807	nitrogen compound metabolic process	439	24	19.75	0.1761
GO:0006811	ion transport	165	10	7.42	0.206
GO:0006812	cation transport	107	8	4.81	0.1063
GO:0006813	potassium ion transport	33	5	1.48	0.0148
GO:0006818	hydrogen transport	5	2	0.22	0.0184
GO:0006928	cellular component movement	55	8	2.47	0.0028
GO:0006952	defense response	148	10	6.66	0.1268
GO:0006954	inflammatory response	60	5	2.7	0.1306
GO:0006955	immune response	67	5	3.01	0.1814
GO:0006996	organelle organization	91	6	4.09	0.2241
GO:0007010	cytoskeleton organization	22	3	0.99	0.0735
GO:0007017	microtubule-based process	68	8	3.06	0.0104
GO:0007018	microtubule-based movement	53	8	2.38	0.0022
GO:0007155	cell adhesion	35	3	1.57	0.2068
GO:0009072	aromatic amino acid family metabolic pro...	15	2	0.67	0.1441
GO:0009266	response to temperature stimulus	264	17	11.87	0.0813
GO:0009308	amine metabolic process	32	4	1.44	0.0532
GO:0009311	oligosaccharide metabolic process	15	2	0.67	0.1441
GO:0009409	response to cold	264	17	11.87	0.0813
GO:0009451	RNA modification	10	2	0.45	0.0714
GO:0009628	response to abiotic stimulus	277	17	12.46	0.1137
GO:0009636	response to toxic substance	24	3	1.08	0.0906
GO:0015672	monovalent inorganic cation transport	45	7	2.02	0.0035
GO:0015992	proton transport	5	2	0.22	0.0184
GO:0016064	immunoglobulin mediated immune response	60	5	2.7	0.1306
GO:0016068	type I hypersensitivity	60	5	2.7	0.1306
GO:0016070	RNA metabolic process	121	8	5.44	0.1755
GO:0016310	phosphorylation	519	30	23.34	0.0817
GO:0016999	antibiotic metabolic process	5	2	0.22	0.0184
GO:0017001	antibiotic catabolic process	5	2	0.22	0.0184
GO:0017144	drug metabolic process	5	2	0.22	0.0184
GO:0019724	B cell mediated immunity	60	5	2.7	0.1306
GO:0019748	secondary metabolic process	6	1	0.27	0.2414
GO:0022610	biological adhesion	35	3	1.57	0.2068
GO:0030001	metal ion transport	83	6	3.73	0.1681
GO:0030029	actin filament-based process	19	3	0.85	0.051
GO:0030036	actin cytoskeleton organization	19	3	0.85	0.051
GO:0030653	beta-lactam antibiotic metabolic process	5	2	0.22	0.0184
GO:0030655	beta-lactam antibiotic catabolic process	5	2	0.22	0.0184
GO:0032501	multicellular organismal process	307	20	13.81	0.0556
GO:0032502	developmental process	5	1	0.22	0.2057
GO:0033013	tetrapyrrole metabolic process	5	1	0.22	0.2057
GO:0033014	tetrapyrrole biosynthetic process	5	1	0.22	0.2057
GO:0033865	nucleoside bisphosphate metabolic proces...	5	1	0.22	0.2057
GO:0033875	ribonucleoside bisphosphate metabolic pr...	5	1	0.22	0.2057
GO:0034032	purine nucleoside bisphosphate metabolic...	5	1	0.22	0.2057
GO:0034641	cellular nitrogen compound metabolic pro...	339	20	15.25	0.1222
GO:0034660	ncRNA metabolic process	45	4	2.02	0.1418
GO:0036211	protein modification process	578	32	26	0.1147
GO:0040011	locomotion	6	1	0.27	0.2414
GO:0042221	response to chemical stimulus	48	5	2.16	0.0624
GO:0042309	homoiothermy	264	17	11.87	0.0813
GO:0042545	cell wall modification	18	2	0.81	0.1928
GO:0042592	homeostatic process	304	17	13.67	0.2028
GO:0043038	amino acid activation	28	3	1.26	0.129
GO:0043039	tRNA aminoacylation	28	3	1.26	0.129
GO:0043412	macromolecule modification	590	35	26.54	0.0446
GO:0043603	cellular amide metabolic process	13	2	0.58	0.1134
GO:0043605	cellular amide catabolic process	5	2	0.22	0.0184
GO:0044106	cellular amine metabolic process	16	3	0.72	0.0325
GO:0044262	cellular carbohydrate metabolic process	35	3	1.57	0.2068
GO:0044281	small molecule metabolic process	210	13	9.45	0.1472
GO:0044699	single-organism process	1265	64	56.9	0.1305
GO:0044707	single-multicellular organism process	306	20	13.76	0.0541
GO:0044710	single-organism metabolic process	648	35	29.15	0.131
GO:0044765	single-organism transport	356	19	16.01	0.2452
GO:0046483	heterocycle metabolic process	340	21	15.29	0.0798
GO:0046677	response to antibiotic	20	3	0.9	0.058
GO:0048871	multicellular organismal homeostasis	264	17	11.87	0.0813
GO:0050826	response to freezing	264	17	11.87	0.0813
GO:0065008	regulation of biological quality	325	18	14.62	0.2053
GO:0071704	organic substance metabolic process	1754	84	78.89	0.2246
GO:0072338	cellular lactam metabolic process	5	2	0.22	0.0184
GO:0072340	cellular lactam catabolic process	5	2	0.22	0.0184
GO:1901360	organic cyclic compound metabolic proces...	352	22	15.83	0.0666
GO:1901361	organic cyclic compound catabolic proces...	35	3	1.57	0.2068
GO:1901564	organonitrogen compound metabolic proces...	222	14	9.99	0.122

## Sheet: Mo18W 24h up
GO ID	Term	# of Annotated Genes	# of Significant Genes	Expected #	p-value
GO:0001659	temperature homeostasis	264	11	9.5	0.3507
GO:0005975	carbohydrate metabolic process	144	8	5.18	0.1448
GO:0005976	polysaccharide metabolic process	21	2	0.76	0.1734
GO:0005984	disaccharide metabolic process	14	3	0.5	0.0124
GO:0005991	trehalose metabolic process	12	3	0.43	0.0079
GO:0005992	trehalose biosynthetic process	12	3	0.43	0.0079
GO:0006418	tRNA aminoacylation for protein translat...	28	2	1.01	0.267
GO:0006464	cellular protein modification process	578	30	20.8	0.0199
GO:0006468	protein phosphorylation	512	27	18.42	0.0227
GO:0006486	protein glycosylation	6	1	0.22	0.1975
GO:0006541	glutamine metabolic process	8	1	0.29	0.2543
GO:0006576	cellular biogenic amine metabolic proces...	11	1	0.4	0.3322
GO:0006629	lipid metabolic process	100	6	3.6	0.1491
GO:0006631	fatty acid metabolic process	12	2	0.43	0.067
GO:0006633	fatty acid biosynthetic process	9	2	0.32	0.0392
GO:0006720	isoprenoid metabolic process	8	1	0.29	0.2543
GO:0006793	phosphorus metabolic process	616	29	22.17	0.0686
GO:0006796	phosphate-containing compound metabolic ...	616	29	22.17	0.0686
GO:0006821	chloride transport	10	1	0.36	0.3072
GO:0006855	drug transmembrane transport	13	1	0.47	0.3795
GO:0006857	oligopeptide transport	21	2	0.76	0.1734
GO:0006887	exocytosis	14	3	0.5	0.0124
GO:0006950	response to stress	517	21	18.6	0.3062
GO:0006979	response to oxidative stress	62	4	2.23	0.1824
GO:0007154	cell communication	235	10	8.46	0.3372
GO:0007166	cell surface receptor signaling pathway	136	7	4.89	0.2162
GO:0007186	G-protein coupled receptor signaling pat...	135	7	4.86	0.2109
GO:0008037	cell recognition	30	2	1.08	0.294
GO:0008152	metabolic process	2290	85	82.4	0.3454
GO:0008299	isoprenoid biosynthetic process	8	1	0.29	0.2543
GO:0008610	lipid biosynthetic process	30	3	1.08	0.0913
GO:0009064	glutamine family amino acid metabolic pr...	11	1	0.4	0.3322
GO:0009100	glycoprotein metabolic process	6	1	0.22	0.1975
GO:0009101	glycoprotein biosynthetic process	6	1	0.22	0.1975
GO:0009266	response to temperature stimulus	264	11	9.5	0.3507
GO:0009308	amine metabolic process	32	2	1.15	0.321
GO:0009309	amine biosynthetic process	5	1	0.18	0.1675
GO:0009311	oligosaccharide metabolic process	15	3	0.54	0.0151
GO:0009312	oligosaccharide biosynthetic process	12	3	0.43	0.0079
GO:0009405	pathogenesis	19	2	0.68	0.1477
GO:0009409	response to cold	264	11	9.5	0.3507
GO:0009607	response to biotic stimulus	7	3	0.25	0.0014
GO:0009617	response to bacterium	5	1	0.18	0.1675
GO:0009628	response to abiotic stimulus	277	11	9.97	0.4124
GO:0009690	cytokinin metabolic process	11	1	0.4	0.3322
GO:0009856	pollination	30	2	1.08	0.294
GO:0009875	pollen-pistil interaction	30	2	1.08	0.294
GO:0010817	regulation of hormone levels	11	1	0.4	0.3322
GO:0015698	inorganic anion transport	13	1	0.47	0.3795
GO:0015833	peptide transport	23	2	0.83	0.1997
GO:0015977	carbon fixation	6	1	0.22	0.1975
GO:0016051	carbohydrate biosynthetic process	37	3	1.33	0.1464
GO:0016192	vesicle-mediated transport	67	3	2.41	0.4361
GO:0016310	phosphorylation	519	27	18.68	0.0266
GO:0016567	protein ubiquitination	22	3	0.79	0.0425
GO:0019725	cellular homeostasis	37	2	1.33	0.387
GO:0022414	reproductive process	31	2	1.12	0.3075
GO:0032446	protein modification by small protein co...	23	3	0.83	0.0476
GO:0032501	multicellular organismal process	307	13	11.05	0.3092
GO:0032787	monocarboxylic acid metabolic process	12	2	0.43	0.067
GO:0032940	secretion by cell	18	3	0.65	0.025
GO:0034637	cellular carbohydrate biosynthetic proce...	30	3	1.08	0.0913
GO:0034754	cellular hormone metabolic process	11	1	0.4	0.3322
GO:0036211	protein modification process	578	30	20.8	0.0199
GO:0042309	homoiothermy	264	11	9.5	0.3507
GO:0042401	cellular biogenic amine biosynthetic pro...	5	1	0.18	0.1675
GO:0042445	hormone metabolic process	11	1	0.4	0.3322
GO:0042546	cell wall biogenesis	12	2	0.43	0.067
GO:0042592	homeostatic process	304	13	10.94	0.2967
GO:0042886	amide transport	23	2	0.83	0.1997
GO:0043038	amino acid activation	28	2	1.01	0.267
GO:0043039	tRNA aminoacylation	28	2	1.01	0.267
GO:0043412	macromolecule modification	590	30	21.23	0.0258
GO:0043413	macromolecule glycosylation	6	1	0.22	0.1975
GO:0044255	cellular lipid metabolic process	47	3	1.69	0.2383
GO:0044262	cellular carbohydrate metabolic process	35	3	1.26	0.1296
GO:0044267	cellular protein metabolic process	934	36	33.61	0.3441
GO:0044703	multi-organism reproductive process	30	2	1.08	0.294
GO:0044706	multi-multicellular organism process	30	2	1.08	0.294
GO:0044707	single-multicellular organism process	306	13	11.01	0.305
GO:0044710	single-organism metabolic process	648	28	23.32	0.1634
GO:0044765	single-organism transport	356	16	12.81	0.2056
GO:0045454	cell redox homeostasis	35	2	1.26	0.3608
GO:0046351	disaccharide biosynthetic process	12	3	0.43	0.0079
GO:0046903	secretion	18	3	0.65	0.025
GO:0048544	recognition of pollen	30	2	1.08	0.294
GO:0048610	cellular process involved in reproductio...	31	2	1.12	0.3075
GO:0048871	multicellular organismal homeostasis	264	11	9.5	0.3507
GO:0050826	response to freezing	264	11	9.5	0.3507
GO:0050896	response to stimulus	752	30	27.06	0.2899
GO:0051704	multi-organism process	51	5	1.84	0.0349
GO:0051707	response to other organism	5	1	0.18	0.1675
GO:0055085	transmembrane transport	185	9	6.66	0.2195
GO:0055114	oxidation-reduction process	382	20	13.75	0.0521
GO:0065007	biological regulation	580	22	20.87	0.4292
GO:0065008	regulation of biological quality	325	14	11.69	0.2771
GO:0070085	glycosylation	6	1	0.22	0.1975
GO:0070647	protein modification by small protein co...	23	3	0.83	0.0476
GO:0071705	nitrogen compound transport	40	2	1.44	0.4252
GO:0072330	monocarboxylic acid biosynthetic process	9	2	0.32	0.0392

[truncated: 18 more sheets: Mo18W 72h dn, Mo18W 72h up, M162W 24h down, M162W 24h up, M162W 72h dn, M162W 72h up, Sensitive 24h down, Sensitive 24h up, Sensitive 72h down, Sensitive 72h up, Tolerant 24h up, Tolerant 24h down, Tolerant 72h down, Tolerant 72h up, Common 24h down, Common 24h up, Common 72h down, Common 72h up]
